# Supplementary material for: Physical mapping of QTL for tuber yield, starch content and starch yield in tetraploid potato (Solanum tuberosum L.) by means of genome wide genotyping by sequencing and the 8.3 K SolCAP SNP array
Source: BMC Genomics. 2017 Aug 22;18:642. doi: 10.1186/s12864-017-3979-9 (PMC5567664; doi:10.1186/s12864-017-3979-9)
Supplement: Supplementary file 1 — Phenotypic values (adjusted means) of 90 cultivars of the QUEST population used for the assembly of case-control groups with high (1) and low (0) tuber starch content (TSC), yield (TY) and starch yield. (TSY) (XLSX 15 kb) [file 12864_2017_3979_MOESM1_ESM.xlsx]

## Sheet: QUEST cases-controls
GENOTYPE	CODE	TSC [%]	TY [g / plant]	TSY [g / plant]	TSC_groups	TY_groups	TSY_groups
ASTER	A002	13.3172	587.987	77.5254		0	0
BARTINA	A007	9.90234	3175.29	260.452	0	1
BELLINI	A008	13.2929	2496.96	302.926		1	1
CAESAR	A010	12.3494	2835.74	323.465		1	1
COURAGE	A015	14.3149	2063.24	294.62		1	1
ELECTRA	A018	10.6637	2068.24	217.258		1
HUSAR	A024	13.8884	2500.19	346.639		1	1
OBELIX	A031	9.82187	1372.16	124.406	0
RAMOS	A035	15.1606	1925.29	281.501		1	1
RED SCARLETT	A036	9.28328	1021.67	89.0991	0
SANDRA	A040	10.4702	1444.65	145.154	0
SHANNON	A041	16.9399	575.29	124.509	1	0
TOSCA	A043	13.3305	1974.24	258.628		1
TUSKAR	A044	10.4929	1057.99	127.844	0
VR_808	A047	17.6526	1514.24	277.949	1		1
2006P46-6	A201	15.6188	610.29	118.252		0
05/104-2	A202	17.8517	192.287	54.9804	1	0	0
05/104-5	A203	17.6474	782.702	154.508	1
05/110-3	A204	17.1994	865.202	163.034	1
05/114-2	A208	16.859	243.957	59.2026		0	0
05/115-1	A209	15.2118	174.787	41.3379		0	0
05/117-2	A211	13.1913	266.037	49.4386		0	0
05/117-5	A212	13.8684	625.622	88.2677		0
05/119-3	A214	13.1138	565.622	83.0602		0	0
05/122-1	A216	17.1642	694.787	121.625	1
2000P4-6	A221	14.13	2494.94	346.571		1	1
2001Q29-10	A224	14.9551	2110.77	316.101		1	1
2003P32-4	A225	11.9168	2195.29	236.598		1
2003P54-4	A226	18.2289	2337.85	428.746	1	1	1
2004M30-5	A227	12.0293	2180.77	254.254		1
2004P10-10	A228	10.8186	564.937	62.1432		0	0
2004P13-6	A229	10.6301	1205.77	123.15	0
2004P8-4	A230	9.25102	1452.02	124.537	0
2004Q28-7	A231	9.5351	782.022	86.6594	0
2004R81-1	A233	10.5406	1177.02	121.915	0
2005P135-2	A235	9.01577	1316.96	108.048	0
2005P144-1	A236	13.683	2585.35	339.504		1	1
2005P89-4	A238	6.60858	1217.85	93.1246	0
2005Q49-3	A241	14.7552	2029.24	289.296		1	1
2006D9-6	A243	13.7519	461.737	76.4746		0	0
2006P37-2	A245	13.8189	327.29	70.6366		0	0
2006P39-11	A246	7.57661	412.79	39.1604	0	0	0
2006P45-2	A248	14.3865	570.29	102.909		0
2006Q49-6	A251	11.1547	629.652	67.0072		0	0
2006Q66-9	A252	11.4166	349.46	58.8239		0	0
2006Q68-4	A253	13.9458	444.657	74.8798		0	0
2006Q88-2	A254	17.9067	1037.79	203.96	1
2006Q88-25	A255	11.21	432.79	64.8934		0	0
2006Q88-34	A256	19.5708	280.29	95.6338	1	0
AGATA	N002	10.1876	1179.19	124.106	0
ALDA	N005	17.2816	1511.71	246.425	1
AMOROSA	N009	9.95691	1663.86	174.182	0
ARENE	N012	11.0044	645.143	66.3029			0
ARMADA	N013	8.36715	883.231	77.5247	0		0
ARTEMIS	N015	11.1252	708.331	74.7852			0
BRDA	N020	18.4189	1724.47	297.08	1		1
CHERIE	N025	13.5123	586.468	69.5849		0	0
CORINE	N026	9.49081	1074.08	113.118	0
FENIX	N033	9.28795	801.106	77.8773	0		0
MADELEINE	N053	10.5575	1356.78	147.016	0
MELODY	N058	13.4202	2041.03	276.216		1	1
MURATO	N064	12.2579	1931.87	240.395		1
N-180	N066	17.0369	1010.14	161.114	1
ORCHESTRA	N072	10.303	1549.42	163.974	0
PEKARO	N073	10.1455	1828.04	194.326	0
RED BARON	N077	12.7542	1934.77	247.095		1
RED PONTIAC	N078	10.5813	1138.09	118.573	0
ROJA RIÑON	N080	15.4673	2539.17	334.702		1	1
ROMANO	N081	11.4235	547.118	55.1931		0	0
SAN	N086	17.1207	1751.67	269.432	1
SATELLITE	N087	17.3892	1157.21	187.676	1
SAVIOLA	N089	10.4856	1918.71	209.564	0	1
VIOLETTE	N098	21.0022	586.392	80.9415	1	0	0
05/104-4	N201	15.4719	464.793	57.2263		0	0
05/110-4	N202	17.0771	1735.08	275.912	1		1
05/111-2	N203	11.0019	632.318	63.6781			0
05/112-3	N204	17.7153	1856.88	322.434	1		1
05/113-2	N205	16.9861	1550.14	253.617	1
05/115-4	N207	11.8678	516.443	53.7111		0	0
05/122-3	N212	17.1265	1514.86	239.88	1
05/123-1	N213	19.5831	1556.09	278.111	1		1
ALMERA	S004	10.3449	1267.96	140.633	0
CARRERA	S010	9.97124	1120.97	113.203	0
HEIDRUN	S023	17.1715	1960.19	332.194	1	1	1
JIMENA	S027	17.6611	946.583	168.541	1
LEIRE	S030	14.4304	2075.43	288.06		1	1
MELIBEA	S031	11.5119	2074.08	228.431		1
OPAL	S037	16.7315	1940.58	324.755		1	1
PRIAMOS	S041	17.1633	1743.49	312.396	1		1
VERDI	S048	18.3377	1244.58	230.838	1
