# Supplementary material for: Physical mapping of QTL for tuber yield, starch content and starch yield in tetraploid potato (Solanum tuberosum L.) by means of genome wide genotyping by sequencing and the 8.3 K SolCAP SNP array
Source: BMC Genomics. 2017 Aug 22;18:642. doi: 10.1186/s12864-017-3979-9 (PMC5567664; doi:10.1186/s12864-017-3979-9)
Supplement: Supplementary file 7 — Alleles and allele counts of RADseq SNPs with differential allele frequencies (FDR < 0.05) in all three case-control populations: TSC, TY and TSY. Trait TSC is highlighted blue, TY orange and TSY green. SNPs with unidirectional or neutral effect on the three traits are highlighted dark green. (XLSX 610 kb) [file 12864_2017_3979_MOESM7_ESM.xlsx]

## Sheet: chrom. distribution
chr01 physical interval, Mbp (v4.03)	No of genes per 0,5 Mbp	Peak No	QTL region (Figures 2 and 3)	chr02 physical interval, Mbp (v4.03)	No of genes per 0,5 Mbp	Peak No	QTL region (Figures 2 and 3)	chr03 physical interval, Mbp (v4.03)	No of genes per 0,5 Mbp	Peak No	QTL region (Figures 2 and 3)	chr04 physical interval, Mbp (v4.03)	No of genes per 0,5 Mbp	Peak No	QTL region (Figures 2 and 3)	chr05 physical interval, Mbp (v4.03)	No of genes per 0,5 Mbp	Peak No	QTL region (Figures 2 and 3)	chr06 physical interval, Mbp (v4.03)	No of genes per 0,5 Mbp	Peak No	QTL region (Figures 2 and 3)	chr07 physical interval, Mbp (v4.03)	No of genes per 0,5 Mbp	Peak No	QTL region (Figures 2 and 3)	chr08 physical interval, Mbp (v4.03)	No of genes per 0,5 Mbp	Peak No	QTL region (Figures 2 and 3)	chr09 physical interval, Mbp (v4.03)	No of genes per 0,5 Mbp	Peak No	QTL region (Figures 2 and 3)	chr10 physical interval, Mbp (v4.03)	No of genes per 0,5 Mbp	Peak No	QTL region (Figures 2 and 3)	chr11 physical interval, Mbp (v4.03)	No of genes per 0,5 Mbp	Peak No	QTL region (Figures 2 and 3)	chr12 physical interval, Mbp (v4.03)	No of genes per 0,5 Mbp	Peak No	QTL region (Figures 2 and 3)
0,00-0,49	5	1		0,00-0,49	2			0,00-0,49	4	1	11	0,00-0,49	3	1		0,00-0,49	14	1	19	0,00-0,49	9	1		0,00-0,49	1			0,00-0,49	10	1		0,00-0,49	4	1		0,00-0,49	5	1	37	0,00-0,49	6	1		0,00-0,49	5	1	44
0,50-0,99	0			0,50-0,99	0			0,50-0,99	9	1	11	0,50-0,99	0			0,50-0,99	6	1	19	0,50-0,99	8	1		0,50-0,99	4	1		0,50-0,99	1			0,50-0,99	4	1		0,50-0,99	8	1	37	0,50-0,99	9	1		0,50-0,99	7	1	44
1,00-1,49	12	2		1,00-1,49	0			1,00-1,49	0		11	1,00-1,49	3	2		1,00-1,49	1		19	1,00-1,49	3	1/2		1,00-1,49	4	1		1,00-1,49	5	2		1,00-1,49	14	1		1,00-1,49	12	1	37	1,00-1,49	3	1/2		1,00-1,49	7	1	44
1,50-1,99	1			1,50-1,99	2			1,50-1,99	3	2	11	1,50-1,99	4	2		1,50-1,99	4	2	19	1,50-1,99	5	2		1,50-1,99	2			1,50-1,99	3	2		1,50-1,99	3	1/2		1,50-1,99	17	1	37	1,50-1,99	5	2		1,50-1,99	11	1	44
2,00-2,49	1			2,00-2,49	1			2,00-2,49	6	2	11	2,00-2,49	3	2		2,00-2,49	2		19	2,00-2,49	2			2,00-2,49	1			2,00-2,49	1			2,00-2,49	8	2		2,00-2,49	4	1	37	2,00-2,49	8	2		2,00-2,49	6	1	44
2,50-2,99	6	3		2,50-2,99	0			2,50-2,99	9	2	11	2,50-2,99	7	2	14	2,50-2,99	5	3		2,50-2,99	3	3		2,50-2,99	2			2,50-2,99	0			2,50-2,99	5	2		2,50-2,99	4	1		2,50-2,99	9	2		2,50-2,99	7	1	44
3,00-3,49	2			3,00-3,49	1			3,00-3,49	5	2	11	3,00-3,49	4	2/3	14	3,00-3,49	9	3	20	3,00-3,49	2	3		3,00-3,49	3	2		3,00-3,49	5	3		3,00-3,49	1			3,00-3,49	2			3,00-3,49	10	2		3,00-3,49	2
3,50-3,99	5	4		3,50-3,99	0			3,50-3,99	4	2	11	3,50-3,99	6	3	14	3,50-3,99	10	3	20	3,50-3,99	3	3		3,50-3,99	2			3,50-3,99	5	3		3,50-3,99	0			3,50-3,99	1			3,50-3,99	8	2		3,50-3,99	6	2
4,00-4,49	3	4		4,00-4,49	1			4,00-4,49	0			4,00-4,49	1			4,00-4,49	4	3/4	20	4,00-4,49	3	3		4,00-4,49	7	3		4,00-4,49	2			4,00-4,49	3	3	29	4,00-4,49	5	2		4,00-4,49	2			4,00-4,49	1
4,50-4,99	0			4,50-4,99	0			4,50-4,99	0			4,50-4,99	10	4		4,50-4,99	8	4	20	4,50-4,99	1			4,50-4,99	1			4,50-4,99	4	4		4,50-4,99	5	3	29	4,50-4,99	4	2		4,50-4,99	2			4,50-4,99	1
5,00-5,49	2			5,00-5,49	2			5,00-5,49	0			5,00-5,49	2			5,00-5,49	6	4	20	5,00-5,49	0			5,00-5,49	0			5,00-5,49	12	4		5,00-5,49	6	3	29	5,00-5,49	0			5,00-5,49	8	3		5,00-5,49	0
5,50-5,99	1			5,50-5,99	0			5,50-5,99	0			5,50-5,99	0			5,50-5,99	4	4	20	5,50-5,99	1			5,50-5,99	1			5,50-5,99	4	4		5,50-5,99	1			5,50-5,99	0			5,50-5,99	4	3/4		5,50-5,99	2
6,00-6,49	3	5		6,00-6,49	0			6,00-6,49	0			6,00-6,49	4	5	15	6,00-6,49	5	4	20	6,00-6,49	0			6,00-6,49	2			6,00-6,49	0			6,00-6,49	1			6,00-6,49	2			6,00-6,49	6	4		6,00-6,49	4	3
6,50-6,99	0			6,50-6,99	0			6,50-6,99	1			6,50-6,99	2		15	6,50-6,99	3	4	20	6,50-6,99	0			6,50-6,99	2			6,50-6,99	1			6,50-6,99	2			6,50-6,99	3	3		6,50-6,99	5	4		6,50-6,99	1
7,00-7,49	0			7,00-7,49	2			7,00-7,49	1			7,00-7,49	2			7,00-7,49	2			7,00-7,49	0			7,00-7,49	3	4		7,00-7,49	1			7,00-7,49	2			7,00-7,49	0			7,00-7,49	2			7,00-7,49	1
7,50-7,99	1			7,50-7,99	1			7,50-7,99	0			7,50-7,99	1			7,50-7,99	5	5	21	7,50-7,99	1			7,50-7,99	1			7,50-7,99	1			7,50-7,99	1			7,50-7,99	0			7,50-7,99	4	5		7,50-7,99	2
8,00-8,49	0			8,00-8,49	1			8,00-8,49	2			8,00-8,49	8	6		8,00-8,49	7	5	21	8,00-8,49	1			8,00-8,49	0			8,00-8,49	4	5		8,00-8,49	1		30	8,00-8,49	0			8,00-8,49	4	5		8,00-8,49	4	4
8,50-8,99	0			8,50-8,99	2			8,50-8,99	0			8,50-8,99	3	6/7		8,50-8,99	5	5	21	8,50-8,99	0			8,50-8,99	1			8,50-8,99	0			8,50-8,99	2		30	8,50-8,99	0			8,50-8,99	6	5		8,50-8,99	1
9,00-9,49	1			9,00-9,49	0			9,00-9,49	1			9,00-9,49	5	7	16	9,00-9,49	0			9,00-9,49	0			9,00-9,49	0			9,00-9,49	3	6		9,00-9,49	1			9,00-9,49	1			9,00-9,49	9	5		9,00-9,49	2
9,50-9,99	2			9,50-9,99	1			9,50-9,99	2			9,50-9,99	8	7	16	9,50-9,99	0			9,50-9,99	2			9,50-9,99	1			9,50-9,99	0			9,50-9,99	1			9,50-9,99	1			9,50-9,99	2			9,50-9,99	3	5	45
10,00-10,49	0			10,00-10,49	5	1		10,00-10,49	1			10,00-10,49	3	7		10,00-10,49	3	6	22	10,00-10,49	0			10,00-10,49	2			10,00-10,49	0			10,00-10,49	0			10,00-10,49	1			10,00-10,49	3	6		10,00-10,49	2		45
10,50-10,99	1			10,50-10,99	0			10,50-10,99	0			10,50-10,99	2			10,50-10,99	9	6	22	10,50-10,99	0			10,50-10,99	1			10,50-10,99	0			10,50-10,99	0			10,50-10,99	0			10,50-10,99	4	6		10,50-10,99	2		45
11,00-11,49	0			11,00-11,49	2			11,00-11,49	2			11,00-11,49	1			11,00-11,49	2			11,00-11,49	2			11,00-11,49	0			11,00-11,49	1			11,00-11,49	0			11,00-11,49	1			11,00-11,49	4	6		11,00-11,49	4	6
11,50-11,99	2			11,50-11,99	0			11,50-11,99	1			11,50-11,99	0			11,50-11,99	2			11,50-11,99	1			11,50-11,99	0			11,50-11,99	1			11,50-11,99	1			11,50-11,99	2			11,50-11,99	0			11,50-11,99	4	6
12,00-12,49	0			12,00-12,49	1			12,00-12,49	0			12,00-12,49	1			12,00-12,49	6	7		12,00-12,49	0			12,00-12,49	0			12,00-12,49	0			12,00-12,49	1			12,00-12,49	0			12,00-12,49	0			12,00-12,49	1
12,50-12,99	0			12,50-12,99	1			12,50-12,99	0			12,50-12,99	2			12,50-12,99	2			12,50-12,99	2			12,50-12,99	1			12,50-12,99	2			12,50-12,99	1			12,50-12,99	3	4		12,50-12,99	0			12,50-12,99	1
13,00-13,49	0			13,00-13,49	1			13,00-13,49	0			13,00-13,49	1			13,00-13,49	2			13,00-13,49	0			13,00-13,49	2			13,00-13,49	0			13,00-13,49	0			13,00-13,49	0			13,00-13,49	3	7		13,00-13,49	1
13,50-13,99	0			13,50-13,99	4	2		13,50-13,99	0			13,50-13,99	1			13,50-13,99	0			13,50-13,99	4	5		13,50-13,99	1			13,50-13,99	0			13,50-13,99	0			13,50-13,99	0			13,50-13,99	1			13,50-13,99	1
14,00-14,49	2			14,00-14,49	3	2		14,00-14,49	0			14,00-14,49	0			14,00-14,49	3	8		14,00-14,49	2			14,00-14,49	0			14,00-14,49	0			14,00-14,49	0			14,00-14,49	0			14,00-14,49	2			14,00-14,49	2
14,50-14,99	0			14,50-14,99	1			14,50-14,99	0			14,50-14,99	0			14,50-14,99	2			14,50-14,99	0			14,50-14,99	2			14,50-14,99	0			14,50-14,99	0			14,50-14,99	1			14,50-14,99	1			14,50-14,99	0
15,00-15,49	0			15,00-15,49	1			15,00-15,49	0			15,00-15,49	0			15,00-15,49	1			15,00-15,49	1			15,00-15,49	1			15,00-15,49	0			15,00-15,49	0		31	15,00-15,49	1			15,00-15,49	0			15,00-15,49	1
15,50-15,99	0			15,50-15,99	1			15,50-15,99	1			15,50-15,99	1			15,50-15,99	0			15,50-15,99	0			15,50-15,99	2			15,50-15,99	1			15,50-15,99	0		31	15,50-15,99	0			15,50-15,99	2			15,50-15,99	2
16,00-16,49	0			16,00-16,49	0			16,00-16,49	0			16,00-16,49	1			16,00-16,49	0			16,00-16,49	1			16,00-16,49	1			16,00-16,49	1			16,00-16,49	1			16,00-16,49	3	5		16,00-16,49	2			16,00-16,49	2
16,50-16,99	0			16,50-16,99	1			16,50-16,99	1			16,50-16,99	2			16,50-16,99	0			16,50-16,99	0			16,50-16,99	0			16,50-16,99	1			16,50-16,99	0			16,50-16,99	0			16,50-16,99	1			16,50-16,99	1
17,00-17,49	0			17,00-17,49	2			17,00-17,49	0			17,00-17,49	0			17,00-17,49	1			17,00-17,49	0			17,00-17,49	0			17,00-17,49	1			17,00-17,49	0			17,00-17,49	0			17,00-17,49	1			17,00-17,49	0
17,50-17,99	1			17,50-17,99	3	3		17,50-17,99	2			17,50-17,99	1			17,50-17,99	2			17,50-17,99	0			17,50-17,99	1			17,50-17,99	0			17,50-17,99	0			17,50-17,99	0			17,50-17,99	0			17,50-17,99	0
18,00-18,49	1			18,00-18,49	2			18,00-18,49	0			18,00-18,49	1			18,00-18,49	1			18,00-18,49	0			18,00-18,49	2			18,00-18,49	1			18,00-18,49	1			18,00-18,49	0			18,00-18,49	2			18,00-18,49	3	7
18,50-18,99	0			18,50-18,99	0			18,50-18,99	1			18,50-18,99	2			18,50-18,99	4	9		18,50-18,99	1			18,50-18,99	1			18,50-18,99	0			18,50-18,99	2			18,50-18,99	0			18,50-18,99	0			18,50-18,99	2
19,00-19,49	0			19,00-19,49	3	4		19,00-19,49	0			19,00-19,49	0			19,00-19,49	3	9		19,00-19,49	0			19,00-19,49	0			19,00-19,49	0			19,00-19,49	3	4	32	19,00-19,49	0			19,00-19,49	0			19,00-19,49	1
19,50-19,99	0			19,50-19,99	3	4		19,50-19,99	0			19,50-19,99	0			19,50-19,99	0			19,50-19,99	2			19,50-19,99	1			19,50-19,99	4	7		19,50-19,99	4	4	32	19,50-19,99	0			19,50-19,99	0			19,50-19,99	1
20,00-20,49	0			20,00-20,49	0			20,00-20,49	0			20,00-20,49	1			20,00-20,49	1			20,00-20,49	2			20,00-20,49	0			20,00-20,49	1			20,00-20,49	1			20,00-20,49	1			20,00-20,49	1			20,00-20,49	1
20,50-20,99	1			20,50-20,99	4	5		20,50-20,99	0			20,50-20,99	2			20,50-20,99	0			20,50-20,99	3	6		20,50-20,99	1			20,50-20,99	1			20,50-20,99	0			20,50-20,99	0			20,50-20,99	0			20,50-20,99	1
21,00-21,49	0			21,00-21,49	2			21,00-21,49	0			21,00-21,49	0			21,00-21,49	1			21,00-21,49	1			21,00-21,49	1			21,00-21,49	2			21,00-21,49	2			21,00-21,49	0			21,00-21,49	0			21,00-21,49	1
21,50-21,99	0			21,50-21,99	2			21,50-21,99	0			21,50-21,99	0			21,50-21,99	1			21,50-21,99	1			21,50-21,99	0			21,50-21,99	0			21,50-21,99	1			21,50-21,99	1			21,50-21,99	0			21,50-21,99	1
22,00-22,49	1			22,00-22,49	0			22,00-22,49	2			22,00-22,49	1			22,00-22,49	1			22,00-22,49	0			22,00-22,49	2			22,00-22,49	1			22,00-22,49	0			22,00-22,49	0			22,00-22,49	0			22,00-22,49	1
22,50-22,99	2			22,50-22,99	0			22,50-22,99	0			22,50-22,99	0			22,50-22,99	1			22,50-22,99	1			22,50-22,99	1			22,50-22,99	0			22,50-22,99	2			22,50-22,99	0			22,50-22,99	1			22,50-22,99	3	8
23,00-23,49	0			23,00-23,49	1			23,00-23,49	0			23,00-23,49	0			23,00-23,49	2			23,00-23,49	1			23,00-23,49	0			23,00-23,49	1			23,00-23,49	1			23,00-23,49	1			23,00-23,49	0			23,00-23,49	2
23,50-23,99	2			23,50-23,99	2			23,50-23,99	0			23,50-23,99	0			23,50-23,99	0			23,50-23,99	2			23,50-23,99	0			23,50-23,99	0			23,50-23,99	0			23,50-23,99	0			23,50-23,99	0			23,50-23,99	1
24,00-24,49	0			24,00-24,49	1			24,00-24,49	0			24,00-24,49	1			24,00-24,49	0			24,00-24,49	0			24,00-24,49	2			24,00-24,49	0			24,00-24,49	0			24,00-24,49	1			24,00-24,49	0			24,00-24,49	0
24,50-24,99	0			24,50-24,99	1			24,50-24,99	0			24,50-24,99	0			24,50-24,99	0			24,50-24,99	0			24,50-24,99	4	5		24,50-24,99	1			24,50-24,99	0			24,50-24,99	0			24,50-24,99	0			24,50-24,99	0
25,00-25,49	0			25,00-25,49	2			25,00-25,49	0			25,00-25,49	2		17	25,00-25,49	1			25,00-25,49	3	7		25,00-25,49	0			25,00-25,49	1			25,00-25,49	0			25,00-25,49	0			25,00-25,49	0			25,00-25,49	2
25,50-25,99	0			25,50-25,99	2			25,50-25,99	0			25,50-25,99	3	8	17	25,50-25,99	1			25,50-25,99	2			25,50-25,99	0			25,50-25,99	2			25,50-25,99	1			25,50-25,99	1			25,50-25,99	0			25,50-25,99	3	9
26,00-26,49	0			26,00-26,49	4	6	7	26,00-26,49	0			26,00-26,49	1			26,00-26,49	0			26,00-26,49	0			26,00-26,49	0			26,00-26,49	4	8		26,00-26,49	3	5		26,00-26,49	0			26,00-26,49	1			26,00-26,49	0
26,50-26,99	0			26,50-26,99	7	6	7	26,50-26,99	0			26,50-26,99	0			26,50-26,99	2			26,50-26,99	0			26,50-26,99	1			26,50-26,99	0			26,50-26,99	2			26,50-26,99	1			26,50-26,99	1			26,50-26,99	0
27,00-27,49	0			27,00-27,49	5	6	7	27,00-27,49	0			27,00-27,49	0			27,00-27,49	0			27,00-27,49	0			27,00-27,49	0			27,00-27,49	0			27,00-27,49	1			27,00-27,49	0			27,00-27,49	1			27,00-27,49	3	10
27,50-27,99	0			27,50-27,99	3	6	7	27,50-27,99	0			27,50-27,99	1			27,50-27,99	2			27,50-27,99	0			27,50-27,99	2			27,50-27,99	0			27,50-27,99	0			27,50-27,99	0			27,50-27,99	0			27,50-27,99	2	10
28,00-28,49	1			28,00-28,49	2			28,00-28,49	0			28,00-28,49	1			28,00-28,49	2			28,00-28,49	1			28,00-28,49	0			28,00-28,49	1			28,00-28,49	2			28,00-28,49	2			28,00-28,49	0			28,00-28,49	3	10
28,50-28,99	1			28,50-28,99	3	7		28,50-28,99	0			28,50-28,99	1			28,50-28,99	1			28,50-28,99	1			28,50-28,99	1			28,50-28,99	1			28,50-28,99	1			28,50-28,99	0			28,50-28,99	0			28,50-28,99	2	10
29,00-29,49	0			29,00-29,49	4	7		29,00-29,49	0			29,00-29,49	1			29,00-29,49	2			29,00-29,49	0			29,00-29,49	0			29,00-29,49	0			29,00-29,49	0			29,00-29,49	0			29,00-29,49	0			29,00-29,49	3	10
29,50-29,99	1			29,50-29,99	3	7		29,50-29,99	0			29,50-29,99	1			29,50-29,99	1			29,50-29,99	2			29,50-29,99	0			29,50-29,99	0			29,50-29,99	0			29,50-29,99	0			29,50-29,99	1			29,50-29,99	1
30,00-30,49	2			30,00-30,49	4	7		30,00-30,49	0			30,00-30,49	0			30,00-30,49	4	10		30,00-30,49	2			30,00-30,49	0			30,00-30,49	0			30,00-30,49	0			30,00-30,49	0			30,00-30,49	1			30,00-30,49	0
30,50-30,99	3	6		30,50-30,99	5	7		30,50-30,99	0			30,50-30,99	0			30,50-30,99	1			30,50-30,99	3	8		30,50-30,99	1			30,50-30,99	0			30,50-30,99	0			30,50-30,99	0			30,50-30,99	1			30,50-30,99	1
31,00-31,49	2			31,00-31,49	3	7/8	8	31,00-31,49	0			31,00-31,49	2			31,00-31,49	1			31,00-31,49	0			31,00-31,49	3	6		31,00-31,49	0			31,00-31,49	1			31,00-31,49	0			31,00-31,49	1			31,00-31,49	0
31,50-31,99	0			31,50-31,99	6	8	8	31,50-31,99	2			31,50-31,99	0			31,50-31,99	0			31,50-31,99	3	9		31,50-31,99	1			31,50-31,99	1			31,50-31,99	0			31,50-31,99	0			31,50-31,99	2			31,50-31,99	1
32,00-32,49	0			32,00-32,49	5	8	8	32,00-32,49	0			32,00-32,49	0			32,00-32,49	0			32,00-32,49	1			32,00-32,49	1			32,00-32,49	0			32,00-32,49	0			32,00-32,49	0			32,00-32,49	3	8	41	32,00-32,49	1
32,50-32,99	2			32,50-32,99	5	8	8	32,50-32,99	0			32,50-32,99	2			32,50-32,99	1			32,50-32,99	0			32,50-32,99	2			32,50-32,99	2			32,50-32,99	0			32,50-32,99	0			32,50-32,99	3	8	41	32,50-32,99	2
33,00-33,49	1			33,00-33,49	5	8/9	8	33,00-33,49	1			33,00-33,49	0			33,00-33,49	0			33,00-33,49	0			33,00-33,49	1			33,00-33,49	3	9		33,00-33,49	1			33,00-33,49	1			33,00-33,49	1			33,00-33,49	1
33,50-33,99	1			33,50-33,99	6	9		33,50-33,99	0			33,50-33,99	2			33,50-33,99	0			33,50-33,99	1			33,50-33,99	1			33,50-33,99	0			33,50-33,99	0		33	33,50-33,99	2			33,50-33,99	2			33,50-33,99	0
34,00-34,49	0			34,00-34,49	12	9		34,00-34,49	1			34,00-34,49	2			34,00-34,49	2			34,00-34,49	0			34,00-34,49	1			34,00-34,49	0			34,00-34,49	0			34,00-34,49	0			34,00-34,49	0			34,00-34,49	0
34,50-34,99	0			34,50-34,99	2			34,50-34,99	0			34,50-34,99	4	9		34,50-34,99	0			34,50-34,99	1			34,50-34,99	1			34,50-34,99	0			34,50-34,99	0			34,50-34,99	1			34,50-34,99	1			34,50-34,99	1
35,00-35,49	1			35,00-35,49	4	10		35,00-35,49	1			35,00-35,49	2			35,00-35,49	1			35,00-35,49	1			35,00-35,49	0			35,00-35,49	2			35,00-35,49	1			35,00-35,49	1			35,00-35,49	1			35,00-35,49	0
35,50-35,99	2			35,50-35,99	0			35,50-35,99	3	3		35,50-35,99	0			35,50-35,99	0			35,50-35,99	2			35,50-35,99	0			35,50-35,99	1			35,50-35,99	0			35,50-35,99	0			35,50-35,99	2			35,50-35,99	1
36,00-36,49	0			36,00-36,49	1			36,00-36,49	1			36,00-36,49	0			36,00-36,49	1			36,00-36,49	2			36,00-36,49	0			36,00-36,49	1			36,00-36,49	1			36,00-36,49	2			36,00-36,49	2			36,00-36,49	1
36,50-36,99	1			36,50-36,99	6	11		36,50-36,99	1			36,50-36,99	0			36,50-36,99	0			36,50-36,99	2			36,50-36,99	1			36,50-36,99	6	10		36,50-36,99	0			36,50-36,99	0			36,50-36,99	2			36,50-36,99	1
37,00-37,49	2			37,00-37,49	7	11		37,00-37,49	0			37,00-37,49	0			37,00-37,49	2			37,00-37,49	3	10		37,00-37,49	2			37,00-37,49	2			37,00-37,49	0			37,00-37,49	3	6		37,00-37,49	0			37,00-37,49	3	11
37,50-37,99	2			37,50-37,99	10	11		37,50-37,99	0			37,50-37,99	0			37,50-37,99	1			37,50-37,99	0			37,50-37,99	0			37,50-37,99	2			37,50-37,99	0			37,50-37,99	1			37,50-37,99	0			37,50-37,99	3	11
38,00-38,49	0			38,00-38,49	1			38,00-38,49	0			38,00-38,49	0			38,00-38,49	1			38,00-38,49	3	11		38,00-38,49	0			38,00-38,49	3	11		38,00-38,49	0			38,00-38,49	1			38,00-38,49	1			38,00-38,49	2
38,50-38,99	0			38,50-38,99	1			38,50-38,99	0			38,50-38,99	1			38,50-38,99	0			38,50-38,99	1			38,50-38,99	2			38,50-38,99	2			38,50-38,99	0			38,50-38,99	0			38,50-38,99	2			38,50-38,99	0
39,00-39,49	0			39,00-39,49	1			39,00-39,49	1			39,00-39,49	3	10		39,00-39,49	0			39,00-39,49	8	12	24	39,00-39,49	3	7		39,00-39,49	0			39,00-39,49	0			39,00-39,49	1			39,00-39,49	5	9	42	39,00-39,49	0
39,50-39,99	1			39,50-39,99	5	12		39,50-39,99	0			39,50-39,99	0			39,50-39,99	1			39,50-39,99	1		24	39,50-39,99	0			39,50-39,99	4	12		39,50-39,99	1			39,50-39,99	0			39,50-39,99	4	9	42	39,50-39,99	1
40,00-40,49	0			40,00-40,49	2			40,00-40,49	1			40,00-40,49	0			40,00-40,49	0			40,00-40,49	3	13		40,00-40,49	0			40,00-40,49	2			40,00-40,49	1		34	40,00-40,49	0			40,00-40,49	9	9	42	40,00-40,49	2
40,50-40,99	0			40,50-40,99	2			40,50-40,99	0			40,50-40,99	0			40,50-40,99	0			40,50-40,99	1			40,50-40,99	7	8		40,50-40,99	2			40,50-40,99	1			40,50-40,99	0			40,50-40,99	5	9	42	40,50-40,99	2
41,00-41,49	0			41,00-41,49	10	13	9	41,00-41,49	0			41,00-41,49	1			41,00-41,49	0			41,00-41,49	1			41,00-41,49	3	8		41,00-41,49	1			41,00-41,49	1			41,00-41,49	1			41,00-41,49	4	9/10	43	41,00-41,49	2
41,50-41,99	0			41,50-41,99	4	13	9	41,50-41,99	0			41,50-41,99	4	11		41,50-41,99	3	11		41,50-41,99	0			41,50-41,99	1			41,50-41,99	0			41,50-41,99	0			41,50-41,99	0			41,50-41,99	7	10	43	41,50-41,99	1
42,00-42,49	0			42,00-42,49	5	13	9	42,00-42,49	3	4		42,00-42,49	2			42,00-42,49	2			42,00-42,49	0			42,00-42,49	5	9		42,00-42,49	4	13		42,00-42,49	2			42,00-42,49	5	7		42,00-42,49	3	10/11	43	42,00-42,49	1
42,50-42,99	0			42,50-42,99	1			42,50-42,99	0			42,50-42,99	1			42,50-42,99	1			42,50-42,99	1			42,50-42,99	3	9		42,50-42,99	4	13		42,50-42,99	0			42,50-42,99	0			42,50-42,99	4	11	43	42,50-42,99	0
43,00-43,49	0			43,00-43,49	7	14		43,00-43,49	4	5		43,00-43,49	1			43,00-43,49	2			43,00-43,49	4	14		43,00-43,49	2			43,00-43,49	7	13		43,00-43,49	2			43,00-43,49	1			43,00-43,49	4	11		43,00-43,49	0
43,50-43,99	1			43,50-43,99	6	14		43,50-43,99	5	5		43,50-43,99	1			43,50-43,99	2			43,50-43,99	0			43,50-43,99	1			43,50-43,99	3	13		43,50-43,99	2			43,50-43,99	3	8		43,50-43,99	7	11		43,50-43,99	2
44,00-44,49	1			44,00-44,49	4	14/15	10	44,00-44,49	4	5		44,00-44,49	2			44,00-44,49	2			44,00-44,49	3	15		44,00-44,49	4	10		44,00-44,49	3	13/14		44,00-44,49	4	6		44,00-44,49	2	8		44,00-44,49	5	11		44,00-44,49	2
44,50-44,99	1			44,50-44,99	8	15	10	44,50-44,99	3	5		44,50-44,99	1			44,50-44,99	2			44,50-44,99	3	15		44,50-44,99	2			44,50-44,99	3	14		44,50-44,99	1			44,50-44,99	3	8		44,50-44,99	0			44,50-44,99	1
45,00-45,49	1			45,00-45,49	3	15/16	10	45,00-45,49	4	5		45,00-45,49	2			45,00-45,49	0			45,00-45,49	5	15		45,00-45,49	6	11		45,00-45,49	5	14		45,00-45,49	3	7		45,00-45,49	0		38	45,00-45,49	4	12		45,00-45,49	4	12
45,50-45,99	1			45,50-45,99	7	16	10	45,50-45,99	3	5		45,50-45,99	3	12		45,50-45,99	3	12		45,50-45,99	4	15		45,50-45,99	4	11		45,50-45,99	3	14		45,50-45,99	3	7		45,50-45,99	2		38					45,50-45,99	1
46,00-46,49	2			46,00-46,49	4	16	10	46,00-46,49	3	5/6		46,00-46,49	0			46,00-46,49	1			46,00-46,49	2			46,00-46,49	1			46,00-46,49	1			46,00-46,49	1			46,00-46,49	0							46,00-46,49	0
46,50-46,99	2			46,50-46,99	2			46,50-46,99	6	6		46,50-46,99	1			46,50-46,99	3	13		46,50-46,99	1			46,50-46,99	2			46,50-46,99	3	15		46,50-46,99	2			46,50-46,99	0							46,50-46,99	0
47,00-47,49	1			47,00-47,49	11	17		47,00-47,49	3	6		47,00-47,49	0			47,00-47,49	2			47,00-47,49	1			47,00-47,49	3	12		47,00-47,49	2			47,00-47,49	1			47,00-47,49	0							47,00-47,49	0
47,50-47,99	0			47,50-47,99	8	17		47,50-47,99	1			47,50-47,99	0			47,50-47,99	2			47,50-47,99	1			47,50-47,99	7	12		47,50-47,99	0			47,50-47,99	6	8	35	47,50-47,99	2							47,50-47,99	0
48,00-48,49	0			48,00-48,49	4	17		48,00-48,49	0			48,00-48,49	3	13		48,00-48,49	3	14	23	48,00-48,49	2			48,00-48,49	1			48,00-48,49	7	16		48,00-48,49	3	8		48,00-48,49	6	9						48,00-48,49	1
48,50-48,99	0							48,50-48,99	4	7		48,50-48,99	2			48,50-48,99	5	14	23	48,50-48,99	3	16		48,50-48,99	8	13		48,50-48,99	2			48,50-48,99	3	8		48,50-48,99	1							48,50-48,99	3	13
49,00-49,49	0							49,00-49,49	6	7		49,00-49,49	0			49,00-49,49	8	14	23	49,00-49,49	1			49,00-49,49	4	13/14		49,00-49,49	3	17		49,00-49,49	3	8		49,00-49,49	0							49,00-49,49	6	13
49,50-49,99	1							49,50-49,99	0			49,50-49,99	0			49,50-49,99	5	14	23	49,50-49,99	2			49,50-49,99	7	14		49,50-49,99	4	17		49,50-49,99	3	8		49,50-49,99	0							49,50-49,99	4	13
50,00-50,49	0							50,00-50,49	1			50,00-50,49	0			50,00-50,49	4	14/15	23	50,00-50,49	2			50,00-50,49	7	14		50,00-50,49	7	17		50,00-50,49	1			50,00-50,49	0		39					50,00-50,49	3	13
50,50-50,99	1							50,50-50,99	3	8		50,50-50,99	0			50,50-50,99	10	15	23	50,50-50,99	1			50,50-50,99	7	14		50,50-50,99	10	17		50,50-50,99	1			50,50-50,99	3	10	39					50,50-50,99	4	13
51,00-51,49	1							51,00-51,49	7	8		51,00-51,49	1			51,00-51,49	2		23	51,00-51,49	2		25	51,00-51,49	4	14		51,00-51,49	7	17		51,00-51,49	3	9		51,00-51,49	0							51,00-51,49	1
51,50-51,99	0							51,50-51,99	1			51,50-51,99	2			51,50-51,99	5	16	23	51,50-51,99	5	17	25	51,50-51,99	3	14/15		51,50-51,99	0			51,50-51,99	2			51,50-51,99	0							51,50-51,99	7	14
52,00-52,49	1							52,00-52,49	4	9	12	52,00-52,49	0							52,00-52,49	5	17	25	52,00-52,49	10	15		52,00-52,49	10	18	27	52,00-52,49	7	10		52,00-52,49	1							52,00-52,49	5	14
52,50-52,99	0							52,50-52,99	8	9	12	52,50-52,99	1							52,50-52,99	8	17	25	52,50-52,99	7	15		52,50-52,99	4	18	27	52,50-52,99	8	10		52,50-52,99	0							52,50-52,99	2
53,00-53,49	1							53,00-53,49	2		12	53,00-53,49	0							53,00-53,49	3	17		53,00-53,49	4	15		53,00-53,49	5	18/19	27	53,00-53,49	4	10		53,00-53,49	2							53,00-53,49	9	15
53,50-53,99	1							53,50-53,99	2			53,50-53,99	0							53,50-53,99	2			53,50-53,99	3	15/16		53,50-53,99	8	19	27	53,50-53,99	4	10		53,50-53,99	4	11						53,50-53,99	5	15
54,00-54,49	0							54,00-54,49	3	10	13	54,00-54,49	3	14						54,00-54,49	6	18		54,00-54,49	6	16		54,00-54,49	1			54,00-54,49	2			54,00-54,49	3	11						54,00-54,49	4	15
54,50-54,99	0							54,50-54,99	5	10	13	54,50-54,99	0							54,50-54,99	3	18/19		54,50-54,99	3	16/17		54,50-54,99	1			54,50-54,99	2			54,50-54,99	2							54,50-54,99	2
55,00-55,49	0							55,00-55,49	7	10	13	55,00-55,49	1							55,00-55,49	6	19		55,00-55,49	7	17	26	55,00-55,49	5	20		55,00-55,49	3	11		55,00-55,49	1							55,00-55,49	2
55,50-55,99	0							55,50-55,99	4	10/11	13	55,50-55,99	5	15						55,50-55,99	2			55,50-55,99	10	17	26	55,50-55,99	4	20		55,50-55,99	5	11		55,50-55,99	6	12						55,50-55,99	5	16
56,00-56,49	0							56,00-56,49	7	11	13	56,00-56,49	1							56,00-56,49	0			56,00-56,49	9	17	26	56,00-56,49	9	20	28	56,00-56,49	5	11		56,00-56,49	10	12						56,00-56,49	7	16
56,50-56,99	1							56,50-56,99	9	11	13	56,50-56,99	3	16						56,50-56,99	13	20		56,50-56,99	3	17	26	56,50-56,99	4	20	28	56,50-56,99	6	11		56,50-56,99	5	12						56,50-56,99	7	16
57,00-57,49	2							57,00-57,49	8	11	13	57,00-57,49	0							57,00-57,49	15	20										57,00-57,49	2		36	57,00-57,49	5	12/13						57,00-57,49	7	16
57,50-57,99	3	7	1					57,50-57,99	4	11/12		57,50-57,99	0							57,50-57,99	11	20										57,50-57,99	1		36	57,50-57,99	11	13						57,50-57,99	8	16
58,00-58,49	3	7	1					58,00-58,49	7	12		58,00-58,49	2							58,00-58,49	10	20										58,00-58,49	7	12	36	58,00-58,49	1							58,00-58,49	1
58,50-58,99	3	7	1					58,50-58,99	0			58,50-58,99	2							58,50-58,99	8	20										58,50-58,99	9	12	36	58,50-58,99	9	14	40					58,50-58,99	4	17
59,00-59,49	1							59,00-59,49	2			59,00-59,49	1							59,00-59,49	7	20										59,00-59,49	6	12	36	59,00-59,49	10	14	40					59,00-59,49	3	17
59,50-59,99	0							59,50-59,99	2			59,50-59,99	0																			59,50-59,99	1			59,50-59,99	4	14	40					59,50-59,99	2
60,00-60,49	3	8						60,00-60,49	2			60,00-60,49	0																			60,00-60,49	3	13										60,00-60,49	12	18	46
60,50-60,99	1							60,50-60,99	7	13		60,50-60,99	1																			60,50-60,99	2											60,50-60,99	9	18	46
61,00-61,49	3	9	2					61,00-61,49	3	13		61,00-61,49	0																			61,00-61,49	5	14										61,00-61,49	9	18	46
61,50-61,99	1		2					61,50-61,99	4	13		61,50-61,99	4	17																		61,50-61,99	0
62,00-62,49	7	10	2									62,00-62,49	3	17
62,50-62,99	3	10/11										62,50-62,99	4	17
63,00-63,49	9	11										63,00-63,49	2
63,50-63,99	0											63,50-63,99	5	18
64,00-64,49	7	12	3									64,00-64,49	3	18
64,50-64,99	7	12	3									64,50-64,99	3	18
65,00-65,49	5	12	3									65,00-65,49	2
65,50-65,99	4	12	3									65,50-65,99	0
66,00-66,49	3	12	3									66,00-66,49	1
66,50-66,99	1											66,50-66,99	1
67,00-67,49	6	13										67,00-67,49	0
67,50-67,99	2											67,50-67,99	2
68,00-68,49	1											68,00-68,49	4	19
68,50-68,99	1											68,50-68,99	2
69,00-69,49	4	14										69,00-69,49	3	20	18
69,50-69,99	0											69,50-69,99	9	20	18
70,00-70,49	4	15	4									70,00-70,49	6	20	18
70,50-70,99	4	15	4									70,50-70,99	5	20/21	18
71,00-71,49	7	15	4									71,00-71,49	10	21	18
71,50-71,99	5	15	4									71,50-71,99	12	21	18
72,00-72,49	1											72,00-72,49	5	21	18
72,50-72,99	4	16
73,00-73,49	5	16
73,50-73,99	2
74,00-74,49	1
74,50-74,99	3	17
75,00-75,49	3	17
75,50-75,99	7	17
76,00-76,49	6	17
76,50-76,99	7	17
77,00-77,49	6	17
77,50-77,99	3	17/18
78,00-78,49	7	18
78,50-78,99	2
79,00-79,49	7	19
79,50-79,99	7	19
80,00-80,49	9	19
80,50-80,99	4	19
81,00-81,49	3	19/20
81,50-81,99	7	20
82,00-82,49	6	20
82,50-82,99	4	20
83,00-83,49	6	21	5
83,50-83,99	6	21	5
84,00-84,49	8	21	5
84,50-84,99	9	21	5
85,00-85,49	12	21	5
85,50-85,99	8	21	5
86,00-86,49	7	21	5
86,50-86,99	5	21/22	5
87,00-87,49	15	22
87,50-87,99	12	22
88,00-88,49	4	22
88,50-88,69	1
