# Supplementary material for: Physical mapping of QTL for tuber yield, starch content and starch yield in tetraploid potato (Solanum tuberosum L.) by means of genome wide genotyping by sequencing and the 8.3 K SolCAP SNP array
Source: BMC Genomics. 2017 Aug 22;18:642. doi: 10.1186/s12864-017-3979-9 (PMC5567664; doi:10.1186/s12864-017-3979-9)
Supplement: Supplementary file 8 — Differential SolCAP SNPs in 275 genes in the QUEST case-control populations. Trait TSC is highlighted blue, TY orange and TSY green. (XLSX 84 kb) [file 12864_2017_3979_MOESM8_ESM.xlsx]

## Sheet: doubles
Chromosome	Position (v2.1.11)	Trait	Reference allele (DM_phu)	Alternative allele (tbr)	Amino acid changes	phu_SNP count HIGH	tbr_SNP count HIGH	phu_SNP count LOW	tbr_snp count LOW	p-value	FDR	Locus	Annotation	double annotation
chr01	304367	TY	T	A		16	37	55	35	0.000491091	0.01216	PGSC0003DMG400022770	Dolichol-phosphate mannosyltransferase
chr01	304367	TSY	T	A		21	38	48	24	0.000458032	0.02185	PGSC0003DMG400022770	Dolichol-phosphate mannosyltransferase
chr01	304406	TY	A	G		32	82	108	83	1.69535e-06	0.0002	PGSC0003DMG400022770	Dolichol-phosphate mannosyltransferase
chr01	304406	TSY	A	G		45	70	96	55	0.000112557	0.00875	PGSC0003DMG400022770	Dolichol-phosphate mannosyltransferase
chr01	304462	TY	T	C		25	72	77	64	1.01162e-05	0.00074	PGSC0003DMG400022770	Dolichol-phosphate mannosyltransferase
chr01	304462	TSY	T	C		30	60	68	46	0.000233672	0.01408	PGSC0003DMG400022770	Dolichol-phosphate mannosyltransferase
chr01	304537	TY	T	G		59	104	120	84	1.67556e-05	0.00109	PGSC0003DMG400022770	Dolichol-phosphate mannosyltransferase
chr01	304537	TSY	T	G		44	82	106	62	2.13727e-06	0.0006	PGSC0003DMG400022770	Dolichol-phosphate mannosyltransferase
chr01	304539	TY	T	A		59	104	129	78	7.55418e-07	0.00011	PGSC0003DMG400022770	Dolichol-phosphate mannosyltransferase
chr01	304539	TSY	T	A		50	76	115	55	2.0024e-06	0.00057	PGSC0003DMG400022770	Dolichol-phosphate mannosyltransferase
chr01	304554	TY	T	C		60	106	133	81	6.06899e-07	9e-05	PGSC0003DMG400022770	Dolichol-phosphate mannosyltransferase
chr01	304554	TSY	T	C		53	80	117	58	3.26287e-06	0.0008	PGSC0003DMG400022770	Dolichol-phosphate mannosyltransferase
chr01	304563	TY	A	G		62	89	118	81	0.000818747	0.0173	PGSC0003DMG400022770	Dolichol-phosphate mannosyltransferase
chr01	304563	TSY	A	G		49	72	105	59	0.000112031	0.00872	PGSC0003DMG400022770	Dolichol-phosphate mannosyltransferase
chr01	377886	TSC	C	G		45	83	14	84	0.000410342	0.00832	PGSC0003DMG400022767	Transmembrane transporter
chr01	377886	TY	C	G		26	71	62	72	0.00381707	0.04955	PGSC0003DMG400022767	Transmembrane transporter
chr01	392416	TSC	T	A		82	37	57	57	0.00347335	0.03826	PGSC0003DMG400022786	Plasmalemma Na+/H+ antiporter
chr01	392416	TY	T	A		53	49	121	48	0.00162157	0.02776	PGSC0003DMG400022786	Plasmalemma Na+/H+ antiporter
chr01	392477	TSC	A	G		54	109	22	127	0.000195205	0.00482	PGSC0003DMG400022786	Plasmalemma Na+/H+ antiporter
chr01	392477	TY	A	G		38	90	106	117	0.00109412	0.02115	PGSC0003DMG400022786	Plasmalemma Na+/H+ antiporter
chr01	396527	TSC	T	A		5	242	20	178	0.000278722	0.00628	PGSC0003DMG400022786	Plasmalemma Na+/H+ antiporter
chr01	396527	TSY	T	A		5	180	37	182	1.93737e-06	0.00056	PGSC0003DMG400022786	Plasmalemma Na+/H+ antiporter
chr01	542909	TSC	T	A		27	131	1	144	1.19218e-07	2e-05	PGSC0003DMG400032120	Isoform 2 of UPF0496 protein
chr01	542909	TY	T	A		0	144	16	179	0.00012643	0.00466	PGSC0003DMG400032120	Isoform 2 of UPF0496 protein
chr01	542931	TSC	A	C		24	137	4	135	0.000263257	0.00602	PGSC0003DMG400032120	Isoform 2 of UPF0496 protein
chr01	542931	TY	A	C		1	144	15	175	0.00148504	0.02614	PGSC0003DMG400032120	Isoform 2 of UPF0496 protein
chr01	542942	TY	A	G		160	5	181	46	1.07428e-07	3e-05	PGSC0003DMG400032120	Isoform 2 of UPF0496 protein
chr01	542942	TSY	A	G		132	14	145	46	0.000526497	0.02385	PGSC0003DMG400032120	Isoform 2 of UPF0496 protein
chr01	542983	TY	T	C		121	110	156	78	0.00183725	0.03022	PGSC0003DMG400032120	Isoform 2 of UPF0496 protein
chr01	542983	TSY	T	C		122	100	166	67	0.000325887	0.0175	PGSC0003DMG400032120	Isoform 2 of UPF0496 protein
chr01	543005	TSC	A	G		38	176	8	210	1.42228e-06	0.00012	PGSC0003DMG400032120	Isoform 2 of UPF0496 protein
chr01	543005	TY	A	G		3	214	22	196	0.00010271	0.00402	PGSC0003DMG400032120	Isoform 2 of UPF0496 protein
chr01	550603	TY	T	A		14	20	35	10	0.00115451	0.02198	PGSC0003DMG402032161	Iaa-amino acid hydrolase 4	PGSC0003DMG401032161
chr01	550603	TSY	T	A		14	25	27	7	0.000320595	0.01732	PGSC0003DMG402032161	Iaa-amino acid hydrolase 4	PGSC0003DMG401032161
chr01	550662	TY	C	T		41	53	90	35	2.77295e-05	0.00157	PGSC0003DMG402032161	Iaa-amino acid hydrolase 4	PGSC0003DMG401032161
chr01	550662	TSY	C	T		34	53	70	32	6.74998e-05	0.00627	PGSC0003DMG402032161	Iaa-amino acid hydrolase 4	PGSC0003DMG401032161
chr01	550844	TSC	A	C		18	177	3	198	0.000538025	0.01011	PGSC0003DMG402032161	Iaa-amino acid hydrolase 4	PGSC0003DMG401032161
chr01	550844	TY	A	C		0	184	16	219	0.000106367	0.00412	PGSC0003DMG402032161	Iaa-amino acid hydrolase 4	PGSC0003DMG401032161
chr01	560824	TSC	A	T	N/K	16	102	1	90	0.000668843	0.01183	PGSC0003DMG400032164	Short chain alcohol dehydrogenase
chr01	560824	TY	A	T	N/K	0	95	15	131	0.000554649	0.01324	PGSC0003DMG400032164	Short chain alcohol dehydrogenase
chr01	560839	TY	A	G		84	72	186	64	2.42929e-05	0.00143	PGSC0003DMG400032164	Short chain alcohol dehydrogenase
chr01	560839	TSY	A	G		73	53	168	54	0.000707673	0.02884	PGSC0003DMG400032164	Short chain alcohol dehydrogenase
chr01	560903	TY	T	C	K/R	48	105	105	114	0.00185514	0.03043	PGSC0003DMG400032164	Short chain alcohol dehydrogenase
chr01	560903	TSY	T	C	K/R	34	81	100	92	0.000135181	0.00986	PGSC0003DMG400032164	Short chain alcohol dehydrogenase
chr01	561040	TSC	G	A		42	77	10	73	0.000162977	0.00423	PGSC0003DMG400032164	Short chain alcohol dehydrogenase
chr01	561040	TY	G	A		5	81	42	105	1.52649e-05	0.00102	PGSC0003DMG400032164	Short chain alcohol dehydrogenase
chr01	561080	TSC	G	A	A/V	22	49	5	48	0.00422288	0.0439	PGSC0003DMG400032164	Short chain alcohol dehydrogenase
chr01	561080	TY	G	A	A/V	4	46	29	72	0.00329937	0.04493	PGSC0003DMG400032164	Short chain alcohol dehydrogenase
chr01	568251	TSC	A	G		35	215	0	249	1.61942e-11	0	PGSC0003DMG400032210	Ntp201
chr01	568251	TY	A	G		3	238	22	228	0.000114947	0.00436	PGSC0003DMG400032210	Ntp201
chr01	568258	TSC	C	T		39	211	1	248	1.61473e-11	0	PGSC0003DMG400032210	Ntp201
chr01	568258	TY	C	T		4	245	25	225	6.59909e-05	0.00294	PGSC0003DMG400032210	Ntp201
chr01	621359	TSC	T	C		36	156	10	151	0.000433345	0.00866	PGSC0003DMG400032124	Isocitrate dehydrogenase [NADP]
chr01	621359	TY	T	C		5	164	21	168	0.00361517	0.04775	PGSC0003DMG400032124	Isocitrate dehydrogenase [NADP]
chr01	660639	TSC	A	G		55	30	21	39	0.000676238	0.01193	PGSC0003DMG400032169	Oxoglutarate malate translocator
chr01	660639	TY	A	G		26	38	65	33	0.00197948	0.03178	PGSC0003DMG400032169	Oxoglutarate malate translocator
chr01	805415	TSC	G	T		21	118	1	121	1.80292e-05	0.00083	PGSC0003DMG400032128	Conserved gene of unknown function
chr01	805415	TY	G	T		1	123	20	136	5.57843e-05	0.00261	PGSC0003DMG400032128	Conserved gene of unknown function
chr01	876968	TSC	A	G		24	203	4	184	0.000594106	0.01087	PGSC0003DMG400032177	Pentatricopeptide repeat-containing protein
chr01	876968	TY	A	G		2	204	22	199	2.84185e-05	0.0016	PGSC0003DMG400032177	Pentatricopeptide repeat-containing protein
chr01	876988	TSC	G	C		17	125	0	121	1.85879e-05	0.00085	PGSC0003DMG400032177	Pentatricopeptide repeat-containing protein
chr01	876988	TY	G	C		0	123	11	123	0.000867556	0.01803	PGSC0003DMG400032177	Pentatricopeptide repeat-containing protein
chr01	905423	TSC	T	C		33	164	0	177	3.16601e-10	0	PGSC0003DMG400032131	Maintenance of killer 16 (Mak16) protein
chr01	905423	TY	T	C		0	176	17	199	4.84151e-05	0.00236	PGSC0003DMG400032131	Maintenance of killer 16 (Mak16) protein
chr01	912251	TY	G	A		41	12	85	3	0.000534633	0.0129	PGSC0003DMG400032132	Serine/arginine-rich protein
chr01	912251	TSY	G	A		31	10	74	2	0.000449257	0.02158	PGSC0003DMG400032132	Serine/arginine-rich protein
chr01	912464	TSC	T	C		25	225	0	250	3.17071e-08	1e-05	PGSC0003DMG400032132	Serine/arginine-rich protein
chr01	912464	TY	T	C		0	249	20	230	1.28426e-06	0.00016	PGSC0003DMG400032132	Serine/arginine-rich protein
chr01	912617	TSC	A	G		61	149	14	162	1.32304e-07	2e-05	PGSC0003DMG400032132	Serine/arginine-rich protein
chr01	912617	TY	A	G		12	155	50	198	0.000226816	0.00707	PGSC0003DMG400032132	Serine/arginine-rich protein
chr01	969647	TY	T	C	I/T	134	27	207	12	0.000495595	0.01223	PGSC0003DMG400032136	Conserved gene of unknown function
chr01	969647	TSY	T	C	I/T	97	26	173	8	9.23669e-06	0.00165	PGSC0003DMG400032136	Conserved gene of unknown function
chr01	969648	TY	A	C		135	25	206	13	0.00285433	0.04078	PGSC0003DMG400032136	Conserved gene of unknown function
chr01	969648	TSY	A	C		97	26	172	8	9.61131e-06	0.00169	PGSC0003DMG400032136	Conserved gene of unknown function
chr01	1243712	TSC	T	C		189	24	108	32	0.00452918	0.04617	PGSC0003DMG400032145	Lipoate-protein ligase B
chr01	1243712	TY	T	C		111	37	203	28	0.00194312	0.03137	PGSC0003DMG400032145	Lipoate-protein ligase B
chr01	1243859	TSC	A	G		101	38	87	11	0.00312212	0.03554	PGSC0003DMG400032145	Lipoate-protein ligase B
chr01	1243859	TY	A	G		111	14	111	45	0.000352477	0.00964	PGSC0003DMG400032145	Lipoate-protein ligase B
chr01	1430932	TY	A	G		192	26	167	55	0.000545163	0.01309	PGSC0003DMG400032232	U-box domain-containing protein
chr01	1430932	TSY	A	G		172	19	131	46	6.17034e-05	0.00591	PGSC0003DMG400032232	U-box domain-containing protein
chr01	1512193	TSC	G	A		223	26	183	45	0.00465681	0.04708	PGSC0003DMG400032204	D12 oleate desaturase
chr01	1512193	TY	G	A		230	16	211	39	0.00149598	0.02626	PGSC0003DMG400032204	D12 oleate desaturase
chr01	1512250	TY	T	A		138	78	96	116	0.000146656	0.00519	PGSC0003DMG400032204	D12 oleate desaturase
chr01	1512250	TSY	T	A		149	67	101	113	6.33158e-06	0.00126	PGSC0003DMG400032204	D12 oleate desaturase
chr01	1636104	TSC	C	A		172	39	155	12	0.00136519	0.01975	PGSC0003DMG400032155	Lipoxygenase
chr01	1636104	TSY	C	A		143	12	155	41	0.000532073	0.024	PGSC0003DMG400032155	Lipoxygenase
chr01	2142819	TSC	T	G		56	6	21	20	1.45944e-05	0.0007	PGSC0003DMG400021373	Zinc finger, RING-type
chr01	2142819	TY	T	G		26	28	45	7	2.87452e-05	0.00161	PGSC0003DMG400021373	Zinc finger, RING-type
chr01	2142826	TSC	T	C		51	7	23	19	0.000386874	0.00796	PGSC0003DMG400021373	Zinc finger, RING-type
chr01	2142826	TY	T	C		24	28	39	6	3.67287e-05	0.00193	PGSC0003DMG400021373	Zinc finger, RING-type
chr01	2183266	TSC	C	T		35	5	11	11	0.00216322	0.02747	PGSC0003DMG400021338	Calcium-dependent protein kinase	signaling, regulation
chr01	2183266	TY	C	T		6	12	42	6	3.54929e-05	0.00188	PGSC0003DMG400021338	Calcium-dependent protein kinase
chr01	2183272	TSC	G	A		5	34	11	10	0.00178408	0.02396	PGSC0003DMG400021338	Calcium-dependent protein kinase
chr01	2183272	TY	G	A		12	6	6	39	6.26336e-05	0.00283	PGSC0003DMG400021338	Calcium-dependent protein kinase
chr01	2183286	TSC	A	G		5	34	11	9	0.00132632	0.01933	PGSC0003DMG400021338	Calcium-dependent protein kinase
chr01	2183286	TY	A	G		12	6	6	36	0.000113535	0.00432	PGSC0003DMG400021338	Calcium-dependent protein kinase
chr01	2183332	TSC	C	A		77	9	48	25	0.000383685	0.00792	PGSC0003DMG400021338	Calcium-dependent protein kinase
chr01	2183332	TY	C	A		24	27	69	19	0.000314716	0.0089	PGSC0003DMG400021338	Calcium-dependent protein kinase
chr01	2183425	TSC	G	A		46	3	26	14	0.000815988	0.01365	PGSC0003DMG400021338	Calcium-dependent protein kinase
chr01	2183425	TY	G	A		16	18	44	10	0.00103176	0.02031	PGSC0003DMG400021338	Calcium-dependent protein kinase
chr01	2196412	TY	T	C		76	33	87	83	0.0027426	0.03969	PGSC0003DMG400021337	Co-chaperone protein HscB, mitochondrial
chr01	2196412	TSY	T	C		62	25	70	71	0.00148704	0.04609	PGSC0003DMG400021337	Co-chaperone protein HscB, mitochondrial
chr01	2196476	TY	A	C		132	49	97	108	3.26887e-07	6e-05	PGSC0003DMG400021337	Co-chaperone protein HscB, mitochondrial
chr01	2196476	TSY	A	C		103	42	84	103	2.4517e-06	0.00066	PGSC0003DMG400021337	Co-chaperone protein HscB, mitochondrial
chr01	2243522	TSC	A	T		202	15	150	39	5.86436e-05	0.00199	PGSC0003DMG400021370	Gene of unknown function
chr01	2243522	TY	A	T		147	49	206	30	0.0011334	0.02168	PGSC0003DMG400021370	Gene of unknown function
chr01	2243535	TSC	G	T		229	8	176	34	2.89371e-06	0.00021	PGSC0003DMG400021370	Gene of unknown function
chr01	2243535	TY	G	T		182	30	238	12	0.000564246	0.01339	PGSC0003DMG400021370	Gene of unknown function
chr01	2263919	TY	A	G		27	18	106	12	5.28259e-05	0.00251	PGSC0003DMG401021334	ML domain protein
chr01	2263919	TSY	A	G		31	14	94	8	0.000684671	0.02822	PGSC0003DMG401021334	ML domain protein
chr01	2263939	TY	T	G		12	25	69	33	0.00037024	0.00998	PGSC0003DMG401021334	ML domain protein
chr01	2263939	TSY	T	G		8	29	64	24	2.74311e-07	0.00014	PGSC0003DMG401021334	ML domain protein
chr01	2263962	TY	C	T		4	28	38	46	0.00102912	0.02027	PGSC0003DMG401021334	ML domain protein
chr01	2263962	TSY	C	T		3	30	34	38	0.000130074	0.00962	PGSC0003DMG401021334	ML domain protein
chr01	2264054	TY	T	C		4	94	42	176	0.000221561	0.00695	PGSC0003DMG401021334	ML domain protein
chr01	2264054	TSY	T	C		5	90	41	144	0.000155523	0.0108	PGSC0003DMG401021334	ML domain protein
chr01	2273880	TSC	A	G		10	9	2	35	0.00011528	0.00328	PGSC0003DMG400021368	Gene of unknown function
chr01	2273880	TY	A	G		6	36	22	26	0.00142567	0.02543	PGSC0003DMG400021368	Gene of unknown function
chr01	2273910	TSC	T	G		8	4	2	25	0.000282741	0.00635	PGSC0003DMG400021368	Gene of unknown function
chr01	2273910	TY	T	G		3	19	20	13	0.000706535	0.01564	PGSC0003DMG400021368	Gene of unknown function
chr01	2305576	TSC	C	T		26	89	5	72	0.0026168	0.03146	PGSC0003DMG400021365	YA1
chr01	2305576	TY	C	T		2	80	27	70	1.29715e-06	0.00016	PGSC0003DMG400021365	YA1
chr01	2369703	TY	T	C		120	76	185	61	0.00188167	0.03072	PGSC0003DMG400021329	Helix-loop-helix DNA-binding domain containing protein
chr01	2369703	TSY	T	C		96	71	168	61	0.00117699	0.03971	PGSC0003DMG400021329	Helix-loop-helix DNA-binding domain containing protein
chr01	2671486	TSC	A	G		74	58	110	33	0.000310307	0.00679	PGSC0003DMG400021318	Conserved gene of unknown function
chr01	2671486	TSY	A	G		61	47	109	34	0.00107973	0.03758	PGSC0003DMG400021318	Conserved gene of unknown function
chr01	2849932	TSC	G	T		188	45	153	79	0.000355755	0.0075	PGSC0003DMG400016416	Conserved gene of unknown function
chr01	2849932	TY	G	T		144	94	189	57	0.000124644	0.00462	PGSC0003DMG400016416	Conserved gene of unknown function
chr01	2849961	TSC	A	C		97	22	71	39	0.00443607	0.04548	PGSC0003DMG400016416	Conserved gene of unknown function
chr01	2849961	TY	A	C		60	40	92	24	0.00268158	0.03908	PGSC0003DMG400016416	Conserved gene of unknown function
chr01	3103878	TY	A	G		103	23	105	57	0.00147712	0.02605	PGSC0003DMG402016370	Conserved gene of unknown function	PGSC0003DMG401016370
chr01	3103878	TSY	A	G		85	21	80	55	0.000745213	0.02975	PGSC0003DMG402016370	Conserved gene of unknown function	PGSC0003DMG401016370
chr01	3103987	TY	G	A	G/R	160	68	192	35	0.000311563	0.00884	PGSC0003DMG402016370	Conserved gene of unknown function	PGSC0003DMG401016370
chr01	3103987	TSY	G	A	G/R	140	65	203	25	1.17088e-07	8e-05	PGSC0003DMG402016370	Conserved gene of unknown function	PGSC0003DMG401016370
chr01	3323114	TSC	G	A	S/L	33	28	0	38	1.32412e-09	0	PGSC0003DMG400016365	Phytosulfokine receptor
chr01	3323114	TY	G	A	S/L	1	43	28	59	3.34054e-05	0.0018	PGSC0003DMG400016365	Phytosulfokine receptor
chr01	3323141	TSC	C	T	R/Q	16	39	0	37	0.000124791	0.00348	PGSC0003DMG400016365	Phytosulfokine receptor
chr01	3323141	TY	C	T	R/Q	0	40	28	57	4.69416e-06	0.00042	PGSC0003DMG400016365	Phytosulfokine receptor
chr01	3323188	TSC	G	A		34	61	0	57	8.74498e-09	0	PGSC0003DMG400016365	Phytosulfokine receptor
chr01	3323188	TY	G	A		0	48	19	65	0.000136966	0.00494	PGSC0003DMG400016365	Phytosulfokine receptor
chr01	3464769	TY	T	C		49	27	76	12	0.00157103	0.02716	PGSC0003DMG402016396	Phosphotyrosyl phosphatase activator protein
chr01	3464769	TSY	T	C		48	29	67	6	1.65014e-05	0.00243	PGSC0003DMG402016396	Phosphotyrosyl phosphatase activator protein
chr01	3464851	TSC	C	T		216	31	120	54	4.30079e-06	0.00028	PGSC0003DMG402016396	Phosphotyrosyl phosphatase activator protein
chr01	3464851	TSY	C	T		185	27	146	57	0.000133028	0.00976	PGSC0003DMG402016396	Phosphotyrosyl phosphatase activator protein
chr01	3564292	TSC	T	A		194	22	155	42	0.00254725	0.03086	PGSC0003DMG400016394	L19 ribosomal protein
chr01	3564292	TSY	T	A		165	9	180	54	3.18971e-07	0.00016	PGSC0003DMG400016394	L19 ribosomal protein
chr01	3788906	TSC	G	C		19	118	3	110	0.00152349	0.02137	PGSC0003DMG400010703	Translocation protein sec62
chr01	3788906	TY	G	C		0	108	11	123	0.00134352	0.02438	PGSC0003DMG400010703	Translocation protein sec62
chr01	3839963	TSC	A	G		34	130	1	126	1.72122e-08	0	PGSC0003DMG400038851	Gene of unknown function
chr01	3839963	TY	A	G		0	111	15	143	0.000280145	0.0082	PGSC0003DMG400038851	Gene of unknown function
chr01	3839971	TY	C	T		19	85	89	63	6.94982e-11	0	PGSC0003DMG400038851	Gene of unknown function
chr01	3839971	TSY	C	T		27	80	78	51	5.56537e-08	5e-05	PGSC0003DMG400038851	Gene of unknown function
chr01	3839974	TSC	C	G		135	15	82	35	5.72867e-05	0.00196	PGSC0003DMG400038851	Gene of unknown function
chr01	3839974	TSY	C	G		96	8	92	30	0.000655316	0.02744	PGSC0003DMG400038851	Gene of unknown function
chr01	3839995	TY	A	G		15	83	66	77	4.39759e-07	7e-05	PGSC0003DMG400038851	Gene of unknown function
chr01	3839995	TSY	A	G		22	80	52	65	0.000358661	0.01865	PGSC0003DMG400038851	Gene of unknown function
chr01	4197710	TSC	A	G	I/M	66	138	31	140	0.00202118	0.0262	PGSC0003DMG400043075	ZIP transporter (metal transport)
chr01	4197710	TSY	A	G	I/M	52	99	34	152	0.00102367	0.03633	PGSC0003DMG400043075	ZIP transporter (metal transport)
chr01	4316679	TY	A	G		65	6	63	26	0.00125704	0.02328	PGSC0003DMG400004429	S2 self-incompatibility locus-linked pollen 3.2 protein
chr01	4316679	TSY	A	G		73	7	52	22	0.00095026	0.03465	PGSC0003DMG400004429	S2 self-incompatibility locus-linked pollen 3.2 protein
chr01	4410432	TSC	A	G		44	72	13	66	0.00129047	0.01894	PGSC0003DMG400022718	Conserved gene of unknown function
chr01	4410432	TY	A	G		9	73	35	86	0.00288877	0.04111	PGSC0003DMG400022718	Conserved gene of unknown function
chr01	4456227	TSC	T	C	T/A	81	102	46	119	0.00177729	0.0239	PGSC0003DMG400022699	Resistance gene
chr01	4456227	TY	T	C	T/A	50	138	79	102	0.000699672	0.01554	PGSC0003DMG400022699	Resistance gene
chr01	4889321	TY	A	G		69	34	127	9	1.52933e-07	3e-05	PGSC0003DMG400022700	Forkhead-associated domain-containing protein
chr01	4889321	TSY	A	G		74	33	111	8	3.55549e-06	0.00085	PGSC0003DMG400022700	Forkhead-associated domain-containing protein
chr01	5422423	TSC	C	T		149	8	127	23	0.00392857	0.04174	PGSC0003DMG400013129	Serine/threonine-protein phosphatase
chr01	5422423	TY	C	T		124	32	180	14	0.000373857	0.01005	PGSC0003DMG400013129	Serine/threonine-protein phosphatase
chr01	5428574	TSC	T	G		191	9	150	26	0.00065633	0.01167	PGSC0003DMG400013129	Serine/threonine-protein phosphatase
chr01	5428574	TY	T	G		145	40	185	13	2.35453e-05	0.0014	PGSC0003DMG400013129	Serine/threonine-protein phosphatase
chr01	5589811	TY	C	A		201	48	242	7	2.02855e-09	0	PGSC0003DMG400030284	Cleavage/polyadenylation factor ia subunit clp1p
chr01	5589811	TSY	C	A		195	32	240	9	5.55651e-05	0.00552	PGSC0003DMG400030284	Cleavage/polyadenylation factor ia subunit clp1p
chr01	5593637	TSC	A	G		44	75	20	99	0.000701729	0.01225	PGSC0003DMG400030284	Cleavage/polyadenylation factor ia subunit clp1p
chr01	5593637	TY	A	G		17	108	46	117	0.00380882	0.04947	PGSC0003DMG400030284	Cleavage/polyadenylation factor ia subunit clp1p
chr01	5795647	TY	C	A		64	46	130	37	0.000748634	0.01628	PGSC0003DMG400039559	Ccr4-associated factor
chr01	5795647	TSY	C	A		69	37	114	22	0.000897973	0.03347	PGSC0003DMG400039559	Ccr4-associated factor
chr01	11127368	TSC	T	C		24	162	43	114	0.000963535	0.01538	PGSC0003DMG400035787	Conserved gene of unknown function
chr01	11127368	TSY	T	C		29	116	52	87	0.00153281	0.04693	PGSC0003DMG400035787	Conserved gene of unknown function
chr01	12124529	TSC	T	C		1	35	11	30	0.00401434	0.04238	PGSC0003DMG400040486	Gene of unknown function
chr01	12124529	TSY	T	C		0	35	17	49	0.000461902	0.02196	PGSC0003DMG400040486	Gene of unknown function
chr01	12129351	TSC	A	G		0	185	11	162	0.000283286	0.00636	PGSC0003DMG400040486	Gene of unknown function
chr01	12129351	TSY	A	G		0	136	11	119	0.000303239	0.01673	PGSC0003DMG400040486	Gene of unknown function
chr01	12139971	TSC	A	T		68	61	69	26	0.00346817	0.03823	PGSC0003DMG400044055	Gene of unknown function
chr01	12139971	TSY	A	T		52	39	102	28	0.00100308	0.03584	PGSC0003DMG400044055	Gene of unknown function
chr01	13769413	TSC	A	G		126	122	164	85	0.00075604	0.01292	PGSC0003DMG400044889	Conserved gene of unknown function
chr01	13769413	TSY	A	G		107	110	165	57	9.09961e-08	6e-05	PGSC0003DMG400044889	Conserved gene of unknown function
chr01	13770193	TSC	C	A		78	85	93	42	0.000270353	0.00614	PGSC0003DMG400044889	Conserved gene of unknown function
chr01	13770193	TSY	C	A		71	58	131	46	0.000626852	0.02666	PGSC0003DMG400044889	Conserved gene of unknown function
chr01	14420690	TSC	T	G		56	18	64	4	0.00246671	0.03017	PGSC0003DMG400041247	Gene of unknown function
chr01	14420690	TSY	T	G		42	15	69	4	0.00103777	0.03669	PGSC0003DMG400041247	Gene of unknown function
chr01	14420781	TY	A	C		122	46	113	100	0.000125593	0.00464	PGSC0003DMG400041247	Gene of unknown function
chr01	14420781	TSY	A	C		109	32	91	90	5.98066e-07	0.00024	PGSC0003DMG400041247	Gene of unknown function
chr01	14446383	TSC	G	A		54	54	63	20	0.000310391	0.00679	PGSC0003DMG400035198	Polyprotein protein
chr01	14446383	TSY	G	A		47	26	106	13	7.1928e-05	0.00652	PGSC0003DMG400035198	Polyprotein protein
chr01	14446423	TSC	G	A	T/I	40	49	51	13	1.41196e-05	0.00069	PGSC0003DMG400035198	Polyprotein protein
chr01	14446423	TSY	G	A	T/I	40	21	75	9	0.000749044	0.02985	PGSC0003DMG400035198	Polyprotein protein
chr01	15226605	TSC	C	T		215	25	228	8	0.00334402	0.03727	PGSC0003DMG400037916	Integrase core domain containing protein
chr01	15226605	TSY	C	T		215	23	234	6	0.000985146	0.03544	PGSC0003DMG400037916	Integrase core domain containing protein
chr01	16132526	TY	C	A	H/Q	21	89	4	105	0.000447213	0.01138	PGSC0003DMG400031284	Hcr9-OR3A
chr01	16132526	TSY	C	A	H/Q	21	61	3	90	1.39287e-05	0.00217	PGSC0003DMG400031284	Hcr9-OR3A
chr01	16132605	TY	C	T	H/Y	20	57	2	87	4.52787e-06	0.00041	PGSC0003DMG400031284	Hcr9-OR3A
chr01	16132605	TSY	C	T	H/Y	21	42	2	69	1.71794e-06	0.00052	PGSC0003DMG400031284	Hcr9-OR3A
chr01	16505081	TY	A	C		43	174	21	216	0.00107866	0.02095	PGSC0003DMG400039870	Gene of unknown function
chr01	16505081	TSY	A	C		42	124	20	203	1.97127e-05	0.00274	PGSC0003DMG400039870	Gene of unknown function
chr01	16723863	TY	A	C	I/R	17	41	4	68	0.000508928	0.01246	PGSC0003DMG400034936	Polyprotein protein
chr01	16723863	TSY	A	C	I/R	17	32	0	54	5.65551e-07	0.00023	PGSC0003DMG400034936	Polyprotein protein
chr01	16798140	TY	A	T		196	54	164	86	0.00195872	0.03155	PGSC0003DMG402001235	BRI1-KD interacting protein 117
chr01	16798140	TSY	A	T		190	52	157	87	0.000627634	0.02668	PGSC0003DMG402001235	BRI1-KD interacting protein 117
chr01	16896292	TY	T	C		36	132	19	195	0.000663851	0.01498	PGSC0003DMG400035437	Gene of unknown function
chr01	16896292	TSY	T	C		39	107	17	138	0.000579887	0.02535	PGSC0003DMG400035437	Gene of unknown function
chr01	16897225	TY	A	C		56	115	38	165	0.00266607	0.03893	PGSC0003DMG400035437	Gene of unknown function
chr01	16897225	TSY	A	C		54	93	27	147	1.73701e-05	0.0025	PGSC0003DMG400035437	Gene of unknown function
chr01	17051266	TY	T	C		96	35	92	86	0.000151056	0.0053	PGSC0003DMG400042666	Gene of unknown function
chr01	17051266	TSY	T	C		72	33	66	86	7.7897e-05	0.00685	PGSC0003DMG400042666	Gene of unknown function
chr01	17051407	TSC	T	A		29	29	5	31	0.000389339	0.008	PGSC0003DMG400042666	Gene of unknown function
chr01	17051407	TSY	T	A		22	20	11	47	0.00058724	0.02556	PGSC0003DMG400042666	Gene of unknown function
chr01	17192638	TY	C	G		173	66	148	102	0.0023184	0.03539	PGSC0003DMG400042465	Gag-pol polyprotein
chr01	17192638	TSY	C	G		151	59	116	103	6.43201e-05	0.00608	PGSC0003DMG400042465	Gag-pol polyprotein
chr01	17192688	TY	T	C		97	98	76	155	0.000518409	0.01263	PGSC0003DMG400042465	Gag-pol polyprotein
chr01	17192688	TSY	T	C		86	85	53	119	0.000278985	0.01583	PGSC0003DMG400042465	Gag-pol polyprotein
chr01	17192758	TY	C	A		230	20	246	4	0.00119269	0.02247	PGSC0003DMG400042465	Gag-pol polyprotein
chr01	17192758	TSY	C	A		219	26	242	5	6.5864e-05	0.00617	PGSC0003DMG400042465	Gag-pol polyprotein
chr01	17192765	TY	T	C		112	136	75	175	0.000601807	0.01401	PGSC0003DMG400042465	Gag-pol polyprotein
chr01	17192765	TSY	T	C		118	128	78	172	0.00016141	0.01106	PGSC0003DMG400042465	Gag-pol polyprotein
chr01	17192777	TY	T	C		148	89	117	132	0.000738244	0.01614	PGSC0003DMG400042465	Gag-pol polyprotein
chr01	17192777	TSY	T	C		156	78	117	130	2.2133e-05	0.00298	PGSC0003DMG400042465	Gag-pol polyprotein
chr01	17195142	TY	A	C		23	73	12	122	0.00259157	0.03818	PGSC0003DMG400042465	Gag-pol polyprotein
chr01	17195142	TSY	A	C		18	45	6	100	6.43159e-05	0.00608	PGSC0003DMG400042465	Gag-pol polyprotein
chr01	17195364	TY	T	C	K/R	30	105	11	160	7.36293e-05	0.00317	PGSC0003DMG400042465	Gag-pol polyprotein
chr01	17195364	TSY	T	C	K/R	31	79	12	128	7.3408e-05	0.00659	PGSC0003DMG400042465	Gag-pol polyprotein
chr01	17195445	TY	T	G	E/A	15	40	5	78	0.00091555	0.01872	PGSC0003DMG400042465	Gag-pol polyprotein
chr01	17195445	TSY	T	G	E/A	19	31	6	63	0.000176415	0.01174	PGSC0003DMG400042465	Gag-pol polyprotein
chr01	17257286	TY	A	C		39	144	24	205	0.00356719	0.04734	PGSC0003DMG400045203	Gene of unknown function
chr01	17257286	TSY	A	C		43	116	22	176	0.000163444	0.01115	PGSC0003DMG400045203	Gene of unknown function
chr01	17656112	TY	T	C		33	13	15	33	9.77385e-05	0.00388	PGSC0003DMG400041726	Gene of unknown function
chr01	17656112	TSY	T	C		28	11	10	23	0.000792753	0.03096	PGSC0003DMG400041726	Gene of unknown function
chr01	17919005	TY	A	G		26	96	4	167	1.42604e-07	3e-05	PGSC0003DMG400036995	Gene of unknown function
chr01	17919005	TSY	A	G		27	68	3	146	8.83868e-10	0	PGSC0003DMG400036995	Gene of unknown function
chr01	18006439	TSC	A	G		166	59	168	28	0.00258217	0.03116	PGSC0003DMG400013089	Gibberellin 2-oxidase
chr01	18006439	TY	A	G		165	24	183	62	0.00103452	0.02034	PGSC0003DMG400013089	Gibberellin 2-oxidase
chr01	18006441	TSC	C	A		166	59	169	28	0.00252988	0.03071	PGSC0003DMG400013089	Gibberellin 2-oxidase
chr01	18006441	TY	C	A		167	24	184	62	0.00101357	0.02007	PGSC0003DMG400013089	Gibberellin 2-oxidase
chr01	18006443	TSC	T	C		166	59	172	28	0.00247664	0.03026	PGSC0003DMG400013089	Gibberellin 2-oxidase
chr01	18006443	TY	T	C		168	25	186	63	0.00119109	0.02245	PGSC0003DMG400013089	Gibberellin 2-oxidase
chr01	18006446	TSC	T	A		168	58	177	28	0.00242697	0.02982	PGSC0003DMG400013089	Gibberellin 2-oxidase
chr01	18006446	TY	T	A		169	25	187	62	0.00167167	0.02834	PGSC0003DMG400013089	Gibberellin 2-oxidase
chr01	18006479	TSC	A	G		221	28	236	6	0.000123022	0.00344	PGSC0003DMG400013089	Gibberellin 2-oxidase
chr01	18006479	TY	A	G		217	8	214	33	0.000130133	0.00476	PGSC0003DMG400013089	Gibberellin 2-oxidase
chr01	18136615	TY	C	T		176	8	189	35	0.000165416	0.00566	PGSC0003DMG400046731	Gene of unknown function
chr01	18136615	TSY	C	T		140	7	171	39	8.78901e-05	0.00745	PGSC0003DMG400046731	Gene of unknown function
chr01	18359860	TSC	G	A		167	78	200	28	2.93834e-07	4e-05	PGSC0003DMG400036828	Conserved gene of unknown function
chr01	18359860	TSY	G	A		129	59	161	28	0.00014309	0.01022	PGSC0003DMG400036828	Conserved gene of unknown function
chr01	18552478	TY	T	A		26	164	10	239	0.000340228	0.00941	PGSC0003DMG400015966	Pentatricopeptide repeat-containing protein
chr01	18552478	TSY	T	A		31	145	8	218	2.26931e-06	0.00062	PGSC0003DMG400015966	Pentatricopeptide repeat-containing protein
chr01	18607943	TSC	A	G	F/L	45	158	21	177	0.0019114	0.02517	PGSC0003DMG400029061	O-acetyltransferase
chr01	18607943	TSY	A	G	F/L	42	117	19	201	4.35522e-06	0.00098	PGSC0003DMG400029061	O-acetyltransferase
chr01	21158373	TY	G	C		105	28	129	88	0.00017189	0.00582	PGSC0003DMG400035432	Type-b response regulator
chr01	21158373	TSY	G	C		100	27	104	88	8.97862e-06	0.00162	PGSC0003DMG400035432	Type-b response regulator
chr01	21709713	TSC	A	C		224	25	243	6	0.000603057	0.01098	PGSC0003DMG400041537	Conserved gene of unknown function
chr01	21709713	TY	A	C		243	6	228	22	0.00285849	0.04082	PGSC0003DMG400041537	Conserved gene of unknown function
chr01	22276552	TY	G	A		154	79	194	52	0.00205619	0.03261	PGSC0003DMG400037477	Gag/pol polyprotein
chr01	22276552	TSY	G	A		148	62	178	32	0.000637117	0.02695	PGSC0003DMG400037477	Gag/pol polyprotein
chr01	22277503	TY	G	C		240	9	203	46	9.48704e-08	2e-05	PGSC0003DMG400037477	Gag/pol polyprotein
chr01	22277503	TSY	G	C		199	16	204	45	0.000840678	0.03215	PGSC0003DMG400037477	Gag/pol polyprotein
chr01	22595791	TY	G	A		108	49	151	30	0.00190869	0.03101	PGSC0003DMG400044789	Gene of unknown function
chr01	22595791	TSY	G	A		74	44	118	28	0.00133086	0.04292	PGSC0003DMG400044789	Gene of unknown function
chr01	22853282	TY	T	C		3	91	42	106	1.49388e-07	3e-05	PGSC0003DMG400042902	Gene of unknown function
chr01	22853282	TSY	T	C		8	79	36	85	0.000279466	0.01584	PGSC0003DMG400042902	Gene of unknown function
chr01	22937367	TY	C	G		153	53	199	29	0.000579853	0.01364	PGSC0003DMG400036721	Gene of unknown function
chr01	22937367	TSY	C	G		99	57	149	24	1.85554e-06	0.00055	PGSC0003DMG400036721	Gene of unknown function
chr01	23705995	TY	G	A		170	51	224	19	4.27966e-06	0.0004	PGSC0003DMG400046581	chromo' domain containing protein (chromatin organization modifier)
chr01	23705995	TSY	G	A		161	59	212	27	2.35998e-05	0.00311	PGSC0003DMG400046581	chromo' domain containing protein (chromatin organization modifier)
chr01	23873663	TY	T	G	S/A	146	85	182	53	0.000814429	0.01723	PGSC0003DMG400044281	Gag-pol protein
chr01	23873663	TSY	T	G	S/A	144	83	177	49	0.000619022	0.02645	PGSC0003DMG400044281	Gag-pol protein
chr01	23873738	TY	G	C		163	28	150	71	4.51232e-05	0.00224	PGSC0003DMG400044281	Gag-pol protein
chr01	23873738	TSY	G	C		129	18	121	64	1.85225e-06	0.00055	PGSC0003DMG400044281	Gag-pol protein
chr01	24736180	TSC	C	T	T/I	190	16	128	30	0.00221129	0.02792	PGSC0003DMG400041523	Gene of unknown function
chr01	24736180	TY	C	T	T/I	114	36	193	15	1.1429e-05	0.00082	PGSC0003DMG400041523	Gene of unknown function
chr01	24802350	TSC	A	G		25	191	6	191	0.00116813	0.01766	PGSC0003DMG400044310	Gene of unknown function
chr01	24802350	TY	A	G		0	206	22	215	6.81947e-07	0.0001	PGSC0003DMG400044310	Gene of unknown function
chr01	24802377	TSC	A	G		13	180	1	178	0.00167603	0.02292	PGSC0003DMG400044310	Gene of unknown function
chr01	24802377	TY	A	G		0	184	11	219	0.00150815	0.02642	PGSC0003DMG400044310	Gene of unknown function
chr01	25111995	TY	C	A		237	8	211	34	3.28455e-05	0.00178	PGSC0003DMG400021499	Ctp synthase
chr01	25111995	TSY	C	A		211	6	212	34	1.88134e-05	0.00265	PGSC0003DMG400021499	Ctp synthase
chr01	25212455	TSC	C	T		186	39	194	7	2.85509e-06	0.00021	PGSC0003DMG400046997	Gene of unknown function
chr01	25212455	TSY	C	T		147	32	205	15	0.000898027	0.03347	PGSC0003DMG400046997	Gene of unknown function
chr01	25246332	TSC	G	T	V/L	41	53	49	10	1.54207e-06	0.00013	PGSC0003DMG400040837	Conserved gene of unknown function
chr01	25246332	TY	G	T	V/L	68	8	55	24	0.00272456	0.03951	PGSC0003DMG400040837	Conserved gene of unknown function
chr01	25279290	TY	A	G		19	34	8	61	0.00190206	0.03094	PGSC0003DMG400039523	Gene of unknown function
chr01	25279290	TSY	A	G		20	20	8	56	6.72659e-05	0.00625	PGSC0003DMG400039523	Gene of unknown function
chr01	25279339	TY	A	C		17	27	5	47	0.00121301	0.02273	PGSC0003DMG400039523	Gene of unknown function
chr01	25279339	TSY	A	C		18	16	5	42	4.46108e-05	0.00474	PGSC0003DMG400039523	Gene of unknown function
chr01	25923808	TY	C	G		88	40	86	103	5.33632e-05	0.00253	PGSC0003DMG400044661	Gene of unknown function
chr01	25923808	TSY	C	G		89	29	71	61	0.000381828	0.01944	PGSC0003DMG400044661	Gene of unknown function
chr01	25995145	TY	A	T		58	68	100	33	2.01274e-06	0.00023	PGSC0003DMG400036192	Gene of unknown function
chr01	25995145	TSY	A	T		50	66	77	33	5.4756e-05	0.00546	PGSC0003DMG400036192	Gene of unknown function
chr01	25995169	TY	C	T		78	61	41	113	2.8837e-07	5e-05	PGSC0003DMG400036192	Gene of unknown function
chr01	25995169	TSY	C	T		78	52	41	84	1.78618e-05	0.00255	PGSC0003DMG400036192	Gene of unknown function
chr01	26316421	TY	C	G		126	23	125	58	0.000775573	0.01669	PGSC0003DMG400033931	Gene of unknown function
chr01	26316421	TSY	C	G		113	22	89	56	3.21532e-05	0.00381	PGSC0003DMG400033931	Gene of unknown function
chr01	26316511	TY	G	A		234	11	214	36	0.000180582	0.00603	PGSC0003DMG400033931	Gene of unknown function
chr01	26316511	TSY	G	A		213	5	209	39	2.86372e-07	0.00014	PGSC0003DMG400033931	Gene of unknown function
chr01	29019631	TY	C	T		45	13	110	5	0.000861276	0.01794	PGSC0003DMG400030221	Integrase core domain containing protein
chr01	29019631	TSY	C	T		26	13	89	5	6.23787e-05	0.00595	PGSC0003DMG400030221	Integrase core domain containing protein
chr01	29502073	TY	C	T		137	73	195	53	0.00161304	0.02765	PGSC0003DMG400046198	Gene of unknown function
chr01	29502073	TSY	C	T		116	55	164	34	0.000951615	0.03467	PGSC0003DMG400046198	Gene of unknown function
chr01	29859717	TSC	A	C	F/V	0	241	13	169	1.34539e-05	0.00066	PGSC0003DMG400037163	Conserved gene of unknown function
chr01	29859717	TSY	A	C	F/V	0	191	11	162	0.000235343	0.01415	PGSC0003DMG400037163	Conserved gene of unknown function
chr01	30003411	TSC	T	C		0	129	6	67	0.0019445	0.02548	PGSC0003DMG400039188	Gene of unknown function
chr01	30003411	TSY	T	C		0	85	13	99	0.000685648	0.02825	PGSC0003DMG400039188	Gene of unknown function
chr01	30003428	TSC	C	T		0	146	7	76	0.000695087	0.01216	PGSC0003DMG400039188	Gene of unknown function
chr01	30003428	TSY	C	T		0	100	17	107	3.82152e-05	0.00427	PGSC0003DMG400039188	Gene of unknown function
chr01	30767899	TSC	T	C		122	115	151	81	0.00365349	0.03969	PGSC0003DMG400014951	Retrotransposon gag protein
chr01	30767899	TY	T	C		133	86	105	131	0.000704504	0.01561	PGSC0003DMG400014951	Retrotransposon gag protein
chr01	31377116	TY	A	G		37	163	15	188	0.000983453	0.01967	PGSC0003DMG400039580	Gag-pol polyprotein
chr01	31377116	TSY	A	G		41	131	15	189	8.98663e-06	0.00162	PGSC0003DMG400039580	Gag-pol polyprotein
chr01	31598712	TY	C	A		13	47	4	79	0.00319352	0.04397	PGSC0003DMG400042252	Gene of unknown function
chr01	31598712	TSY	C	A		13	33	4	65	0.00123549	0.04096	PGSC0003DMG400042252	Gene of unknown function
chr01	31598937	TSC	A	G		40	69	8	111	2.59832e-08	1e-05	PGSC0003DMG400042252	Gene of unknown function
chr01	31598937	TSY	A	G		27	62	11	103	0.000236717	0.01421	PGSC0003DMG400042252	Gene of unknown function
chr01	31598948	TSC	A	G		28	83	6	119	9.47485e-06	0.00051	PGSC0003DMG400042252	Gene of unknown function
chr01	31598948	TSY	A	G		17	74	2	112	3.42516e-05	0.00396	PGSC0003DMG400042252	Gene of unknown function
chr01	31599891	TY	G	A	R/C	25	154	8	197	0.000461444	0.01164	PGSC0003DMG400042252	Gene of unknown function
chr01	31599891	TSY	G	A	R/C	35	98	5	170	7.24572e-10	0	PGSC0003DMG400042252	Gene of unknown function
chr01	31599953	TY	T	C	Q/R	33	120	13	144	0.00124097	0.02307	PGSC0003DMG400042252	Gene of unknown function
chr01	31599953	TSY	T	C	Q/R	44	78	14	125	5.0542e-07	0.00022	PGSC0003DMG400042252	Gene of unknown function
chr01	31791891	TY	A	G		36	133	19	223	0.000109056	0.00419	PGSC0003DMG400034630	Gene of unknown function
chr01	31791891	TSY	A	G		36	107	22	200	0.000198197	0.01264	PGSC0003DMG400034630	Gene of unknown function
chr01	31846635	TY	T	C		25	40	15	79	0.00162232	0.02777	PGSC0003DMG400036070	Gene of unknown function
chr01	31846635	TSY	T	C		32	40	7	67	1.66737e-06	0.00051	PGSC0003DMG400036070	Gene of unknown function
chr01	31955571	TY	G	T		19	68	9	125	0.00155099	0.02692	PGSC0003DMG400046868	F-box family protein
chr01	31955571	TSY	G	T		23	42	7	92	7.18777e-06	0.00137	PGSC0003DMG400046868	F-box family protein
chr01	32126483	TSC	G	T	V/F	82	4	64	36	7.38376e-08	1e-05	PGSC0003DMG400021972	Gene of unknown function
chr01	32126483	TSY	G	T	V/F	71	5	80	44	1.39268e-06	0.00045	PGSC0003DMG400021972	Gene of unknown function
chr01	33493438	TSC	C	T		156	35	160	9	0.00016234	0.00422	PGSC0003DMG400011697	ATP binding protein
chr01	33493438	TY	C	T		150	7	178	30	0.00152959	0.02666	PGSC0003DMG400011697	ATP binding protein
chr01	34778344	TY	G	A		101	25	120	67	0.00240104	0.03622	PGSC0003DMG400006242	Protein phosphatase 2c
chr01	34778344	TSY	G	A		90	25	97	77	9.08923e-05	0.00763	PGSC0003DMG400006242	Protein phosphatase 2c
chr01	35090446	TY	T	A		33	11	30	35	0.00317662	0.04382	PGSC0003DMG400001189	Heat shock protein binding protein
chr01	35090446	TSY	T	A		30	9	22	38	9.48314e-05	0.00786	PGSC0003DMG400001189	Heat shock protein binding protein
chr01	35903690	TY	T	A		132	18	196	5	0.000685103	0.01531	PGSC0003DMG400040867	Gene of unknown function
chr01	35903690	TSY	T	A		121	18	171	5	0.000784057	0.03073	PGSC0003DMG400040867	Gene of unknown function
chr01	37334890	TY	T	C		129	18	145	52	0.00116523	0.02212	PGSC0003DMG401000859	Hydroxyproline-rich glycoprotein family protein
chr01	37334890	TSY	T	C		119	19	126	51	0.00160129	0.04817	PGSC0003DMG401000859	Hydroxyproline-rich glycoprotein family protein
chr01	40858173	TY	A	G	Q/R	14	9	6	35	0.000221048	0.00694	PGSC0003DMG400042817	Gene of unknown function
chr01	40858173	TSY	A	G	Q/R	14	5	6	39	5.07617e-06	0.00109	PGSC0003DMG400042817	Gene of unknown function
chr01	41699301	TY	G	C	S/T	0	14	23	6	4.9452e-07	8e-05	PGSC0003DMG400041506	Gene of unknown function
chr01	41699301	TSY	G	C	S/T	0	14	23	6	4.9452e-07	0.00021	PGSC0003DMG400041506	Gene of unknown function
chr01	41699329	TY	T	A		0	12	23	5	1.1076e-06	0.00015	PGSC0003DMG400041506	Gene of unknown function
chr01	41699329	TSY	T	A		0	12	23	5	1.1076e-06	0.00038	PGSC0003DMG400041506	Gene of unknown function
chr01	42218534	TSC	G	A		84	57	63	13	0.000436511	0.00871	PGSC0003DMG400037193	Integrase core domain containing protein
chr01	42218534	TSY	G	A		52	33	73	7	7.70137e-06	0.00144	PGSC0003DMG400037193	Integrase core domain containing protein
chr01	43362198	TSC	A	G		0	248	10	202	0.000384563	0.00793	PGSC0003DMG400037465	Conserved gene of unknown function
chr01	43362198	TSY	A	G		0	175	19	231	4.31828e-05	0.00463	PGSC0003DMG400037465	Conserved gene of unknown function
chr01	43362202	TSC	C	A		0	248	11	224	0.000319854	0.00694	PGSC0003DMG400037465	Conserved gene of unknown function
chr01	43362202	TSY	C	A		0	197	18	231	2.76941e-05	0.00345	PGSC0003DMG400037465	Conserved gene of unknown function
chr01	46620091	TSC	A	G		39	35	18	47	0.00334828	0.0373	PGSC0003DMG400039841	Gene of unknown function
chr01	46620091	TY	A	G		7	62	41	70	5.56939e-05	0.00261	PGSC0003DMG400039841	Gene of unknown function
chr01	49007952	TY	A	G	T/A	58	134	108	115	0.000193688	0.00634	PGSC0003DMG400031866	Extensin Ext1
chr01	49007952	TSY	A	G	T/A	60	104	106	86	0.000628023	0.02669	PGSC0003DMG400031866	Extensin Ext1
chr01	49773749	TY	T	G	L/W	26	181	6	242	2.66554e-05	0.00152	PGSC0003DMG400001207	Zinc finger protein
chr01	49773749	TSY	T	G	L/W	26	150	1	209	7.4285e-09	1e-05	PGSC0003DMG400001207	Zinc finger protein
chr01	49773767	TY	A	G	Q/R	72	122	45	196	2.01937e-05	0.00125	PGSC0003DMG400001207	Zinc finger protein
chr01	49773767	TSY	A	G	Q/R	54	110	19	178	4.09976e-08	4e-05	PGSC0003DMG400001207	Zinc finger protein
chr01	49773936	TY	G	C		18	84	4	108	0.00112839	0.02161	PGSC0003DMG400001207	Zinc finger protein
chr01	49773936	TSY	G	C		21	78	6	99	0.00154738	0.0472	PGSC0003DMG400001207	Zinc finger protein
chr01	49844939	TSC	G	C		209	4	164	26	4.66808e-06	0.0003	PGSC0003DMG400001205	Conserved gene of unknown function
chr01	49844939	TSY	G	C		154	3	185	23	0.000698651	0.02858	PGSC0003DMG400001205	Conserved gene of unknown function
chr01	49844965	TY	G	A		48	146	31	216	0.0011022	0.02126	PGSC0003DMG400001205	Conserved gene of unknown function
chr01	49844965	TSY	G	A		54	129	30	210	2.32609e-05	0.00307	PGSC0003DMG400001205	Conserved gene of unknown function
chr01	50389719	TSC	G	A		155	95	196	52	3.47462e-05	0.00135	PGSC0003DMG400011326	Ring finger protein
chr01	50389719	TSY	G	A		176	74	140	109	0.00114428	0.03901	PGSC0003DMG400011326	Ring finger protein
chr01	50664032	TSC	C	G		114	35	61	46	0.00109431	0.01683	PGSC0003DMG400011332	Conserved gene of unknown function
chr01	50664032	TY	C	G		79	45	125	30	0.00177617	0.02955	PGSC0003DMG400011332	Conserved gene of unknown function
chr01	50854227	TY	G	T		182	36	169	80	0.000104278	0.00407	PGSC0003DMG400011315	Eukaryotic translation initiation factor 2 gamma subunit
chr01	50854227	TSY	G	T		142	29	125	75	9.97568e-06	0.00173	PGSC0003DMG400011315	Eukaryotic translation initiation factor 2 gamma subunit
chr01	50854258	TY	G	A		212	17	199	44	0.000552496	0.0132	PGSC0003DMG400011315	Eukaryotic translation initiation factor 2 gamma subunit
chr01	50854258	TSY	G	A		162	14	158	48	4.40875e-05	0.0047	PGSC0003DMG400011315	Eukaryotic translation initiation factor 2 gamma subunit
chr01	51771013	TY	C	T		80	56	165	45	0.000102538	0.00402	PGSC0003DMG400022677	UPF0497 membrane protein 10
chr01	51771013	TSY	C	T		81	53	134	38	0.00105533	0.03706	PGSC0003DMG400022677	UPF0497 membrane protein 10
chr01	53143010	TSC	A	G		180	24	168	3	0.00017593	0.00447	PGSC0003DMG400022858	F-box family protein
chr01	53143010	TY	A	G		172	5	218	25	0.00346554	0.04646	PGSC0003DMG400022858	F-box family protein
chr01	53551937	TSC	G	A		84	125	125	95	0.000707208	0.01231	PGSC0003DMG400006295	Pentatricopeptide repeat-containing protein
chr01	53551937	TSY	G	A		95	87	68	133	0.000300148	0.01662	PGSC0003DMG400006295	Pentatricopeptide repeat-containing protein
chr01	53850293	TSC	T	C		99	79	113	46	0.00465309	0.04706	PGSC0003DMG400032102	Type 2 proly 4-hydroxylase
chr01	53850293	TSY	T	C		93	31	101	78	0.00100299	0.03584	PGSC0003DMG400032102	Type 2 proly 4-hydroxylase
chr01	53944278	TSC	A	C		60	182	16	168	1.18174e-05	0.0006	PGSC0003DMG400032113	Conserved gene of unknown function
chr01	53944278	TY	A	C		18	151	63	184	0.000142855	0.0051	PGSC0003DMG400032113	Conserved gene of unknown function
chr01	54926629	TSC	A	T		53	114	19	168	6.1861e-07	6e-05	PGSC0003DMG400001120	Ribonuclease P
chr01	54926629	TY	A	T		20	175	46	153	0.000694308	0.01545	PGSC0003DMG400001120	Ribonuclease P
chr01	54941632	TSC	G	T		23	60	3	83	9.11279e-06	0.00049	PGSC0003DMG400001123	Protein translocase subunit secA
chr01	54941632	TY	G	T		1	66	17	97	0.00347624	0.04654	PGSC0003DMG400001123	Protein translocase subunit secA
chr01	54994654	TY	G	T	E/D	26	103	79	64	2.90339e-09	0	PGSC0003DMG400046605	Gene of unknown function
chr01	54994654	TSY	G	T	E/D	35	83	65	52	7.20294e-05	0.00652	PGSC0003DMG400046605	Gene of unknown function
chr01	54994670	TY	C	T	P/S	31	110	90	68	6.00476e-10	0	PGSC0003DMG400046605	Gene of unknown function
chr01	54994670	TSY	C	T	P/S	41	86	73	55	8.9396e-05	0.00754	PGSC0003DMG400046605	Gene of unknown function
chr01	55165757	TSC	G	T	Q/K	26	149	3	136	5.74666e-05	0.00196	PGSC0003DMG400005212	3-5 exonuclease
chr01	55165757	TY	G	T	Q/K	2	130	29	168	2.46368e-05	0.00144	PGSC0003DMG400005212	3-5 exonuclease
chr01	55355921	TSC	A	C		12	193	0	171	0.000656319	0.01167	PGSC0003DMG400005217	50S ribosomal protein L14
chr01	55355921	TY	A	C		0	178	20	222	2.00194e-05	0.00124	PGSC0003DMG400005217	50S ribosomal protein L14
chr01	55404973	TY	C	T		55	27	48	60	0.00211098	0.03321	PGSC0003DMG400009020	Nitrogen fixation protein nifU
chr01	55404973	TSY	C	T		47	20	43	54	0.00137303	0.04375	PGSC0003DMG400009020	Nitrogen fixation protein nifU
chr01	55404978	TY	A	T		57	23	98	11	0.00183597	0.03021	PGSC0003DMG400009020	Nitrogen fixation protein nifU
chr01	55404978	TSY	A	T		42	23	90	9	8.08082e-05	0.00702	PGSC0003DMG400009020	Nitrogen fixation protein nifU
chr01	55421644	TY	A	G		174	69	230	19	1.66048e-09	0	PGSC0003DMG400009053	RNA binding protein
chr01	55421644	TSY	A	G		174	67	220	25	8.11423e-07	0.0003	PGSC0003DMG400009053	RNA binding protein
chr01	55571244	TSC	C	T	D/N	123	64	129	21	2.59337e-05	0.00109	PGSC0003DMG400009014	WRKY transcription factor IIe-1
chr01	55571244	TY	C	T	D/N	145	29	156	74	0.00050704	0.01242	PGSC0003DMG400009014	WRKY transcription factor IIe-1
chr01	55913137	TY	G	A		0	46	20	60	6.17961e-05	0.00281	PGSC0003DMG400009034	Conserved gene of unknown function
chr01	55913137	TSY	G	A		1	33	20	41	0.000559016	0.02477	PGSC0003DMG400009034	Conserved gene of unknown function
chr01	55913150	TY	A	G		2	55	24	79	0.00069367	0.01544	PGSC0003DMG400009034	Conserved gene of unknown function
chr01	55913150	TSY	A	G		3	44	24	55	0.00140997	0.04453	PGSC0003DMG400009034	Conserved gene of unknown function
chr01	55913253	TSC	T	C		223	24	192	4	0.00071323	0.01239	PGSC0003DMG400009034	Conserved gene of unknown function
chr01	55913253	TSY	T	C		209	2	203	44	7.73421e-11	0	PGSC0003DMG400009034	Conserved gene of unknown function
chr01	55913282	TY	T	C		13	183	56	173	3.57049e-07	6e-05	PGSC0003DMG400009034	Conserved gene of unknown function
chr01	55913282	TSY	T	C		19	165	72	155	1.11871e-07	7e-05	PGSC0003DMG400009034	Conserved gene of unknown function
chr01	55928132	TSC	T	C		14	135	0	132	0.000120146	0.00338	PGSC0003DMG400009004	Chaperone protein dnaJ
chr01	55928132	TY	T	C		0	147	19	144	3.28889e-06	0.00033	PGSC0003DMG400009004	Chaperone protein dnaJ
chr01	55928196	TSC	T	C		19	144	1	113	0.000290379	0.00647	PGSC0003DMG400009004	Chaperone protein dnaJ
chr01	55928196	TY	T	C		0	137	23	169	2.72882e-06	0.00028	PGSC0003DMG400009004	Chaperone protein dnaJ
chr01	56114646	TSC	G	C		112	17	70	29	0.0043014	0.04449	PGSC0003DMG400008999	Conserved gene of unknown function
chr01	56114646	TY	G	C		53	35	119	30	0.00148375	0.02613	PGSC0003DMG400008999	Conserved gene of unknown function
chr01	56246843	TY	T	C		139	104	177	71	0.00132687	0.02417	PGSC0003DMG400009025	E3 ubiquitin-protein ligase RHF1A
chr01	56246843	TSY	T	C		123	108	187	59	1.95726e-07	0.00011	PGSC0003DMG400009025	E3 ubiquitin-protein ligase RHF1A
chr01	56321344	TSC	C	T		40	78	52	39	0.00117372	0.01771	PGSC0003DMG400038631	chromo' domain containing protein (chromatin organization modifier)
chr01	56321344	TSY	C	T		21	67	65	73	0.000450128	0.02161	PGSC0003DMG400038631	chromo' domain containing protein (chromatin organization modifier)
chr01	56330179	TSC	A	C		205	35	167	75	2.02321e-05	0.0009	PGSC0003DMG400008990	Conserved gene of unknown function
chr01	56330179	TSY	A	C		205	22	186	61	1.84814e-05	0.00261	PGSC0003DMG400008990	Conserved gene of unknown function
chr01	56330207	TSC	C	T	R/K	222	28	174	75	1.49862e-07	2e-05	PGSC0003DMG400008990	Conserved gene of unknown function
chr01	56330207	TSY	C	T	R/K	227	23	190	60	1.15999e-05	0.00191	PGSC0003DMG400008990	Conserved gene of unknown function
chr01	56581589	TSC	A	G		170	79	114	101	0.000837969	0.01393	PGSC0003DMG400008980	Basic 7S globulin 2 small subunit
chr01	56581589	TSY	A	G		166	59	136	106	7.20635e-05	0.00652	PGSC0003DMG400008980	Basic 7S globulin 2 small subunit
chr01	56581604	TSC	A	G		57	187	18	183	4.23186e-05	0.00157	PGSC0003DMG400008980	Basic 7S globulin 2 small subunit
chr01	56581604	TSY	A	G		62	143	39	205	0.000407779	0.02027	PGSC0003DMG400008980	Basic 7S globulin 2 small subunit
chr01	56729242	TSC	T	C		38	212	65	185	0.00390021	0.04152	PGSC0003DMG400000847	Binding protein
chr01	56729242	TY	T	C		62	188	33	217	0.00132935	0.0242	PGSC0003DMG400000847	Binding protein
chr01	57115097	TSC	G	A		4	50	16	34	0.00225584	0.02832	PGSC0003DMG400017958	Nucleotide pyrophosphatase/phosphodiesterase
chr01	57115097	TY	G	A		15	40	3	78	0.00012902	0.00473	PGSC0003DMG400017958	Nucleotide pyrophosphatase/phosphodiesterase
chr01	57130078	TY	C	T		60	156	25	211	3.53171e-06	0.00034	PGSC0003DMG400017957	Set domain protein
chr01	57130078	TSY	C	T		57	141	31	200	0.000110391	0.00864	PGSC0003DMG400017957	Set domain protein
chr01	57132826	TY	A	C		198	48	220	23	0.00193894	0.03133	PGSC0003DMG400017957	Set domain protein
chr01	57132826	TSY	A	C		187	58	217	25	0.000100798	0.00816	PGSC0003DMG400017957	Set domain protein
chr01	57132836	TY	A	G		75	162	27	208	9.92945e-08	2e-05	PGSC0003DMG400017957	Set domain protein
chr01	57132836	TSY	A	G		66	166	26	212	1.53239e-06	0.00048	PGSC0003DMG400017957	Set domain protein
chr01	57132858	TY	G	A		65	149	22	193	1.7205e-07	4e-05	PGSC0003DMG400017957	Set domain protein
chr01	57132858	TSY	G	A		58	153	25	192	2.91762e-05	0.00357	PGSC0003DMG400017957	Set domain protein
chr01	57132879	TY	T	C		102	103	40	167	7.86863e-11	0	PGSC0003DMG400017957	Set domain protein
chr01	57132879	TSY	T	C		104	99	46	160	1.15145e-09	0	PGSC0003DMG400017957	Set domain protein
chr01	57266646	TSC	T	C		127	24	74	51	5.57715e-06	0.00034	PGSC0003DMG400006748	Glucose-inhibited division A family protein
chr01	57266646	TSY	T	C		114	19	87	47	0.000109114	0.00858	PGSC0003DMG400006748	Glucose-inhibited division A family protein
chr01	57292292	TSC	C	A		71	178	118	86	3.60009e-10	0	PGSC0003DMG400006816	ATP binding protein
chr01	57292292	TY	C	A		143	81	112	136	6.67973e-05	0.00297	PGSC0003DMG400006816	ATP binding protein
chr01	57361374	TY	T	C		57	108	124	88	4.51182e-06	0.00041	PGSC0003DMG402006819	Glutamate dehydrogenase
chr01	57361374	TSY	T	C		68	92	125	80	0.000494724	0.02294	PGSC0003DMG402006819	Glutamate dehydrogenase
chr01	57361378	TSC	A	G		159	14	111	35	0.000141182	0.00382	PGSC0003DMG402006819	Glutamate dehydrogenase
chr01	57361378	TSY	A	G		152	7	170	34	0.000189927	0.01234	PGSC0003DMG402006819	Glutamate dehydrogenase
chr01	57532121	TY	C	T		37	13	27	38	0.000637235	0.01457	PGSC0003DMG400004353	Protein ABCI12, chloroplastic
chr01	57532121	TSY	C	T		35	12	19	33	0.000239041	0.01431	PGSC0003DMG400004353	Protein ABCI12, chloroplastic
chr01	57532221	TY	T	C	Q/R	64	33	109	14	5.90826e-05	0.00272	PGSC0003DMG400004353	Protein ABCI12, chloroplastic
chr01	57532221	TSY	T	C	Q/R	48	21	77	7	0.000614469	0.02632	PGSC0003DMG400004353	Protein ABCI12, chloroplastic
chr01	57539853	TSC	C	A		155	14	117	37	0.000114593	0.00327	PGSC0003DMG400004355	Glutamine synthetase
chr01	57539853	TSY	C	A		144	7	138	37	7.87141e-06	0.00146	PGSC0003DMG400004355	Glutamine synthetase
chr01	57556430	TY	T	A		101	112	174	65	3.45913e-08	1e-05	PGSC0003DMG400006825	F-box family protein
chr01	57556430	TSY	T	A		86	112	169	70	1.25097e-08	2e-05	PGSC0003DMG400006825	F-box family protein
chr01	57556534	TY	G	A		165	6	151	53	4.46662e-10	0	PGSC0003DMG400006825	F-box family protein
chr01	57556534	TSY	G	A		150	11	145	34	0.00116743	0.03954	PGSC0003DMG400006825	F-box family protein
chr01	57563865	TSC	T	C		133	54	94	79	0.00106099	0.01647	PGSC0003DMG400004348	Conserved gene of unknown function
chr01	57563865	TSY	T	C		102	26	84	93	8.65529e-09	1e-05	PGSC0003DMG400004348	Conserved gene of unknown function
chr01	57564524	TSC	C	G		198	51	181	17	0.000512353	0.00978	PGSC0003DMG400004348	Conserved gene of unknown function
chr01	57564524	TY	C	G		159	21	192	57	0.00337525	0.04563	PGSC0003DMG400004348	Conserved gene of unknown function
chr01	57579916	TY	C	T	E/K	49	49	105	30	1.25894e-05	0.00088	PGSC0003DMG401006826	Aldehyde oxidase
chr01	57579916	TSY	C	T	E/K	47	40	89	23	0.000200391	0.01273	PGSC0003DMG401006826	Aldehyde oxidase
chr01	57580077	TY	G	A	P/L	70	139	140	70	1.0803e-11	0	PGSC0003DMG401006826	Aldehyde oxidase
chr01	57580077	TSY	G	A	P/L	60	121	138	72	1.26327e-10	0	PGSC0003DMG401006826	Aldehyde oxidase
chr01	57580153	TY	T	G	T/P	47	86	128	73	4.25465e-07	7e-05	PGSC0003DMG401006826	Aldehyde oxidase
chr01	57580153	TSY	T	G	T/P	48	89	110	73	1.00598e-05	0.00174	PGSC0003DMG401006826	Aldehyde oxidase
chr01	57616246	TY	A	G		91	86	83	145	0.00328784	0.04484	PGSC0003DMG400004357	Big map kinase/bmk
chr01	57616246	TSY	A	G		82	49	71	117	1.43916e-05	0.00221	PGSC0003DMG400004357	Big map kinase/bmk
chr01	57715086	TSC	C	T		48	44	7	37	6.68342e-05	0.00219	PGSC0003DMG400033114	Hydroxymethylglutaryl-CoA lyase
chr01	57715086	TY	C	T		4	50	35	63	8.13418e-05	0.00341	PGSC0003DMG400033114	Hydroxymethylglutaryl-CoA lyase
chr01	57715088	TSC	G	A		47	44	7	37	6.71203e-05	0.0022	PGSC0003DMG400033114	Hydroxymethylglutaryl-CoA lyase
chr01	57715088	TY	G	A		4	50	35	62	7.69748e-05	0.00327	PGSC0003DMG400033114	Hydroxymethylglutaryl-CoA lyase
chr01	57715158	TSC	C	T	G/D	70	44	10	37	4.34082e-06	0.00028	PGSC0003DMG400033114	Hydroxymethylglutaryl-CoA lyase
chr01	57715158	TY	C	T	G/D	8	55	45	87	0.0017775	0.02956	PGSC0003DMG400033114	Hydroxymethylglutaryl-CoA lyase
chr01	57723334	TY	A	G		4	22	27	14	5.48966e-05	0.00258	PGSC0003DMG400033114	Hydroxymethylglutaryl-CoA lyase
chr01	57723334	TSY	A	G		2	24	26	14	2.67934e-06	0.0007	PGSC0003DMG400033114	Hydroxymethylglutaryl-CoA lyase
chr01	57781651	TY	T	G	I/M	184	32	230	5	5.14699e-07	8e-05	PGSC0003DMG400006769	Leucine-rich repeat containing protein
chr01	57781651	TSY	T	G	I/M	141	26	196	5	6.16484e-06	0.00124	PGSC0003DMG400006769	Leucine-rich repeat containing protein
chr01	57791171	TY	T	G		73	118	138	73	5.78137e-08	2e-05	PGSC0003DMG400006830	Protein kinase APK1B, chloroplast
chr01	57791171	TSY	T	G		72	99	130	73	2.92373e-05	0.00357	PGSC0003DMG400006830	Protein kinase APK1B, chloroplast
chr01	57839640	TY	C	T	S/L	28	24	62	8	2.23323e-05	0.00134	PGSC0003DMG400006770	Conserved gene of unknown function
chr01	57839640	TSY	C	T	S/L	18	19	46	7	0.000126836	0.00946	PGSC0003DMG400006770	Conserved gene of unknown function
chr01	58014841	TY	C	T		157	51	230	13	4.50567e-09	0	PGSC0003DMG400006778	Glucosamine-fructose-6-phosphate aminotransferase
chr01	58014841	TSY	C	T		135	39	222	20	5.70165e-05	0.00561	PGSC0003DMG400006778	Glucosamine-fructose-6-phosphate aminotransferase
chr01	58014875	TY	C	T		157	35	229	11	6.14193e-06	0.00052	PGSC0003DMG400006778	Glucosamine-fructose-6-phosphate aminotransferase
chr01	58014875	TSY	C	T		126	30	220	17	0.000422428	0.02072	PGSC0003DMG400006778	Glucosamine-fructose-6-phosphate aminotransferase
chr01	58014960	TY	C	T		132	28	189	11	0.000304021	0.00869	PGSC0003DMG400006778	Glucosamine-fructose-6-phosphate aminotransferase
chr01	58014960	TSY	C	T		101	30	163	13	0.000189783	0.01234	PGSC0003DMG400006778	Glucosamine-fructose-6-phosphate aminotransferase
chr01	58036201	TY	A	T	L/H	64	57	53	125	6.77968e-05	0.003	PGSC0003DMG400038332	Subtilisin-like protease
chr01	58036201	TSY	A	T	L/H	53	55	40	105	0.00058956	0.02563	PGSC0003DMG400038332	Subtilisin-like protease
chr01	58058957	TY	G	A		126	20	147	74	1.67103e-05	0.00109	PGSC0003DMG400006841	SBT4B protein
chr01	58058957	TSY	G	A		112	17	120	59	5.60717e-05	0.00555	PGSC0003DMG400006841	SBT4B protein
chr01	58059187	TY	C	T	D/N	108	19	86	74	1.42808e-08	1e-05	PGSC0003DMG400006841	SBT4B protein
chr01	58059187	TSY	C	T	D/N	101	32	71	58	0.000432764	0.02105	PGSC0003DMG400006841	SBT4B protein
chr01	58104864	TSC	A	T	L/M	144	106	137	55	0.00376698	0.04055	PGSC0003DMG400006844	Subtilase
chr01	58104864	TY	A	T	L/M	187	49	150	98	7.9185e-06	0.00062	PGSC0003DMG400006844	Subtilase
chr01	58104901	TSC	A	T		100	149	140	102	0.00010169	0.00299	PGSC0003DMG400006844	Subtilase
chr01	58104901	TY	A	T		164	75	120	128	6.45654e-06	0.00054	PGSC0003DMG400006844	Subtilase
chr01	58367299	TSC	C	G		122	24	87	42	0.00191854	0.02523	PGSC0003DMG400006853	Conserved gene of unknown function
chr01	58367299	TY	C	G		70	50	162	38	1.70142e-05	0.0011	PGSC0003DMG400006853	Conserved gene of unknown function
chr01	58367409	TSC	T	A		181	28	118	63	6.73788e-07	7e-05	PGSC0003DMG400006853	Conserved gene of unknown function
chr01	58367409	TY	T	A		97	51	192	37	5.89903e-05	0.00271	PGSC0003DMG400006853	Conserved gene of unknown function
chr01	58817737	TSC	G	A	V/I	36	108	12	104	0.00349072	0.0384	PGSC0003DMG400006800	NBS-LRR protein
chr01	58817737	TY	G	A	V/I	7	112	34	127	0.000283385	0.00827	PGSC0003DMG400006800	NBS-LRR protein
chr01	58817748	TSC	G	T		38	112	12	100	0.00391711	0.04166	PGSC0003DMG400006800	NBS-LRR protein
chr01	58817748	TY	G	T		8	114	34	128	0.000638771	0.01459	PGSC0003DMG400006800	NBS-LRR protein
chr01	58875727	TSC	T	C		105	88	119	19	3.81276e-10	0	PGSC0003DMG400006866	DNA-damage-inducible protein f
chr01	58875727	TY	T	C		145	20	142	74	6.25504e-07	0.0001	PGSC0003DMG400006866	DNA-damage-inducible protein f
chr01	58997887	TSC	G	A		94	36	47	64	3.72148e-06	0.00025	PGSC0003DMG400006807	E3 ubiquitin ligase BIG BROTHER
chr01	58997887	TY	G	A		61	68	99	50	0.0015456	0.02685	PGSC0003DMG400006807	E3 ubiquitin ligase BIG BROTHER
chr01	59026483	TSC	T	C		176	44	61	117	1.06737e-20	0	PGSC0003DMG400006808	TRANSPARENT TESTA 1 protein
chr01	59026483	TY	T	C		80	80	161	86	0.00274294	0.03969	PGSC0003DMG400006808	TRANSPARENT TESTA 1 protein
chr01	59060506	TY	A	G	M/T	152	96	189	61	0.000716529	0.01579	PGSC0003DMG400006876	Conserved gene of unknown function
chr01	59060506	TSY	A	G	M/T	149	95	190	60	0.000462475	0.02196	PGSC0003DMG400006876	Conserved gene of unknown function
chr01	59129547	TSC	A	T		197	50	193	19	0.000953852	0.01527	PGSC0003DMG400006879	SWIB complex BAF60b domain-containing protein
chr01	59129547	TY	A	T		209	15	208	41	0.000993894	0.01981	PGSC0003DMG400006879	SWIB complex BAF60b domain-containing protein
chr01	59398914	TSC	T	C		138	35	168	15	0.00125001	0.01853	PGSC0003DMG400025245	DnaJ
chr01	59398914	TY	T	C		167	12	177	45	8.74464e-05	0.0036	PGSC0003DMG400025245	DnaJ
chr01	59430608	TY	G	C	A/G	17	197	38	181	0.0037297	0.04876	PGSC0003DMG400036775	C2 domain-containing protein
chr01	59430608	TSY	G	C	A/G	6	190	27	159	7.74433e-05	0.00682	PGSC0003DMG400036775	C2 domain-containing protein
chr01	59851993	TY	C	T		14	147	55	179	0.000133376	0.00485	PGSC0003DMG400035286	Gene of unknown function
chr01	59851993	TSY	C	T		13	109	50	136	0.000492284	0.02286	PGSC0003DMG400035286	Gene of unknown function
chr01	59989770	TY	A	G		59	76	43	121	0.00211052	0.03321	PGSC0003DMG401028974	Molybdopterin cofactor synthesis protein A
chr01	59989770	TSY	A	G		67	48	29	92	8.9878e-08	6e-05	PGSC0003DMG401028974	Molybdopterin cofactor synthesis protein A
chr01	60052977	TSC	G	A		21	174	0	131	2.6047e-05	0.00109	PGSC0003DMG400028986	ATP binding protein
chr01	60052977	TY	G	A		0	160	23	150	1.55201e-07	3e-05	PGSC0003DMG400028986	ATP binding protein
chr01	60148177	TY	G	A		58	91	42	153	0.000507242	0.01243	PGSC0003DMG400031117	Conserved gene of unknown function
chr01	60148177	TSY	G	A		56	69	32	140	1.51335e-06	0.00047	PGSC0003DMG400031117	Conserved gene of unknown function
chr01	60148191	TY	T	A		47	96	31	153	0.00101277	0.02006	PGSC0003DMG400031117	Conserved gene of unknown function
chr01	60148191	TSY	T	A		40	80	22	138	0.000134167	0.00981	PGSC0003DMG400031117	Conserved gene of unknown function
chr01	60299271	TY	C	A		119	48	109	119	3.26221e-06	0.00032	PGSC0003DMG400031122	Ubiquinone/menaquinone biosynthesis methyltransferase
chr01	60299271	TSY	C	A		89	47	99	114	0.00062841	0.0267	PGSC0003DMG400031122	Ubiquinone/menaquinone biosynthesis methyltransferase
chr01	60299315	TSC	T	A		109	139	120	84	0.00182224	0.02433	PGSC0003DMG400031122	Ubiquinone/menaquinone biosynthesis methyltransferase
chr01	60299315	TY	T	A		137	60	117	125	7.72905e-06	0.00061	PGSC0003DMG400031122	Ubiquinone/menaquinone biosynthesis methyltransferase
chr01	60505662	TSC	T	C		196	7	120	23	5.80849e-05	0.00198	PGSC0003DMG400001780	Nuclear matrix protein 1
chr01	60505662	TY	T	C		132	15	206	4	0.00114277	0.02181	PGSC0003DMG400001780	Nuclear matrix protein 1
chr01	60558811	TSC	G	A		191	5	145	19	0.00101562	0.01598	PGSC0003DMG401001782	Conserved gene of unknown function
chr01	60558811	TY	G	A		158	27	193	6	4.27281e-05	0.00216	PGSC0003DMG401001782	Conserved gene of unknown function
chr01	60558863	TSC	G	A		233	7	182	23	0.000531451	0.01002	PGSC0003DMG401001782	Conserved gene of unknown function
chr01	60558863	TY	G	A		194	35	234	6	7.22962e-07	0.00011	PGSC0003DMG401001782	Conserved gene of unknown function
chr01	60558868	TSC	A	T		244	6	184	24	9.10234e-05	0.00275	PGSC0003DMG401001782	Conserved gene of unknown function
chr01	60558868	TY	A	T		198	35	238	5	1.86223e-07	4e-05	PGSC0003DMG401001782	Conserved gene of unknown function
chr01	61098803	TSC	T	G	K/T	178	18	96	40	3.20168e-06	0.00022	PGSC0003DMG400038943	Amidophosphoribosyltransferase
chr01	61098803	TSY	T	G	K/T	127	18	116	43	0.00156819	0.04756	PGSC0003DMG400038943	Amidophosphoribosyltransferase
chr01	61598306	TY	A	G		143	90	173	57	0.00142657	0.02543	PGSC0003DMG400001723	LOL3 (LSD ONE LIKE 3)
chr01	61598306	TSY	A	G		128	69	181	49	0.00167889	0.04958	PGSC0003DMG400001723	LOL3 (LSD ONE LIKE 3)
chr01	61603840	TY	C	T		90	93	145	79	0.00177767	0.02956	PGSC0003DMG400001690	Protein synthesis initiation factor
chr01	61603840	TSY	C	T		83	82	163	59	3.93577e-06	0.00092	PGSC0003DMG400001690	Protein synthesis initiation factor
chr01	61603857	TSC	C	T		113	3	76	14	0.00138776	0.01999	PGSC0003DMG400001690	Protein synthesis initiation factor
chr01	61603857	TSY	C	T		81	3	78	21	0.000334126	0.0178	PGSC0003DMG400001690	Protein synthesis initiation factor
chr01	62015313	TY	G	A		143	8	158	38	9.73381e-05	0.00387	PGSC0003DMG400031175	Transcription factor
chr01	62015313	TSY	G	A		111	5	136	31	0.000254585	0.01491	PGSC0003DMG400031175	Transcription factor
chr01	62015335	TY	T	A		120	6	132	31	0.000292087	0.00844	PGSC0003DMG400031175	Transcription factor
chr01	62015335	TSY	T	A		91	4	111	26	0.00112823	0.03864	PGSC0003DMG400031175	Transcription factor
chr01	62146272	TY	T	C		152	72	106	144	2.73515e-08	1e-05	PGSC0003DMG400042297	Flavonol synthase/flavanone 3-hydroxylase
chr01	62146272	TSY	T	C		130	78	100	150	1.67456e-06	0.00051	PGSC0003DMG400042297	Flavonol synthase/flavanone 3-hydroxylase
chr01	62249542	TY	A	G		162	42	153	85	0.00049301	0.01219	PGSC0003DMG400025997	Triacylglycerol lipase
chr01	62249542	TSY	A	G		167	30	150	81	2.85137e-06	0.00073	PGSC0003DMG400025997	Triacylglycerol lipase
chr01	62249551	TY	G	A		158	12	149	71	3.89879e-10	0	PGSC0003DMG400025997	Triacylglycerol lipase
chr01	62249551	TSY	G	A		138	17	152	68	4.92631e-06	0.00107	PGSC0003DMG400025997	Triacylglycerol lipase
chr01	62249569	TY	C	A	E/D	93	40	82	111	1.07345e-06	0.00014	PGSC0003DMG400025997	Triacylglycerol lipase
chr01	62249569	TSY	C	A	E/D	82	40	73	105	1.204e-05	0.00196	PGSC0003DMG400025997	Triacylglycerol lipase
chr01	62494056	TY	C	A		4	8	56	14	0.00210191	0.03312	PGSC0003DMG400025989	ERF1 (ethylene-responsive transcription factor 1B)
chr01	62494056	TSY	C	A		9	17	47	14	0.000244458	0.01452	PGSC0003DMG400025989	ERF1 (ethylene-responsive transcription factor 1B)
chr01	62624002	TY	C	T		20	206	51	178	8.94615e-05	0.00365	PGSC0003DMG400045013	Gene of unknown function
chr01	62624002	TSY	C	T		18	185	46	179	0.00101063	0.03601	PGSC0003DMG400045013	Gene of unknown function
chr01	62639768	TY	G	T		160	37	231	18	0.000263361	0.00785	PGSC0003DMG401026044	Palmitoyl-protein thioesterase
chr01	62639768	TSY	G	T		109	27	232	17	0.000196404	0.01257	PGSC0003DMG401026044	Palmitoyl-protein thioesterase
chr01	63200728	TY	C	A		52	41	28	61	0.00103244	0.02031	PGSC0003DMG400025974	EF hand family protein (Calcium binding protein)
chr01	63200728	TSY	C	A		50	27	18	57	3.75964e-07	0.00018	PGSC0003DMG400025974	EF hand family protein (Calcium binding protein)
chr01	63399719	TSC	C	T		98	152	51	149	0.00246591	0.03016	PGSC0003DMG400025966	Beta-tubulin cofactor d
chr01	63399719	TSY	C	T		44	125	110	140	0.000195066	0.01252	PGSC0003DMG400025966	Beta-tubulin cofactor d
chr01	63401527	TY	G	A		39	85	74	74	0.00209208	0.03301	PGSC0003DMG400025966	Beta-tubulin cofactor d
chr01	63401527	TSY	G	A		25	69	70	71	0.000428487	0.02091	PGSC0003DMG400025966	Beta-tubulin cofactor d
chr01	63405376	TY	G	T		71	169	108	127	0.00030911	0.00879	PGSC0003DMG400025966	Beta-tubulin cofactor d
chr01	63405376	TSY	G	T		69	169	118	111	8.13882e-07	0.0003	PGSC0003DMG400025966	Beta-tubulin cofactor d
chr01	63415358	TY	A	G	V/A	74	147	116	132	0.00356375	0.04731	PGSC0003DMG400025965	Conserved gene of unknown function
chr01	63415358	TSY	A	G	V/A	50	149	122	125	1.82259e-07	0.00011	PGSC0003DMG400025965	Conserved gene of unknown function
chr01	63415363	TY	C	A		74	148	116	129	0.00251507	0.03741	PGSC0003DMG400025965	Conserved gene of unknown function
chr01	63415363	TSY	C	A		52	150	123	122	1.29341e-07	8e-05	PGSC0003DMG400025965	Conserved gene of unknown function
chr01	63503385	TY	A	C		136	11	174	74	5.70074e-08	2e-05	PGSC0003DMG400026006	3-phosphoshikimate 1-carboxyvinyltransferase, chloroplastic
chr01	63503385	TSY	A	C		123	17	162	77	7.87811e-06	0.00146	PGSC0003DMG400026006	3-phosphoshikimate 1-carboxyvinyltransferase, chloroplastic
chr01	63503403	TY	A	G		185	22	172	77	1.07932e-07	3e-05	PGSC0003DMG400026006	3-phosphoshikimate 1-carboxyvinyltransferase, chloroplastic
chr01	63503403	TSY	A	G		166	29	169	80	2.30761e-05	0.00306	PGSC0003DMG400026006	3-phosphoshikimate 1-carboxyvinyltransferase, chloroplastic
chr01	63503447	TY	C	A		155	16	156	68	2.448e-07	5e-05	PGSC0003DMG400026006	3-phosphoshikimate 1-carboxyvinyltransferase, chloroplastic
chr01	63503447	TSY	C	A		137	22	155	68	0.000140645	0.01012	PGSC0003DMG400026006	3-phosphoshikimate 1-carboxyvinyltransferase, chloroplastic
chr01	63550285	TSC	T	A		123	22	128	5	0.00185886	0.02467	PGSC0003DMG401025958	Glycine-rich protein
chr01	63550285	TY	T	A		117	4	148	28	0.000454647	0.01152	PGSC0003DMG401025958	Glycine-rich protein
chr01	63561813	TY	G	A		73	10	70	34	0.000946125	0.01913	PGSC0003DMG400025956	Zinc finger protein
chr01	63561813	TSY	G	A		59	5	58	27	0.000480481	0.02251	PGSC0003DMG400025956	Zinc finger protein
chr01	63684753	TY	G	A	V/I	201	26	167	64	1.16779e-05	0.00083	PGSC0003DMG400012776	Nucleotide binding protein
chr01	63684753	TSY	G	A	V/I	202	27	174	56	0.00062554	0.02662	PGSC0003DMG400012776	Nucleotide binding protein
chr01	63746151	TSC	A	T		9	3	0	23	3.11582e-06	0.00022	PGSC0003DMG400012760	DNA binding protein
chr01	63746151	TY	A	T		0	14	19	15	0.000204874	0.00659	PGSC0003DMG400012760	DNA binding protein
chr01	63746191	TSC	A	G		7	3	0	18	0.000101348	0.00299	PGSC0003DMG400012760	DNA binding protein
chr01	63746191	TY	A	G		0	11	14	13	0.00255383	0.03779	PGSC0003DMG400012760	DNA binding protein
chr01	63812288	TY	A	G		139	7	148	26	0.00294624	0.04165	PGSC0003DMG400012755	Pentatricopeptide repeat-containing protein
chr01	63812288	TSY	A	G		111	3	118	21	0.000847818	0.03231	PGSC0003DMG400012755	Pentatricopeptide repeat-containing protein
chr01	63812446	TY	C	T		1	45	22	37	7.06229e-06	0.00057	PGSC0003DMG400012755	Pentatricopeptide repeat-containing protein
chr01	63812446	TSY	C	T		2	35	22	18	1.57861e-06	0.00049	PGSC0003DMG400012755	Pentatricopeptide repeat-containing protein
chr01	63990815	TSC	G	A		187	30	138	53	0.000544625	0.0102	PGSC0003DMG400027773	Cell division protein ftsy	PGSC0003DMG400027782
chr01	63990815	TSY	G	A		175	13	183	38	0.00159524	0.04807	PGSC0003DMG400027773	Cell division protein ftsy	PGSC0003DMG400027782
chr01	64001524	TY	C	G		98	14	107	45	0.000966282	0.01942	PGSC0003DMG400027772	Cleavage and polyadenylation specificity factor
chr01	64001524	TSY	C	G		91	9	77	47	4.07342e-07	0.00019	PGSC0003DMG400027772	Cleavage and polyadenylation specificity factor
chr01	64069331	TY	A	T		63	148	36	213	9.58329e-05	0.00383	PGSC0003DMG400027769	Methyltransferase PMT13
chr01	64069331	TSY	A	T		54	124	37	190	0.00112961	0.03867	PGSC0003DMG400027769	Methyltransferase PMT13
chr01	64069334	TY	C	T		62	153	35	214	0.000140924	0.00505	PGSC0003DMG400027769	Methyltransferase PMT13
chr01	64069334	TSY	C	T		55	124	37	191	0.000772544	0.03047	PGSC0003DMG400027769	Methyltransferase PMT13
chr01	64076376	TY	A	G		172	17	193	50	0.00118146	0.02233	PGSC0003DMG400027768	Cop11 protein
chr01	64076376	TSY	A	G		170	10	184	58	1.82627e-07	0.00011	PGSC0003DMG400027768	Cop11 protein
chr01	64118159	TY	G	A		2	157	24	222	0.000315921	0.00892	PGSC0003DMG400027767	Alcohol dehydrogenase
chr01	64118159	TSY	G	A		1	152	26	214	2.1954e-05	0.00296	PGSC0003DMG400027767	Alcohol dehydrogenase
chr01	64257174	TY	T	G		118	59	91	159	8.30906e-10	0	PGSC0003DMG400000001	Adenosine 3'-phospho 5'-phosphosulfate transporter
chr01	64257174	TSY	T	G		95	51	84	154	1.80037e-08	2e-05	PGSC0003DMG400000001	Adenosine 3'-phospho 5'-phosphosulfate transporter
chr01	64257175	TY	A	C		117	58	91	159	7.28077e-10	0	PGSC0003DMG400000001	Adenosine 3'-phospho 5'-phosphosulfate transporter
chr01	64257175	TSY	A	C		94	51	85	157	1.83094e-08	2e-05	PGSC0003DMG400000001	Adenosine 3'-phospho 5'-phosphosulfate transporter
chr01	64261795	TY	C	G		92	32	79	75	0.000114143	0.00434	PGSC0003DMG400000002	Vacuolar iron family transporter	PGSC0003DMG400000131
chr01	64261795	TSY	C	G		73	24	56	70	5.2862e-06	0.00112	PGSC0003DMG400000002	Vacuolar iron family transporter	PGSC0003DMG400000131
chr01	64266690	TY	T	C		70	28	54	74	1.43063e-05	0.00097	PGSC0003DMG400000131	SET domain-containing protein
chr01	64266690	TSY	T	C		54	23	47	67	0.000111999	0.00872	PGSC0003DMG400000131	SET domain-containing protein
chr01	64266738	TY	T	C		148	45	118	130	4.68998e-10	0	PGSC0003DMG400000131	SET domain-containing protein
chr01	64266738	TSY	T	C		116	42	113	134	4.16248e-08	4e-05	PGSC0003DMG400000131	SET domain-containing protein
chr01	64266742	TY	C	A		179	21	152	97	2.3676e-12	0	PGSC0003DMG400000131	SET domain-containing protein
chr01	64266742	TSY	C	A		131	31	154	95	4.6358e-05	0.00486	PGSC0003DMG400000131	SET domain-containing protein
chr01	64266780	TY	T	C		124	49	98	119	1.40441e-07	3e-05	PGSC0003DMG400000131	SET domain-containing protein
chr01	64266780	TSY	T	C		101	42	93	116	1.40712e-06	0.00045	PGSC0003DMG400000131	SET domain-containing protein
chr01	64266821	TY	G	A		154	52	123	92	0.000204847	0.00659	PGSC0003DMG400000131	SET domain-containing protein
chr01	64266821	TSY	G	A		129	63	92	92	0.000800395	0.03115	PGSC0003DMG400000131	SET domain-containing protein
chr01	64266864	TY	T	C		182	67	135	115	1.15312e-05	0.00082	PGSC0003DMG400000131	SET domain-containing protein
chr01	64266864	TSY	T	C		160	86	122	128	0.000287051	0.01615	PGSC0003DMG400000131	SET domain-containing protein
chr01	64266899	TY	T	C	I/V	130	54	99	91	0.000296043	0.00852	PGSC0003DMG400000131	SET domain-containing protein
chr01	64266899	TSY	T	C	I/V	121	66	92	99	0.00131496	0.0426	PGSC0003DMG400000131	SET domain-containing protein
chr01	64338030	TY	T	A		136	76	112	124	0.000428812	0.01105	PGSC0003DMG400000135	Xylem serine proteinase 1
chr01	64338030	TSY	T	A		108	56	97	105	0.000703344	0.02871	PGSC0003DMG400000135	Xylem serine proteinase 1
chr01	64341026	TY	A	T	L/F	72	45	77	109	0.000915101	0.01871	PGSC0003DMG401000006	DNA binding protein
chr01	64341026	TSY	A	T	L/F	69	39	60	91	0.000151465	0.0106	PGSC0003DMG401000006	DNA binding protein
chr01	64341068	TY	C	T		143	6	202	48	7.19738e-06	0.00058	PGSC0003DMG401000006	DNA binding protein
chr01	64341068	TSY	C	T		139	13	167	45	0.00125941	0.04142	PGSC0003DMG401000006	DNA binding protein
chr01	64341125	TSC	G	A		199	39	221	19	0.00499551	0.04942	PGSC0003DMG401000006	DNA binding protein
chr01	64341125	TSY	G	A		215	14	189	44	3.48178e-05	0.00401	PGSC0003DMG401000006	DNA binding protein
chr01	64341128	TY	A	C		229	13	193	42	2.18909e-05	0.00132	PGSC0003DMG401000006	DNA binding protein
chr01	64341128	TSY	A	C		213	17	191	45	0.000205464	0.01293	PGSC0003DMG401000006	DNA binding protein
chr01	64341212	TSC	T	C		208	40	231	18	0.00207076	0.02664	PGSC0003DMG401000006	DNA binding protein
chr01	64341212	TY	T	C		236	14	211	38	0.000400736	0.01054	PGSC0003DMG401000006	DNA binding protein
chr01	64341251	TSC	A	G		127	33	117	11	0.00499753	0.04944	PGSC0003DMG401000006	DNA binding protein
chr01	64341251	TY	A	G		132	7	141	30	0.000688552	0.01536	PGSC0003DMG401000006	DNA binding protein
chr01	64341287	TSC	C	T		147	39	131	10	0.000493592	0.00952	PGSC0003DMG401000006	DNA binding protein
chr01	64341287	TY	C	T		168	12	181	38	0.00131759	0.02406	PGSC0003DMG401000006	DNA binding protein
chr01	64350479	TY	C	T		177	9	212	36	0.00124088	0.02307	PGSC0003DMG401000007	1-acylglycerophosphocholine O-acyltransferase
chr01	64350479	TSY	C	T		153	8	208	41	0.000306085	0.01684	PGSC0003DMG401000007	1-acylglycerophosphocholine O-acyltransferase
chr01	64754104	TY	T	G		95	20	110	78	1.41169e-05	0.00096	PGSC0003DMG400000255	Conserved gene of unknown function
chr01	64754104	TSY	T	G		79	25	87	68	0.00145149	0.04537	PGSC0003DMG400000255	Conserved gene of unknown function
chr01	64754135	TY	C	T		101	12	135	53	0.000272987	0.00805	PGSC0003DMG400000255	Conserved gene of unknown function
chr01	64754135	TSY	C	T		96	9	106	46	2.22517e-05	0.00299	PGSC0003DMG400000255	Conserved gene of unknown function
chr01	64754153	TY	C	T		209	31	190	58	0.00326566	0.04462	PGSC0003DMG400000255	Conserved gene of unknown function
chr01	64754153	TSY	C	T		197	19	190	58	2.89114e-05	0.00355	PGSC0003DMG400000255	Conserved gene of unknown function
chr01	64754167	TY	C	T		213	29	188	57	0.00126964	0.02345	PGSC0003DMG400000255	Conserved gene of unknown function
chr01	64754167	TSY	C	T		200	20	187	58	3.269e-05	0.00385	PGSC0003DMG400000255	Conserved gene of unknown function
chr01	64760715	TY	T	G		90	16	105	48	0.00325351	0.04451	PGSC0003DMG400000256	Gene of unknown function
chr01	64760715	TSY	T	G		84	10	88	43	0.000107498	0.0085	PGSC0003DMG400000256	Gene of unknown function
chr01	64760728	TY	G	A		98	18	116	53	0.00223953	0.0346	PGSC0003DMG400000256	Gene of unknown function
chr01	64760728	TSY	G	A		91	13	95	45	0.000413866	0.02046	PGSC0003DMG400000256	Gene of unknown function
chr01	64760730	TY	T	C		70	49	57	114	2.3151e-05	0.00138	PGSC0003DMG400000256	Gene of unknown function
chr01	64760730	TSY	T	C		54	50	45	97	0.0016111	0.04832	PGSC0003DMG400000256	Gene of unknown function
chr01	64760821	TSC	G	A		208	31	157	53	0.00102062	0.01603	PGSC0003DMG400000256	Gene of unknown function
chr01	64760821	TSY	G	A		191	28	167	71	8.56197e-06	0.00156	PGSC0003DMG400000256	Gene of unknown function
chr01	64760847	TSC	G	A		190	28	139	47	0.00193289	0.02537	PGSC0003DMG400000256	Gene of unknown function
chr01	64760847	TSY	G	A		161	24	153	67	2.52888e-05	0.00326	PGSC0003DMG400000256	Gene of unknown function
chr01	64761171	TY	T	C		139	51	125	94	0.00088522	0.01828	PGSC0003DMG400000256	Gene of unknown function
chr01	64761171	TSY	T	C		109	40	97	93	3.41961e-05	0.00396	PGSC0003DMG400000256	Gene of unknown function
chr01	64761231	TY	T	C		201	49	166	83	0.000550997	0.01318	PGSC0003DMG400000256	Gene of unknown function
chr01	64761231	TSY	T	C		204	43	168	82	8.16315e-05	0.00706	PGSC0003DMG400000256	Gene of unknown function
chr01	64801576	TSC	G	A		31	188	3	184	2.37621e-06	0.00018	PGSC0003DMG401000020	NAD-dependent malic enzyme 59 kDa isoform, mitochondrial
chr01	64801576	TY	G	A		3	175	23	197	0.000340206	0.00941	PGSC0003DMG401000020	NAD-dependent malic enzyme 59 kDa isoform, mitochondrial
chr01	64801654	TSC	C	T		41	85	10	67	0.00245164	0.03003	PGSC0003DMG401000020	NAD-dependent malic enzyme 59 kDa isoform, mitochondrial
chr01	64801654	TY	C	T		9	83	36	77	0.0001532	0.00535	PGSC0003DMG401000020	NAD-dependent malic enzyme 59 kDa isoform, mitochondrial
chr01	64934549	TY	G	A		134	9	134	36	0.000163053	0.0056	PGSC0003DMG400000157	Remorin 2
chr01	64934549	TSY	G	A		122	9	108	30	0.000500798	0.02311	PGSC0003DMG400000157	Remorin 2
chr01	64934593	TY	A	T		30	157	108	103	7.56778e-14	0	PGSC0003DMG400000157	Remorin 2
chr01	64934593	TSY	A	T		55	111	87	85	0.00137771	0.04384	PGSC0003DMG400000157	Remorin 2
chr01	64934664	TY	T	C		84	7	77	27	0.00107332	0.02088	PGSC0003DMG400000157	Remorin 2
chr01	64934664	TSY	T	C		81	6	57	23	0.000199894	0.01271	PGSC0003DMG400000157	Remorin 2
chr01	64966543	TY	A	G	Q/R	151	62	215	14	7.55732e-11	0	PGSC0003DMG401000029	Synaptotagmin (Calcium sensor)
chr01	64966543	TSY	A	G	Q/R	138	49	210	15	4.78381e-08	4e-05	PGSC0003DMG401000029	Synaptotagmin (Calcium sensor)
chr01	65378116	TSC	A	T		16	233	3	230	0.0040803	0.04287	PGSC0003DMG400000179	RLK4 (RECEPTOR KINASE 4)
chr01	65378116	TY	A	T		2	217	19	229	0.000445689	0.01136	PGSC0003DMG400000179	RLK4 (RECEPTOR KINASE 4)
chr01	65568460	TSC	G	A		55	94	19	98	0.00018709	0.00468	PGSC0003DMG400000188	Bmru protein
chr01	65568460	TY	G	A		14	111	72	113	3.78264e-08	1e-05	PGSC0003DMG400000188	Bmru protein
chr01	65568501	TSC	T	C		26	95	6	92	0.0017377	0.02353	PGSC0003DMG400000188	Bmru protein
chr01	65568501	TY	T	C		4	99	33	115	2.2902e-05	0.00137	PGSC0003DMG400000188	Bmru protein
chr01	65757391	TSC	A	T		172	65	198	21	1.14699e-06	0.0001	PGSC0003DMG400000197	Structural maintenance of chromosome 1 protein
chr01	65757391	TY	A	T		173	22	156	78	4.79748e-08	1e-05	PGSC0003DMG400000197	Structural maintenance of chromosome 1 protein
chr01	65812325	TY	T	G		130	12	128	43	9.27815e-05	0.00375	PGSC0003DMG400000077	Alpha 1,3-xylosyltransferase
chr01	65812325	TSY	T	G		111	10	109	34	0.000808741	0.03135	PGSC0003DMG400000077	Alpha 1,3-xylosyltransferase
chr01	65837812	TY	C	T	R/C	121	9	117	36	0.000137135	0.00494	PGSC0003DMG400000079	BCL-2-associated athanogene 6
chr01	65837812	TSY	C	T	R/C	91	8	97	31	0.00132523	0.04282	PGSC0003DMG400000079	BCL-2-associated athanogene 6
chr01	66009489	TSC	C	T		21	69	4	83	0.000385649	0.00795	PGSC0003DMG400000204	Thylakoid membrane phosphoprotein 14 kDa, chloroplast
chr01	66009489	TY	C	T		4	60	26	73	0.00155123	0.02692	PGSC0003DMG400000204	Thylakoid membrane phosphoprotein 14 kDa, chloroplast
chr01	66009550	TSC	C	A		30	147	9	171	0.000300846	0.00664	PGSC0003DMG400000204	Thylakoid membrane phosphoprotein 14 kDa, chloroplast
chr01	66009550	TY	C	A		4	127	42	158	1.10956e-06	0.00015	PGSC0003DMG400000204	Thylakoid membrane phosphoprotein 14 kDa, chloroplast
chr01	66037529	TY	C	T		3	102	54	141	1.0811e-08	0	PGSC0003DMG400000088	TAF-2 (Transcription initiation factor subunit 2)
chr01	66037529	TSY	C	T		10	91	46	115	0.000316436	0.01717	PGSC0003DMG400000088	TAF-2 (Transcription initiation factor subunit 2)
chr01	66160572	TY	C	T		211	13	181	46	5.01233e-06	0.00045	PGSC0003DMG401000095	Jasmonic acid-amino acid-conjugating enzyme
chr01	66160572	TSY	C	T		197	23	174	54	0.000248439	0.01468	PGSC0003DMG401000095	Jasmonic acid-amino acid-conjugating enzyme
chr01	66189734	TSC	C	T		10	239	28	220	0.00229134	0.02863	PGSC0003DMG402000097	Conserved gene of unknown function
chr01	66189734	TY	C	T		56	188	20	229	5.07774e-06	0.00045	PGSC0003DMG402000097	Conserved gene of unknown function
chr01	66500727	TSC	T	G		63	50	19	51	0.000218461	0.00525	PGSC0003DMG400000113	Conserved gene of unknown function
chr01	66500727	TY	T	G		31	66	74	57	0.000279293	0.00819	PGSC0003DMG400000113	Conserved gene of unknown function
chr01	66625858	TY	T	A		14	31	48	28	0.000750011	0.0163	PGSC0003DMG400000119	Conserved gene of unknown function
chr01	66625858	TSY	T	A		13	28	44	23	0.000745112	0.02975	PGSC0003DMG400000119	Conserved gene of unknown function
chr01	66633888	TSC	A	G	C/R	16	154	1	127	0.00154466	0.02159	PGSC0003DMG400000234	Conserved gene of unknown function
chr01	66633888	TY	A	G	C/R	3	118	23	145	0.00070728	0.01565	PGSC0003DMG400000234	Conserved gene of unknown function
chr01	66832066	TY	A	G		101	6	82	43	3.62396e-08	1e-05	PGSC0003DMG400000127	Cytochrome b5 isoform Cb5-A
chr01	66832066	TSY	A	G		94	11	71	39	1.90098e-05	0.00267	PGSC0003DMG400000127	Cytochrome b5 isoform Cb5-A
chr01	66832076	TY	T	A		105	5	90	43	1.44838e-08	1e-05	PGSC0003DMG400000127	Cytochrome b5 isoform Cb5-A
chr01	66832076	TSY	T	A		100	11	76	38	2.04218e-05	0.00282	PGSC0003DMG400000127	Cytochrome b5 isoform Cb5-A
chr01	67145860	TY	T	A		239	10	214	31	0.000519513	0.01264	PGSC0003DMG400005403	Pentatricopeptide repeat protein PPR868-14
chr01	67145860	TSY	T	A		216	7	218	27	0.00109239	0.03787	PGSC0003DMG400005403	Pentatricopeptide repeat protein PPR868-14
chr01	67145936	TSC	G	A		190	15	209	3	0.00321913	0.03631	PGSC0003DMG400005403	Pentatricopeptide repeat protein PPR868-14
chr01	67145936	TY	G	A		195	4	189	18	0.00354113	0.04712	PGSC0003DMG400005403	Pentatricopeptide repeat protein PPR868-14
chr01	67145945	TY	G	A		73	53	52	102	6.3929e-05	0.00288	PGSC0003DMG400005403	Pentatricopeptide repeat protein PPR868-14
chr01	67145945	TSY	G	A		67	46	47	94	4.56432e-05	0.00481	PGSC0003DMG400005403	Pentatricopeptide repeat protein PPR868-14
chr01	67146036	TY	A	G		49	36	36	69	0.00197695	0.03176	PGSC0003DMG400005403	Pentatricopeptide repeat protein PPR868-14
chr01	67146036	TSY	A	G		41	22	28	60	6.57104e-05	0.00616	PGSC0003DMG400005403	Pentatricopeptide repeat protein PPR868-14
chr01	67168954	TSC	A	T		203	22	191	5	0.00245893	0.0301	PGSC0003DMG400005409	Aspartic proteinase nepenthesin-1	Extracellular proteinase found in the pitcher fluid of carnivorous plants
chr01	67168954	TY	A	T		195	5	212	22	0.0026797	0.03906	PGSC0003DMG400005409	Aspartic proteinase nepenthesin-1
chr01	67419414	TY	A	T		63	27	103	13	0.00119557	0.02251	PGSC0003DMG400003293	Protein regulator of cytokinesis
chr01	67419414	TSY	A	T		48	33	86	12	2.26434e-05	0.00302	PGSC0003DMG400003293	Protein regulator of cytokinesis
chr01	67429407	TY	C	T		201	6	225	25	0.00252729	0.03752	PGSC0003DMG400003295	Zuotin
chr01	67429407	TSY	C	T		179	6	209	28	0.00107711	0.03754	PGSC0003DMG400003295	Zuotin
chr01	67561469	TSC	A	G		3	21	12	5	0.000228675	0.00543	PGSC0003DMG400027506	Cation-transporting atpase 13a1
chr01	67561469	TY	A	G		17	15	6	37	0.000378633	0.01013	PGSC0003DMG400027506	Cation-transporting atpase 13a1
chr01	67561516	TSC	C	T		7	27	20	5	6.60461e-06	0.00039	PGSC0003DMG400027506	Cation-transporting atpase 13a1
chr01	67561516	TY	C	T		19	15	8	39	0.000341359	0.00943	PGSC0003DMG400027506	Cation-transporting atpase 13a1
chr01	67561573	TSC	T	C		36	9	5	27	2.86471e-08	1e-05	PGSC0003DMG400027506	Cation-transporting atpase 13a1
chr01	67561573	TY	T	C		18	26	50	10	9.33771e-06	0.0007	PGSC0003DMG400027506	Cation-transporting atpase 13a1
chr01	67661441	TY	C	T		174	6	196	31	0.000223461	0.00699	PGSC0003DMG400027500	Vacuolar protein sorting protein
chr01	67661441	TSY	C	T		162	9	149	28	0.00154535	0.04716	PGSC0003DMG400027500	Vacuolar protein sorting protein
chr01	67699855	TSC	G	A		161	24	164	7	0.00412301	0.04318	PGSC0003DMG400027523	Phospholipid-transporting atpase
chr01	67699855	TSY	G	A		130	31	159	12	0.000988637	0.03553	PGSC0003DMG400027523	Phospholipid-transporting atpase
chr01	67781647	TY	T	C		78	56	70	123	0.000116589	0.00441	PGSC0003DMG400027496	Strain CBS138 chromosome J complete sequence
chr01	67781647	TSY	T	C		63	42	52	100	6.93504e-05	0.00636	PGSC0003DMG400027496	Strain CBS138 chromosome J complete sequence
chr01	67904970	TSC	C	G		90	155	57	186	0.00157547	0.02192	PGSC0003DMG400027513	Gene of unknown function
chr01	67904970	TY	C	G		53	182	99	147	3.54363e-05	0.00188	PGSC0003DMG400027513	Gene of unknown function
chr01	68071025	TSC	C	T		158	91	187	54	0.000740212	0.01272	PGSC0003DMG400019454	GDP-mannose 3',5'-epimerase
chr01	68071025	TY	C	T		187	61	147	100	0.000179101	0.006	PGSC0003DMG400019454	GDP-mannose 3',5'-epimerase
chr01	68464781	TSC	C	T		101	15	56	29	0.000482595	0.00936	PGSC0003DMG400022509	DNA-damage-repair/toleration protein DRT102
chr01	68464781	TY	C	T		58	39	115	29	0.000812991	0.01721	PGSC0003DMG400022509	DNA-damage-repair/toleration protein DRT102
chr01	68464799	TSC	C	A		121	19	67	37	9.51877e-05	0.00285	PGSC0003DMG400022509	DNA-damage-repair/toleration protein DRT102
chr01	68464799	TY	C	A		74	43	149	36	0.00119778	0.02254	PGSC0003DMG400022509	DNA-damage-repair/toleration protein DRT102
chr01	68465007	TY	G	A	A/T	130	42	216	19	8.75666e-06	0.00067	PGSC0003DMG400022509	DNA-damage-repair/toleration protein DRT102
chr01	68465007	TSY	G	A	A/T	123	49	216	17	1.98557e-08	2e-05	PGSC0003DMG400022509	DNA-damage-repair/toleration protein DRT102
chr01	68465011	TSC	G	A	R/Q	172	33	122	64	3.58535e-05	0.00138	PGSC0003DMG400022509	DNA-damage-repair/toleration protein DRT102
chr01	68465011	TY	G	A	R/Q	91	69	182	46	1.7203e-06	0.0002	PGSC0003DMG400022509	DNA-damage-repair/toleration protein DRT102
chr01	68471069	TSC	A	G		125	15	74	26	0.0028246	0.03315	PGSC0003DMG400022473	Zeta-carotene desaturase
chr01	68471069	TY	A	G		92	35	124	17	0.00181916	0.03003	PGSC0003DMG400022473	Zeta-carotene desaturase
chr01	68475297	TY	C	A		80	170	122	128	0.000179607	0.00601	PGSC0003DMG400022473	Zeta-carotene desaturase
chr01	68475297	TSY	C	A		93	157	131	119	0.00085823	0.03253	PGSC0003DMG400022473	Zeta-carotene desaturase
chr01	68478766	TY	C	T		70	23	107	6	8.28138e-05	0.00345	PGSC0003DMG400022508	Conserved gene of unknown function
chr01	68478766	TSY	C	T		54	18	90	6	0.000739209	0.02966	PGSC0003DMG400022508	Conserved gene of unknown function
chr01	68526705	TY	G	A		55	74	134	70	4.22405e-05	0.00214	PGSC0003DMG400022506	Cytidine deaminase
chr01	68526705	TSY	G	A		63	68	114	52	0.000363995	0.01884	PGSC0003DMG400022506	Cytidine deaminase
chr01	68526774	TY	T	C		59	94	125	85	8.50375e-05	0.00352	PGSC0003DMG400022506	Cytidine deaminase
chr01	68526774	TSY	T	C		69	84	109	62	0.00081631	0.03152	PGSC0003DMG400022506	Cytidine deaminase
chr01	68526821	TY	G	A		174	64	212	38	0.00176413	0.02941	PGSC0003DMG400022506	Cytidine deaminase
chr01	68526821	TSY	G	A		156	59	221	29	1.62053e-05	0.0024	PGSC0003DMG400022506	Cytidine deaminase
chr01	68526822	TY	T	A		174	66	210	40	0.00212668	0.03337	PGSC0003DMG400022506	Cytidine deaminase
chr01	68526822	TSY	T	A		157	60	220	30	2.06186e-05	0.00283	PGSC0003DMG400022506	Cytidine deaminase
chr01	68526823	TY	C	A		180	65	211	39	0.00293531	0.04155	PGSC0003DMG400022506	Cytidine deaminase
chr01	68526823	TSY	C	A		163	60	220	30	5.62158e-05	0.00556	PGSC0003DMG400022506	Cytidine deaminase
chr01	68526837	TSC	A	C		223	27	196	50	0.00417333	0.04355	PGSC0003DMG400022506	Cytidine deaminase
chr01	68526837	TY	A	C		198	52	236	14	5.44492e-07	9e-05	PGSC0003DMG400022506	Cytidine deaminase
chr01	68526846	TY	G	C		115	134	149	101	0.00307511	0.04287	PGSC0003DMG400022506	Cytidine deaminase
chr01	68526846	TSY	G	C		118	131	158	92	0.000441014	0.02133	PGSC0003DMG400022506	Cytidine deaminase
chr01	68526910	TY	T	C		37	95	76	79	0.000287969	0.00836	PGSC0003DMG400022506	Cytidine deaminase
chr01	68526910	TSY	T	C		41	86	74	65	0.000790543	0.0309	PGSC0003DMG400022506	Cytidine deaminase
chr01	68526929	TY	T	A		34	92	68	82	0.00178277	0.02962	PGSC0003DMG400022506	Cytidine deaminase
chr01	68526929	TSY	T	A		34	84	69	66	0.000336976	0.0179	PGSC0003DMG400022506	Cytidine deaminase
chr01	68713521	TSC	T	C	H/R	155	50	153	15	9.99669e-05	0.00296	PGSC0003DMG400047143	Gene of unknown function
chr01	68713521	TSY	T	C	H/R	133	15	186	60	0.000507567	0.02329	PGSC0003DMG400047143	Gene of unknown function
chr01	68713636	TSC	A	T		105	22	89	45	0.00291948	0.03391	PGSC0003DMG400047143	Gene of unknown function
chr01	68713636	TY	A	T		80	44	140	33	0.00193969	0.03134	PGSC0003DMG400047143	Gene of unknown function
chr01	68825591	TSC	C	T		117	53	78	84	0.000148342	0.00396	PGSC0003DMG400022490	Sodium/hydrogen exchanger
chr01	68825591	TY	C	T		64	87	109	56	2.75878e-05	0.00156	PGSC0003DMG400022490	Sodium/hydrogen exchanger
chr01	68825748	TSC	A	G		160	89	93	110	9.41634e-05	0.00283	PGSC0003DMG400022490	Sodium/hydrogen exchanger
chr01	68825748	TY	A	G		83	115	134	94	0.000658093	0.01489	PGSC0003DMG400022490	Sodium/hydrogen exchanger
chr01	68825780	TY	G	C		83	5	67	33	2.57802e-06	0.00027	PGSC0003DMG400022490	Sodium/hydrogen exchanger
chr01	68825780	TSY	G	C		64	10	54	30	0.00168812	0.04974	PGSC0003DMG400022490	Sodium/hydrogen exchanger
chr01	68872601	TY	A	G		100	73	172	52	8.04721e-05	0.00338	PGSC0003DMG400022488	Protein FRIGIDA
chr01	68872601	TSY	A	G		95	53	152	38	0.00131666	0.04264	PGSC0003DMG400022488	Protein FRIGIDA
chr01	68882638	TSC	G	A		218	29	188	61	0.000275765	0.00624	PGSC0003DMG400022487	DNAJ heat shock N-terminal domain-containing protein
chr01	68882638	TY	G	A		194	55	229	21	1.93848e-05	0.00121	PGSC0003DMG400022487	DNAJ heat shock N-terminal domain-containing protein
chr01	68882775	TSC	A	C	N/T	186	43	115	64	0.000166346	0.00429	PGSC0003DMG400022487	DNAJ heat shock N-terminal domain-containing protein
chr01	68882775	TY	A	C	N/T	137	62	187	42	0.00228327	0.03504	PGSC0003DMG400022487	DNAJ heat shock N-terminal domain-containing protein
chr01	68882841	TSC	T	G	I/S	124	21	80	40	0.000389532	0.00801	PGSC0003DMG400022487	DNAJ heat shock N-terminal domain-containing protein
chr01	68882841	TY	T	G	I/S	71	40	155	30	0.000204624	0.00658	PGSC0003DMG400022487	DNAJ heat shock N-terminal domain-containing protein
chr01	68888358	TY	C	T		33	202	72	177	6.90863e-05	0.00304	PGSC0003DMG400022486	Gene of unknown function
chr01	68888358	TSY	C	T		36	190	71	164	0.000384333	0.01952	PGSC0003DMG400022486	Gene of unknown function
chr01	68898218	TSC	T	A	N/K	67	27	35	38	0.00248292	0.03031	PGSC0003DMG400038982	Heat shock protein DnaJ
chr01	68898218	TY	T	A	N/K	12	32	75	27	3.21221e-07	6e-05	PGSC0003DMG400038982	Heat shock protein DnaJ
chr01	68900987	TSC	G	A	G/S	182	13	119	31	0.000143812	0.00387	PGSC0003DMG400022484	Conserved gene of unknown function
chr01	68900987	TY	G	A	G/S	117	24	195	13	0.00221237	0.03432	PGSC0003DMG400022484	Conserved gene of unknown function
chr01	68910874	TSC	T	A	L/I	184	48	141	13	0.00103426	0.01617	PGSC0003DMG400022482	Heat shock protein DnaJ
chr01	68910874	TSY	T	A	L/I	154	19	182	60	0.00036532	0.01889	PGSC0003DMG400022482	Heat shock protein DnaJ
chr01	68910960	TSC	A	G		186	64	142	97	0.000515476	0.00982	PGSC0003DMG400022482	Heat shock protein DnaJ
chr01	68910960	TY	A	G		122	97	173	77	0.00296598	0.04183	PGSC0003DMG400022482	Heat shock protein DnaJ
chr01	68916662	TSC	T	G	F/V	23	16	3	24	9.4764e-05	0.00284	PGSC0003DMG400022481	Heat shock protein DnaJ
chr01	68916662	TY	T	G	F/V	1	21	25	21	4.32668e-05	0.00217	PGSC0003DMG400022481	Heat shock protein DnaJ
chr01	68925639	TY	T	C		21	21	56	10	0.000161072	0.00554	PGSC0003DMG400022479	Heat shock protein DnaJ N-terminal domain-containing protein
chr01	68925639	TSY	T	C		23	20	49	7	0.00022891	0.01389	PGSC0003DMG400022479	Heat shock protein DnaJ N-terminal domain-containing protein
chr01	68930310	TSC	G	A	D/N	189	17	156	48	2.22878e-05	0.00097	PGSC0003DMG400022478	Heat shock protein DnaJ
chr01	68930310	TY	G	A	D/N	157	44	206	18	5.62947e-05	0.00263	PGSC0003DMG400022478	Heat shock protein DnaJ
chr01	68930335	TSC	C	A	P/H	230	16	180	56	8.63369e-08	1e-05	PGSC0003DMG400022478	Heat shock protein DnaJ
chr01	68930335	TY	C	A	P/H	171	51	236	13	1.37204e-08	1e-05	PGSC0003DMG400022478	Heat shock protein DnaJ
chr01	69010158	TY	C	T	R/Q	20	75	79	121	0.00158244	0.0273	PGSC0003DMG400028591	Conserved gene of unknown function
chr01	69010158	TSY	C	T	R/Q	20	95	67	92	1.26467e-05	0.00203	PGSC0003DMG400028591	Conserved gene of unknown function
chr01	69081806	TY	T	G	K/Q	162	82	211	39	3.57416e-06	0.00035	PGSC0003DMG400028594	Breast carcinoma amplified sequence
chr01	69081806	TSY	T	G	K/Q	134	83	208	39	5.10555e-08	4e-05	PGSC0003DMG400028594	Breast carcinoma amplified sequence
chr01	69169908	TSC	C	T		231	13	145	30	0.000126964	0.00353	PGSC0003DMG402028565	Sugar transporter
chr01	69169908	TY	C	T		182	23	243	7	0.00044145	0.01127	PGSC0003DMG402028565	Sugar transporter
chr01	69169958	TY	A	G		146	28	142	71	0.000106214	0.00412	PGSC0003DMG402028565	Sugar transporter
chr01	69169958	TSY	A	G		167	24	140	62	1.5903e-05	0.00237	PGSC0003DMG402028565	Sugar transporter
chr01	69210160	TY	C	T		15	140	62	148	3.99059e-06	0.00038	PGSC0003DMG400028567	Sugar transporter
chr01	69210160	TSY	C	T		13	132	62	120	3.58971e-08	3e-05	PGSC0003DMG400028567	Sugar transporter
chr01	69210186	TY	G	A		16	126	61	135	1.25649e-05	0.00088	PGSC0003DMG400028567	Sugar transporter
chr01	69210186	TSY	G	A		15	115	59	110	3.1242e-06	0.00077	PGSC0003DMG400028567	Sugar transporter
chr01	69210236	TY	C	T		25	104	81	129	0.000185904	0.00616	PGSC0003DMG400028567	Sugar transporter
chr01	69210236	TSY	C	T		14	94	75	121	1.81208e-06	0.00054	PGSC0003DMG400028567	Sugar transporter
chr01	69210267	TY	T	C		22	100	84	138	0.000141072	0.00505	PGSC0003DMG400028567	Sugar transporter
chr01	69210267	TSY	T	C		13	91	78	131	2.91658e-06	0.00074	PGSC0003DMG400028567	Sugar transporter
chr01	69210269	TY	A	G		22	82	84	129	0.00144666	0.02569	PGSC0003DMG400028567	Sugar transporter
chr01	69210269	TSY	A	G		13	79	78	118	1.05527e-05	0.0018	PGSC0003DMG400028567	Sugar transporter
chr01	69292834	TSC	A	G		124	8	94	29	7.02461e-05	0.00228	PGSC0003DMG402028574	Thylakoid lumen 18.3 kDa protein
chr01	69292834	TY	A	G		95	24	134	10	0.00165391	0.02813	PGSC0003DMG402028574	Thylakoid lumen 18.3 kDa protein
chr01	69325799	TY	G	A		27	26	59	9	1.95426e-05	0.00122	PGSC0003DMG401028577	Branched-chain amino acid aminotransferase
chr01	69325799	TSY	G	A		26	19	52	4	3.38253e-05	0.00394	PGSC0003DMG401028577	Branched-chain amino acid aminotransferase
chr01	69325828	TY	T	C		34	30	61	12	0.000169945	0.00577	PGSC0003DMG401028577	Branched-chain amino acid aminotransferase
chr01	69325828	TSY	T	C		27	23	50	6	6.09849e-05	0.00588	PGSC0003DMG401028577	Branched-chain amino acid aminotransferase
chr01	69342169	TY	A	G		12	85	52	95	5.16423e-05	0.00247	PGSC0003DMG400028603	Aspartic proteinase nepenthesin-1	Extracellular proteinase found in the pitcher fluid of carnivorous plants
chr01	69342169	TSY	A	G		8	68	48	70	3.88499e-06	0.00091	PGSC0003DMG400028603	Aspartic proteinase nepenthesin-1
chr01	69474714	TY	C	G	H/D	155	92	189	60	0.0017945	0.02975	PGSC0003DMG400028587	GPI-anchored protein II
chr01	69474714	TSY	C	G	H/D	138	107	189	60	4.66568e-06	0.00103	PGSC0003DMG400028587	GPI-anchored protein II
chr01	69474717	TY	A	G	N/D	156	93	190	59	0.00128224	0.02361	PGSC0003DMG400028587	GPI-anchored protein II
chr01	69474717	TSY	A	G	N/D	139	106	185	63	2.99201e-05	0.00363	PGSC0003DMG400028587	GPI-anchored protein II
chr01	69602619	TY	C	A		89	80	106	48	0.0031612	0.04367	PGSC0003DMG400018995	Conserved gene of unknown function
chr01	69602619	TSY	C	A		79	77	97	40	0.000516279	0.02354	PGSC0003DMG400018995	Conserved gene of unknown function
chr01	69602658	TY	A	C		59	144	95	107	0.000224718	0.00702	PGSC0003DMG400018995	Conserved gene of unknown function
chr01	69602658	TSY	A	C		53	134	89	80	3.07134e-06	0.00077	PGSC0003DMG400018995	Conserved gene of unknown function
chr01	69602659	TY	A	G		59	146	95	109	0.000234728	0.00723	PGSC0003DMG400018995	Conserved gene of unknown function
chr01	69602659	TSY	A	G		54	134	88	82	9.138e-06	0.00164	PGSC0003DMG400018995	Conserved gene of unknown function
chr01	69602750	TY	A	C		23	72	61	59	7.73713e-05	0.00328	PGSC0003DMG400018995	Conserved gene of unknown function
chr01	69602750	TSY	A	C		22	67	46	46	0.000679928	0.02809	PGSC0003DMG400018995	Conserved gene of unknown function
chr01	69847211	TSC	A	C		25	25	4	66	2.91859e-08	1e-05	PGSC0003DMG400024687	F-box family protein
chr01	69847211	TY	A	C		2	59	20	62	0.000356685	0.00972	PGSC0003DMG400024687	F-box family protein
chr01	69847215	TSC	C	T		26	25	5	66	4.04149e-08	1e-05	PGSC0003DMG400024687	F-box family protein
chr01	69847215	TY	C	T		2	62	21	64	0.000186427	0.00617	PGSC0003DMG400024687	F-box family protein
chr01	69853310	TSC	G	A		225	24	182	67	7.63168e-07	8e-05	PGSC0003DMG400024740	Vacuole membrane protein
chr01	69853310	TY	G	A		176	59	221	29	0.000143325	0.00511	PGSC0003DMG400024740	Vacuole membrane protein
chr01	69853365	TY	C	T	S/N	174	5	190	30	0.000120303	0.00451	PGSC0003DMG400024740	Vacuole membrane protein
chr01	69853365	TSY	C	T	S/N	140	6	180	36	0.00017796	0.01181	PGSC0003DMG400024740	Vacuole membrane protein
chr01	69853517	TSC	G	T		132	14	84	27	0.00181838	0.02429	PGSC0003DMG400024740	Vacuole membrane protein
chr01	69853517	TSY	G	T		99	10	108	36	0.00155904	0.04741	PGSC0003DMG400024740	Vacuole membrane protein
chr01	69930963	TSC	T	G		195	38	165	67	0.00128474	0.01888	PGSC0003DMG400024693	Lipoxygenase
chr01	69930963	TY	T	G		160	74	197	43	0.000628571	0.01443	PGSC0003DMG400024693	Lipoxygenase
chr01	69930987	TY	C	T		133	68	181	33	1.27592e-05	0.00089	PGSC0003DMG400024693	Lipoxygenase
chr01	69930987	TSY	C	T		105	76	179	32	4.34252e-09	1e-05	PGSC0003DMG400024693	Lipoxygenase
chr01	69931056	TY	G	A		214	18	193	56	7.11301e-06	0.00057	PGSC0003DMG400024693	Lipoxygenase
chr01	69931056	TSY	G	A		186	22	182	52	0.0013138	0.04258	PGSC0003DMG400024693	Lipoxygenase
chr01	69957059	TY	T	A		43	30	86	17	0.000467773	0.01175	PGSC0003DMG400024696	6-phosphogluconate dehydrogenase NAD-binding domain-containing protein
chr01	69957059	TSY	T	A		32	30	74	12	6.497e-06	0.00128	PGSC0003DMG400024696	6-phosphogluconate dehydrogenase NAD-binding domain-containing protein
chr01	69957097	TY	C	T		127	8	138	29	0.00254201	0.03767	PGSC0003DMG400024696	6-phosphogluconate dehydrogenase NAD-binding domain-containing protein
chr01	69957097	TSY	C	T		116	7	113	26	0.001447	0.04526	PGSC0003DMG400024696	6-phosphogluconate dehydrogenase NAD-binding domain-containing protein
chr01	69957250	TSC	G	C		209	32	159	57	0.000554028	0.01033	PGSC0003DMG400024696	6-phosphogluconate dehydrogenase NAD-binding domain-containing protein
chr01	69957250	TY	G	C		171	56	213	32	0.00136804	0.02469	PGSC0003DMG400024696	6-phosphogluconate dehydrogenase NAD-binding domain-containing protein
chr01	69957280	TY	T	C		160	84	200	50	0.000379701	0.01015	PGSC0003DMG400024696	6-phosphogluconate dehydrogenase NAD-binding domain-containing protein
chr01	69957280	TSY	T	C		143	87	202	48	6.95571e-06	0.00134	PGSC0003DMG400024696	6-phosphogluconate dehydrogenase NAD-binding domain-containing protein
chr01	69982562	TY	C	A		106	80	178	48	2.31278e-06	0.00025	PGSC0003DMG402024742	AMP-activated protein kinase, gamma regulatory subunit
chr01	69982562	TSY	C	A		71	82	154	41	3.31262e-10	0	PGSC0003DMG402024742	AMP-activated protein kinase, gamma regulatory subunit
chr01	69993336	TY	C	G		69	154	110	136	0.00234152	0.03562	PGSC0003DMG400024743	Plastid CUL1
chr01	69993336	TSY	C	G		47	142	98	113	7.3055e-06	0.00139	PGSC0003DMG400024743	Plastid CUL1
chr01	69993352	TSC	G	A		209	37	150	64	0.000175772	0.00447	PGSC0003DMG400024743	Plastid CUL1
chr01	69993352	TY	G	A		168	71	207	42	0.000859606	0.01792	PGSC0003DMG400024743	Plastid CUL1
chr01	69993363	TSC	C	T		212	36	156	70	2.36056e-05	0.00101	PGSC0003DMG400024743	Plastid CUL1
chr01	69993363	TY	C	T		174	75	202	46	0.00333827	0.0453	PGSC0003DMG400024743	Plastid CUL1
chr01	70095076	TSC	A	C	D/A	183	37	157	70	0.000570435	0.01056	PGSC0003DMG402024702	PWWP domain-containing protein
chr01	70095076	TY	A	C	D/A	163	74	190	40	0.000550957	0.01318	PGSC0003DMG402024702	PWWP domain-containing protein
chr01	70206339	TSC	A	T	M/K	220	23	139	75	2.53608e-11	0	PGSC0003DMG400024750	Pentatricopeptide repeat-containing protein
chr01	70206339	TY	A	T	M/K	146	72	210	38	1.03162e-05	0.00076	PGSC0003DMG400024750	Pentatricopeptide repeat-containing protein
chr01	70218189	TY	A	G		29	103	92	132	0.000212674	0.00676	PGSC0003DMG400042893	Conserved gene of unknown function
chr01	70218189	TSY	A	G		22	104	90	105	9.83261e-08	7e-05	PGSC0003DMG400042893	Conserved gene of unknown function
chr01	70224042	TY	T	C		12	41	33	24	0.0002135	0.00678	PGSC0003DMG400024751	Conserved gene of unknown function
chr01	70224042	TSY	T	C		11	36	30	20	0.000415616	0.02051	PGSC0003DMG400024751	Conserved gene of unknown function
chr01	70261085	TSC	T	C		69	13	30	26	0.000197904	0.00487	PGSC0003DMG400024755	Xyloglucan endotransglucosylase/hydrolase 1
chr01	70261085	TY	T	C		27	27	93	30	0.00148484	0.02614	PGSC0003DMG400024755	Xyloglucan endotransglucosylase/hydrolase 1
chr01	70261091	TSC	C	T		64	11	26	23	0.000156015	0.0041	PGSC0003DMG400024755	Xyloglucan endotransglucosylase/hydrolase 1
chr01	70261091	TY	C	T		24	24	83	27	0.00281324	0.04038	PGSC0003DMG400024755	Xyloglucan endotransglucosylase/hydrolase 1
chr01	70261133	TSC	T	C		34	8	11	20	0.000102219	0.003	PGSC0003DMG400024755	Xyloglucan endotransglucosylase/hydrolase 1
chr01	70261133	TY	T	C		11	17	42	15	0.00382012	0.04958	PGSC0003DMG400024755	Xyloglucan endotransglucosylase/hydrolase 1
chr01	70306420	TY	A	T		64	32	52	74	0.000235764	0.00725	PGSC0003DMG400024757	40S ribosomal protein S10
chr01	70306420	TSY	A	T		52	25	39	60	0.000255946	0.01497	PGSC0003DMG400024757	40S ribosomal protein S10
chr01	70312770	TSC	G	A	R/K	66	160	34	192	0.00040906	0.0083	PGSC0003DMG400024708	Rubber elongation factor protein
chr01	70312770	TY	G	A	R/K	27	207	59	167	6.96726e-05	0.00305	PGSC0003DMG400024708	Rubber elongation factor protein
chr01	70464676	TY	C	G		38	48	63	21	4.78622e-05	0.00234	PGSC0003DMG400024718	Hypoxia-responsive family protein
chr01	70464676	TSY	C	G		23	47	56	16	9.92132e-08	7e-05	PGSC0003DMG400024718	Hypoxia-responsive family protein
chr01	70464681	TY	T	C		52	35	71	16	0.00253063	0.03756	PGSC0003DMG400024718	Hypoxia-responsive family protein
chr01	70464681	TSY	T	C		31	37	62	13	3.93755e-06	0.00092	PGSC0003DMG400024718	Hypoxia-responsive family protein
chr01	70589401	TSC	C	T		171	50	142	18	0.004353	0.04487	PGSC0003DMG400024769	Conserved gene of unknown function
chr01	70589401	TY	C	T		188	26	185	59	0.00108169	0.02099	PGSC0003DMG400024769	Conserved gene of unknown function
chr01	70647494	TSC	C	T		116	56	106	19	0.000689556	0.01209	PGSC0003DMG400024772	Protein phosphatase 2c
chr01	70647494	TY	C	T		116	29	150	97	8.14124e-05	0.00341	PGSC0003DMG400024772	Protein phosphatase 2c
chr01	70873974	TSC	A	G		150	56	159	26	0.00177537	0.02388	PGSC0003DMG402024734	Inner membrane protein yrbE
chr01	70873974	TY	A	G		128	22	164	63	0.00361753	0.04777	PGSC0003DMG402024734	Inner membrane protein yrbE
chr01	70956541	TSC	C	T		218	17	176	53	1.91725e-06	0.00015	PGSC0003DMG400002806	Zinc finger protein
chr01	70956541	TY	C	T		194	38	220	10	2.45285e-05	0.00144	PGSC0003DMG400002806	Zinc finger protein
chr01	70956652	TY	C	T		145	18	154	61	3.68147e-05	0.00193	PGSC0003DMG400002806	Zinc finger protein
chr01	70956652	TSY	C	T		128	19	144	54	0.00131737	0.04265	PGSC0003DMG400002806	Zinc finger protein
chr01	70962289	TSC	T	C		46	28	24	45	0.00142939	0.02042	PGSC0003DMG400002806	Zinc finger protein
chr01	70962289	TY	T	C		14	49	62	26	4.26751e-09	0	PGSC0003DMG400002806	Zinc finger protein
chr01	70962309	TSC	T	A		52	31	26	47	0.00125663	0.0186	PGSC0003DMG400002806	Zinc finger protein
chr01	70962309	TY	T	A		14	50	67	28	1.28816e-09	0	PGSC0003DMG400002806	Zinc finger protein
chr01	70979208	TSC	G	A		56	113	85	69	8.10781e-05	0.00253	PGSC0003DMG400002777	Dihydrolipoyl dehydrogenase
chr01	70979208	TY	G	A		98	68	85	127	0.000284679	0.0083	PGSC0003DMG400002777	Dihydrolipoyl dehydrogenase
chr01	71059669	TSC	A	T		87	114	112	76	0.00163145	0.02247	PGSC0003DMG400002801	Conserved gene of unknown function
chr01	71059669	TY	A	T		121	56	90	112	4.62232e-06	0.00042	PGSC0003DMG400002801	Conserved gene of unknown function
chr01	71083556	TSC	T	A	N/Y	216	31	239	11	0.00113738	0.01731	PGSC0003DMG400002769	Knox
chr01	71083556	TSY	T	A	N/Y	199	22	195	54	0.000642381	0.0271	PGSC0003DMG400002769	Knox
chr01	71083599	TSC	C	A	E/D	175	47	188	13	1.15698e-05	0.00059	PGSC0003DMG400002769	Knox
chr01	71083599	TY	C	A	E/D	165	19	166	55	0.000159915	0.00552	PGSC0003DMG400002769	Knox
chr01	71083659	TSC	G	T		90	80	90	21	1.17163e-06	0.0001	PGSC0003DMG400002769	Knox
chr01	71083659	TY	G	T		109	52	100	109	0.000141123	0.00505	PGSC0003DMG400002769	Knox
chr01	71083660	TSC	A	C		103	67	95	17	1.00554e-05	0.00053	PGSC0003DMG400002769	Knox
chr01	71083660	TY	A	C		117	44	116	92	0.00106517	0.02078	PGSC0003DMG400002769	Knox
chr01	71083661	TSC	T	G		107	66	96	17	1.89289e-05	0.00086	PGSC0003DMG400002769	Knox
chr01	71083661	TY	T	G		118	44	119	89	0.00220118	0.0342	PGSC0003DMG400002769	Knox
chr01	71287352	TSC	T	C		170	71	105	85	0.00122922	0.0183	PGSC0003DMG400002759	Importin alpha 1
chr01	71287352	TY	T	C		108	71	191	51	5.23714e-05	0.0025	PGSC0003DMG400002759	Importin alpha 1
chr01	71297494	TSC	A	G		235	11	156	24	0.00120783	0.01808	PGSC0003DMG400002793	Conserved gene of unknown function
chr01	71297494	TY	A	G		184	17	242	5	0.00190252	0.03095	PGSC0003DMG400002793	Conserved gene of unknown function
chr01	71452186	TSC	C	G	R/G	188	43	212	18	0.000856086	0.01413	PGSC0003DMG400002787	Zinc finger protein
chr01	71452186	TY	C	G	R/G	165	14	202	47	0.0011859	0.02239	PGSC0003DMG400002787	Zinc finger protein
chr01	71641064	TY	C	A		195	52	152	97	1.52358e-05	0.00102	PGSC0003DMG400018249	Pleiotropic drug resistance protein 3
chr01	71641064	TSY	C	A		190	59	155	95	0.000672299	0.02788	PGSC0003DMG400018249	Pleiotropic drug resistance protein 3
chr01	71641079	TY	A	T		169	52	147	93	0.000447314	0.01138	PGSC0003DMG400018249	Pleiotropic drug resistance protein 3
chr01	71641079	TSY	A	T		164	56	146	95	0.00149306	0.04621	PGSC0003DMG400018249	Pleiotropic drug resistance protein 3
chr01	71665866	TY	A	G		115	51	104	146	3.00391e-08	1e-05	PGSC0003DMG400018248	Receptor kinase 3
chr01	71665866	TSY	A	G		102	60	97	128	0.000133699	0.00979	PGSC0003DMG400018248	Receptor kinase 3
chr01	71920033	TY	A	T		131	78	110	139	8.09817e-05	0.0034	PGSC0003DMG400018280	Helix-loop-helix DNA-binding
chr01	71920033	TSY	A	T		114	65	110	139	8.34079e-05	0.00718	PGSC0003DMG400018280	Helix-loop-helix DNA-binding
chr01	71920054	TY	G	A		127	68	105	132	1.88877e-05	0.00119	PGSC0003DMG400018280	Helix-loop-helix DNA-binding
chr01	71920054	TSY	G	A		108	56	107	132	3.11397e-05	0.00373	PGSC0003DMG400018280	Helix-loop-helix DNA-binding
chr01	72008880	TY	G	A		64	151	25	186	5.02538e-06	0.00045	PGSC0003DMG400018235	Nitrate transporter
chr01	72008880	TSY	G	A		70	139	40	173	0.000594465	0.02577	PGSC0003DMG400018235	Nitrate transporter
chr01	72024322	TY	T	C		146	69	221	29	9.92166e-08	2e-05	PGSC0003DMG400018278	Endonuclease
chr01	72024322	TSY	T	C		127	45	211	33	0.00139423	0.04417	PGSC0003DMG400018278	Endonuclease
chr01	72064964	TY	T	A		43	9	26	25	0.000772219	0.01664	PGSC0003DMG400018234	Glutamyl-tRNA synthetase, cytoplasmic
chr01	72064964	TSY	T	A		43	6	24	21	0.000260114	0.01512	PGSC0003DMG400018234	Glutamyl-tRNA synthetase, cytoplasmic
chr01	72096762	TY	G	A		161	76	226	15	1.83996e-13	0	PGSC0003DMG400018231	Conserved gene of unknown function
chr01	72096762	TSY	G	A		157	74	224	18	8.98751e-12	0	PGSC0003DMG400018231	Conserved gene of unknown function
chr01	72115762	TSC	G	A		107	56	137	33	0.00283865	0.03326	PGSC0003DMG400018273	NADPH:adrenodoxin oxidoreductase, mitochondrial
chr01	72115762	TY	G	A		125	30	154	77	0.00260121	0.03827	PGSC0003DMG400018273	NADPH:adrenodoxin oxidoreductase, mitochondrial
chr01	72115766	TY	G	T		54	101	148	78	4.02726e-09	0	PGSC0003DMG400018273	NADPH:adrenodoxin oxidoreductase, mitochondrial
chr01	72115766	TSY	G	T		58	86	120	56	6.18465e-07	0.00025	PGSC0003DMG400018273	NADPH:adrenodoxin oxidoreductase, mitochondrial
chr01	72115770	TY	T	C		54	102	147	77	3.62835e-09	0	PGSC0003DMG400018273	NADPH:adrenodoxin oxidoreductase, mitochondrial
chr01	72115770	TSY	T	C		57	86	119	56	5.63866e-07	0.00023	PGSC0003DMG400018273	NADPH:adrenodoxin oxidoreductase, mitochondrial
chr01	72115775	TY	C	T		51	98	146	71	4.62292e-10	0	PGSC0003DMG400018273	NADPH:adrenodoxin oxidoreductase, mitochondrial
chr01	72115775	TSY	C	T		54	82	120	51	9.0128e-08	6e-05	PGSC0003DMG400018273	NADPH:adrenodoxin oxidoreductase, mitochondrial
chr01	72115818	TY	G	A		40	77	119	58	2.99844e-08	1e-05	PGSC0003DMG400018273	NADPH:adrenodoxin oxidoreductase, mitochondrial
chr01	72115818	TSY	G	A		44	61	99	40	6.83629e-06	0.00132	PGSC0003DMG400018273	NADPH:adrenodoxin oxidoreductase, mitochondrial
chr01	72123584	TY	A	G		91	47	166	16	2.84283e-08	1e-05	PGSC0003DMG400018228	Conserved gene of unknown function
chr01	72123584	TSY	A	G		87	34	131	13	7.91993e-05	0.00692	PGSC0003DMG400018228	Conserved gene of unknown function
chr01	72123641	TY	T	C		103	48	214	18	2.02209e-09	0	PGSC0003DMG400018228	Conserved gene of unknown function
chr01	72123641	TSY	T	C		93	31	162	15	0.000139564	0.01006	PGSC0003DMG400018228	Conserved gene of unknown function
chr01	72130320	TY	C	T		37	19	84	3	1.13465e-06	0.00015	PGSC0003DMG400018227	Conserved gene of unknown function
chr01	72130320	TSY	C	T		35	12	69	3	0.00112501	0.03857	PGSC0003DMG400018227	Conserved gene of unknown function
chr01	72130510	TY	G	A		145	55	220	15	2.72289e-09	0	PGSC0003DMG400018227	Conserved gene of unknown function
chr01	72130510	TSY	G	A		148	53	217	17	7.96834e-08	6e-05	PGSC0003DMG400018227	Conserved gene of unknown function
chr01	72130513	TY	A	G		149	56	234	14	1.87288e-10	0	PGSC0003DMG400018227	Conserved gene of unknown function
chr01	72130513	TSY	A	G		157	52	228	16	5.924e-08	5e-05	PGSC0003DMG400018227	Conserved gene of unknown function
chr01	72153701	TY	A	G		0	105	23	149	1.58397e-05	0.00104	PGSC0003DMG400018226	Conserved gene of unknown function
chr01	72153701	TSY	A	G		2	73	23	116	0.00164505	0.04896	PGSC0003DMG400018226	Conserved gene of unknown function
chr01	72364513	TY	T	C	V/A	86	145	35	185	2.84667e-07	5e-05	PGSC0003DMG400018260	Histidyl-tRNA synthetase
chr01	72364513	TSY	T	C	V/A	70	138	32	170	3.4738e-05	0.004	PGSC0003DMG400018260	Histidyl-tRNA synthetase
chr01	72366443	TY	G	A		162	14	162	52	1.91362e-05	0.0012	PGSC0003DMG400018260	Histidyl-tRNA synthetase
chr01	72366443	TSY	G	A		143	19	127	50	0.000150342	0.01055	PGSC0003DMG400018260	Histidyl-tRNA synthetase
chr01	72377945	TY	A	T		44	5	47	25	0.00244092	0.03664	PGSC0003DMG400018259	Replication factor C / DNA polymerase III gamma-tau subunit
chr01	72377945	TSY	A	T		44	3	42	26	6.96721e-05	0.00638	PGSC0003DMG400018259	Replication factor C / DNA polymerase III gamma-tau subunit
chr01	72414628	TY	G	A	G/S	84	69	199	35	1.08704e-10	0	PGSC0003DMG400018255	Conserved gene of unknown function
chr01	72414628	TSY	G	A	G/S	69	43	190	40	4.48053e-05	0.00475	PGSC0003DMG400018255	Conserved gene of unknown function
chr01	72414701	TY	G	A	S/N	56	38	108	18	1.77857e-05	0.00114	PGSC0003DMG400018255	Conserved gene of unknown function
chr01	72414701	TSY	G	A	S/N	58	31	97	15	0.000381175	0.01941	PGSC0003DMG400018255	Conserved gene of unknown function
chr01	72414722	TY	T	G		56	50	113	25	1.49253e-06	0.00018	PGSC0003DMG400018255	Conserved gene of unknown function
chr01	72414722	TSY	T	G		58	44	98	21	5.31634e-05	0.00536	PGSC0003DMG400018255	Conserved gene of unknown function
chr01	72414795	TY	A	G		32	24	80	7	1.67932e-06	0.0002	PGSC0003DMG400018255	Conserved gene of unknown function
chr01	72414795	TSY	A	G		34	20	65	7	0.000337332	0.01791	PGSC0003DMG400018255	Conserved gene of unknown function
chr01	72578615	TSC	A	T		65	98	124	60	3.37494e-07	4e-05	PGSC0003DMG400020722	TMV resistance protein N
chr01	72578615	TSY	A	T		65	97	100	72	0.00105433	0.03704	PGSC0003DMG400020722	TMV resistance protein N
chr01	72578618	TSC	G	A		64	99	127	60	1.10471e-07	2e-05	PGSC0003DMG400020722	TMV resistance protein N
chr01	72578618	TSY	G	A		66	98	101	71	0.000742961	0.02973	PGSC0003DMG400020722	TMV resistance protein N
chr01	72578669	TSC	T	A		195	23	163	75	5.0136e-08	1e-05	PGSC0003DMG400020722	TMV resistance protein N
chr01	72578669	TY	T	A		173	77	209	41	0.000210113	0.00671	PGSC0003DMG400020722	TMV resistance protein N
chr01	72578760	TSC	C	G	P/A	60	36	74	16	0.00321889	0.03631	PGSC0003DMG400020722	TMV resistance protein N
chr01	72578760	TSY	C	G	P/A	45	36	71	16	0.00040003	0.02002	PGSC0003DMG400020722	TMV resistance protein N
chr01	72698896	TY	T	C		185	65	151	99	0.00162881	0.02784	PGSC0003DMG400020713	Nucleic acid binding protein
chr01	72698896	TSY	T	C		171	39	157	93	1.23148e-05	0.00199	PGSC0003DMG400020713	Nucleic acid binding protein
chr01	72766297	TSC	T	G		41	132	5	142	9.88651e-08	2e-05	PGSC0003DMG400020705	U2 snrnp auxiliary factor, small subunit
chr01	72766297	TY	T	G		11	126	35	144	0.00380581	0.04944	PGSC0003DMG400020705	U2 snrnp auxiliary factor, small subunit
chr01	72766414	TY	G	A		61	26	124	8	4.7293e-06	0.00043	PGSC0003DMG400020705	U2 snrnp auxiliary factor, small subunit
chr01	72766414	TSY	G	A		48	23	98	6	5.42967e-06	0.00114	PGSC0003DMG400020705	U2 snrnp auxiliary factor, small subunit
chr01	72783586	TSC	C	A		55	182	21	157	0.00310388	0.03539	PGSC0003DMG402024871	Conserved gene of unknown function
chr01	72783586	TY	C	A		14	195	43	192	0.000316567	0.00893	PGSC0003DMG402024871	Conserved gene of unknown function
chr01	72785637	TY	C	A		115	40	115	84	0.00162414	0.02779	PGSC0003DMG402024871	Conserved gene of unknown function
chr01	72785637	TSY	C	A		101	27	101	63	0.00145834	0.0455	PGSC0003DMG402024871	Conserved gene of unknown function
chr01	72785644	TY	A	T		111	42	179	15	9.51658e-07	0.00013	PGSC0003DMG402024871	Conserved gene of unknown function
chr01	72785644	TSY	A	T		94	30	144	15	0.000959935	0.03485	PGSC0003DMG402024871	Conserved gene of unknown function
chr01	72807200	TSC	G	T		54	142	16	156	8.28159e-06	0.00046	PGSC0003DMG400024904	C1C-Nt1 protein
chr01	72807200	TY	G	T		16	151	40	143	0.00203197	0.03234	PGSC0003DMG400024904	C1C-Nt1 protein
chr01	72837942	TSC	C	T		87	16	40	32	3.25152e-05	0.00129	PGSC0003DMG400024906	Conserved gene of unknown function
chr01	72837942	TY	C	T		31	24	99	8	1.24331e-07	3e-05	PGSC0003DMG400024906	Conserved gene of unknown function
chr01	72838011	TSC	T	C	Q/R	144	43	76	52	0.00110801	0.01698	PGSC0003DMG400024906	Conserved gene of unknown function
chr01	72838011	TY	T	C	Q/R	69	42	161	21	1.83751e-07	4e-05	PGSC0003DMG400024906	Conserved gene of unknown function
chr01	72838024	TSC	T	C	T/A	132	42	69	48	0.00287578	0.03355	PGSC0003DMG400024906	Conserved gene of unknown function
chr01	72838024	TY	T	C	T/A	62	40	144	19	2.95209e-07	5e-05	PGSC0003DMG400024906	Conserved gene of unknown function
chr01	73036501	TSC	A	G		38	209	11	223	0.000121482	0.00341	PGSC0003DMG400024884	Nonsense-mediated decay UPF3
chr01	73036501	TSY	A	G		49	197	22	227	0.000488864	0.02276	PGSC0003DMG400024884	Nonsense-mediated decay UPF3
chr01	73060790	TSC	G	A		55	3	40	14	0.00302958	0.03481	PGSC0003DMG400024885	Salt-inducible protein kinase	signaling, regulation
chr01	73060790	TY	G	A		33	22	66	6	2.60441e-05	0.0015	PGSC0003DMG400024885	Salt-inducible protein kinase
chr01	73060839	TSC	C	G		104	13	70	29	0.000959418	0.01534	PGSC0003DMG400024885	Salt-inducible protein kinase
chr01	73060839	TY	C	G		58	38	118	12	8.51188e-08	2e-05	PGSC0003DMG400024885	Salt-inducible protein kinase
chr01	73106888	TY	C	T	V/M	181	34	146	83	1.02448e-06	0.00014	PGSC0003DMG400024914	Conserved gene of unknown function
chr01	73106888	TSY	C	T	V/M	147	39	138	89	7.17707e-05	0.00651	PGSC0003DMG400024914	Conserved gene of unknown function
chr01	73107012	TSC	T	C		74	12	33	21	0.00101399	0.01596	PGSC0003DMG400024914	Conserved gene of unknown function
chr01	73107012	TY	T	C		37	24	98	18	0.000700246	0.01555	PGSC0003DMG400024914	Conserved gene of unknown function
chr01	73139649	TY	A	G		72	90	145	53	2.98585e-08	1e-05	PGSC0003DMG400024890	Receptor protein kinase CLAVATA1
chr01	73139649	TSY	A	G		80	71	137	45	2.90708e-05	0.00356	PGSC0003DMG400024890	Receptor protein kinase CLAVATA1
chr01	73139682	TY	T	A		55	63	130	46	2.63569e-06	0.00028	PGSC0003DMG400024890	Receptor protein kinase CLAVATA1
chr01	73139682	TSY	T	A		60	49	116	40	0.00145532	0.04544	PGSC0003DMG400024890	Receptor protein kinase CLAVATA1
chr01	73139916	TSC	C	T		102	96	49	106	0.000219493	0.00526	PGSC0003DMG400024890	Receptor protein kinase CLAVATA1
chr01	73139916	TY	C	T		50	109	117	85	5.49138e-07	9e-05	PGSC0003DMG400024890	Receptor protein kinase CLAVATA1
chr01	73139922	TSC	T	C		93	119	31	140	6.30375e-08	1e-05	PGSC0003DMG400024890	Receptor protein kinase CLAVATA1
chr01	73139922	TY	T	C		20	154	109	104	2.97284e-17	0	PGSC0003DMG400024890	Receptor protein kinase CLAVATA1
chr01	73156462	TSC	T	C		39	28	44	5	0.000163807	0.00424	PGSC0003DMG400024892	Pseudouridine synthase
chr01	73156462	TY	T	C		61	5	47	26	7.35326e-05	0.00317	PGSC0003DMG400024892	Pseudouridine synthase
chr01	73156559	TSC	G	T		173	74	150	20	8.84769e-06	0.00048	PGSC0003DMG400024892	Pseudouridine synthase
chr01	73156559	TY	G	T		144	13	169	72	9.85271e-08	2e-05	PGSC0003DMG400024892	Pseudouridine synthase
chr01	73156560	TSC	C	A		175	73	148	21	4.23995e-05	0.00157	PGSC0003DMG400024892	Pseudouridine synthase
chr01	73156560	TY	C	A		140	14	170	69	1.95323e-06	0.00022	PGSC0003DMG400024892	Pseudouridine synthase
chr01	73156585	TSC	G	A		161	67	133	23	0.000891387	0.01456	PGSC0003DMG400024892	Pseudouridine synthase
chr01	73156585	TY	G	A		127	15	147	64	8.01668e-06	0.00063	PGSC0003DMG400024892	Pseudouridine synthase
chr01	73156625	TSC	A	G		126	54	107	18	0.00159117	0.02207	PGSC0003DMG400024892	Pseudouridine synthase
chr01	73156625	TY	A	G		108	13	121	53	5.75687e-05	0.00267	PGSC0003DMG400024892	Pseudouridine synthase
chr01	73206107	TSC	T	A		117	24	140	7	0.000980878	0.01558	PGSC0003DMG400024918	Conserved gene of unknown function
chr01	73206107	TY	T	A		127	11	130	33	0.00299138	0.04208	PGSC0003DMG400024918	Conserved gene of unknown function
chr01	73206117	TY	A	T		88	46	145	9	4.59198e-10	0	PGSC0003DMG400024918	Conserved gene of unknown function
chr01	73206117	TSY	A	T		83	29	125	7	7.01777e-06	0.00135	PGSC0003DMG400024918	Conserved gene of unknown function
chr01	73341035	TSC	A	G		59	133	23	132	0.000568592	0.01053	PGSC0003DMG400024925	Ribosome biogenesis protein bop1
chr01	73341035	TY	A	G		8	117	37	165	0.00262362	0.0385	PGSC0003DMG400024925	Ribosome biogenesis protein bop1
chr01	73362951	TY	G	C		0	134	23	188	8.73724e-06	0.00067	PGSC0003DMG401024899	Non-imprinted in Prader-Willi/Angelman syndrome region protein
chr01	73362951	TSY	G	C		1	89	23	154	0.000553213	0.02461	PGSC0003DMG401024899	Non-imprinted in Prader-Willi/Angelman syndrome region protein
chr01	73444273	TSC	A	G		43	145	90	97	3.39499e-07	4e-05	PGSC0003DMG401024930	Transcription factor RF2a
chr01	73444273	TY	A	G		103	95	52	159	1.5723e-08	1e-05	PGSC0003DMG401024930	Transcription factor RF2a
chr01	73462015	TSC	T	A		114	73	116	31	0.000528495	0.00998	PGSC0003DMG400004533	Phospholipase d beta
chr01	73462015	TY	T	A		144	40	144	85	0.000814352	0.01723	PGSC0003DMG400004533	Phospholipase d beta
chr01	73539213	TSC	C	G		119	26	88	53	0.000212018	0.00513	PGSC0003DMG400023801	Armadillo repeat-containing protein
chr01	73539213	TY	C	G		70	52	134	20	3.88922e-08	1e-05	PGSC0003DMG400023801	Armadillo repeat-containing protein
chr01	73819186	TY	A	G		24	13	15	37	0.00108128	0.02099	PGSC0003DMG400023757	KOM
chr01	73819186	TSY	A	G		21	6	15	30	0.000528459	0.0239	PGSC0003DMG400023757	KOM
chr01	73819524	TY	A	T		57	13	57	50	0.000117015	0.00442	PGSC0003DMG400023757	KOM
chr01	73819524	TSY	A	T		53	12	52	41	0.00104403	0.03683	PGSC0003DMG400023757	KOM
chr01	73928487	TY	T	A		83	43	169	18	1.66847e-07	4e-05	PGSC0003DMG400023750	Sterol glucosyltransferase
chr01	73928487	TSY	T	A		75	31	141	16	0.000124867	0.00937	PGSC0003DMG400023750	Sterol glucosyltransferase
chr01	74012529	TSC	G	A		28	8	25	34	0.00124315	0.01845	PGSC0003DMG400023778	Gene of unknown function
chr01	74012529	TSY	G	A		27	7	19	27	0.00119003	0.03997	PGSC0003DMG400023778	Gene of unknown function
chr01	74204215	TSC	T	C		138	15	97	32	0.00116807	0.01766	PGSC0003DMG400023773	Conserved gene of unknown function
chr01	74204215	TY	T	C		110	36	210	18	1.55424e-05	0.00103	PGSC0003DMG400023773	Conserved gene of unknown function
chr01	74307297	TY	G	A		59	8	76	37	0.00223108	0.03451	PGSC0003DMG400029761	Hec1 protein (constituent of the mitotic kinetochore)
chr01	74307297	TSY	G	A		47	5	67	33	0.00144712	0.04526	PGSC0003DMG400029761	Hec1 protein (constituent of the mitotic kinetochore)
chr01	74522328	TSC	A	G	T/A	229	18	189	52	7.93085e-06	0.00045	PGSC0003DMG400029765	Serine carboxypeptidase
chr01	74522328	TY	A	G	T/A	171	77	230	19	1.54429e-11	0	PGSC0003DMG400029765	Serine carboxypeptidase
chr01	74573230	TSC	G	A		26	94	5	82	0.00141302	0.02025	PGSC0003DMG400029741	NAC domain-containing protein
chr01	74573230	TY	G	A		4	96	23	100	0.000754663	0.01637	PGSC0003DMG400029741	NAC domain-containing protein
chr01	74584199	TSC	A	C		144	15	85	37	1.02428e-05	0.00054	PGSC0003DMG400029740	Conserved gene of unknown function
chr01	74584199	TY	A	C		77	57	133	34	4.68172e-05	0.0023	PGSC0003DMG400029740	Conserved gene of unknown function
chr01	74697400	TSC	T	A	D/V	149	39	184	9	1.86423e-06	0.00015	PGSC0003DMG400012565	Ubiquitin thiolesterase
chr01	74697400	TY	T	A	D/V	194	5	223	26	0.00111394	0.02141	PGSC0003DMG400012565	Ubiquitin thiolesterase
chr01	74697549	TSC	G	C		48	201	20	228	0.000366943	0.00767	PGSC0003DMG400012565	Ubiquitin thiolesterase
chr01	74697549	TY	G	C		27	221	55	194	0.00101733	0.02012	PGSC0003DMG400012565	Ubiquitin thiolesterase
chr01	74705339	TY	T	C		182	20	239	5	0.000341888	0.00945	PGSC0003DMG400012564	DH putative beta-hydroxyacyl-ACP dehydratase
chr01	74705339	TSY	T	C		150	26	202	6	2.60347e-05	0.00332	PGSC0003DMG400012564	DH putative beta-hydroxyacyl-ACP dehydratase
chr01	74705344	TSC	G	A		157	13	125	31	0.00180119	0.02413	PGSC0003DMG400012564	DH putative beta-hydroxyacyl-ACP dehydratase
chr01	74705344	TY	G	A		114	55	190	31	1.46617e-05	0.00099	PGSC0003DMG400012564	DH putative beta-hydroxyacyl-ACP dehydratase
chr01	74705423	TSC	A	G		92	3	70	16	0.00105651	0.01642	PGSC0003DMG400012564	DH putative beta-hydroxyacyl-ACP dehydratase
chr01	74705423	TY	A	G		62	29	103	8	7.15582e-06	0.00058	PGSC0003DMG400012564	DH putative beta-hydroxyacyl-ACP dehydratase
chr01	74781681	TY	T	C		145	105	190	58	1.05421e-05	0.00077	PGSC0003DMG401012560	Serine/arginine rich splicing factor
chr01	74781681	TSY	T	C		150	97	193	56	6.32641e-05	0.00601	PGSC0003DMG401012560	Serine/arginine rich splicing factor
chr01	74781747	TSC	A	G		98	38	70	58	0.0047424	0.04768	PGSC0003DMG401012560	Serine/arginine rich splicing factor
chr01	74781747	TY	A	G		63	51	109	39	0.00248315	0.03707	PGSC0003DMG401012560	Serine/arginine rich splicing factor
chr01	74787436	TSC	C	T		221	20	180	54	7.9688e-06	0.00045	PGSC0003DMG400012585	Potassium transporter
chr01	74787436	TY	C	T		178	56	211	31	0.00197207	0.03171	PGSC0003DMG400012585	Potassium transporter
chr01	74936315	TY	A	T		97	29	158	11	5.55452e-05	0.0026	PGSC0003DMG400012551	UDP-glucuronosyltransferase
chr01	74936315	TSY	A	T		96	20	122	5	0.000644283	0.02715	PGSC0003DMG400012551	UDP-glucuronosyltransferase
chr01	74940265	TY	G	A		150	52	218	17	1.46443e-07	3e-05	PGSC0003DMG400012550	2-nitropropane dioxygenase
chr01	74940265	TSY	G	A		123	33	180	15	0.000300092	0.01662	PGSC0003DMG400012550	2-nitropropane dioxygenase
chr01	74940402	TSC	T	A		69	153	27	159	9.84263e-05	0.00292	PGSC0003DMG400012550	2-nitropropane dioxygenase
chr01	74940402	TY	T	A		20	174	51	186	0.00173116	0.02903	PGSC0003DMG400012550	2-nitropropane dioxygenase
chr01	75038378	TSC	T	C		103	13	79	29	0.00339653	0.03767	PGSC0003DMG400012575	ABC4 (ABERRANT CHLOROPLAST DEVELOPMENT 4)
chr01	75038378	TY	T	C		73	41	127	21	6.1425e-05	0.00279	PGSC0003DMG400012575	ABC4 (ABERRANT CHLOROPLAST DEVELOPMENT 4)
chr01	75098766	TSC	A	C		99	130	46	143	5.52267e-05	0.00191	PGSC0003DMG400012543	Glutamate/malate translocator
chr01	75098766	TY	A	C		53	173	97	145	0.000156523	0.00544	PGSC0003DMG400012543	Glutamate/malate translocator
chr01	75098816	TSC	A	T		62	58	23	81	5.11745e-06	0.00032	PGSC0003DMG400012543	Glutamate/malate translocator
chr01	75098816	TY	A	T		29	102	55	67	0.000166296	0.00568	PGSC0003DMG400012543	Glutamate/malate translocator
chr01	75119205	TSC	C	G	C/S	15	134	2	126	0.0043289	0.0447	PGSC0003DMG400036129	Conserved gene of unknown function	PGSC0003DMG400012571
chr01	75119205	TY	C	G	C/S	0	133	11	178	0.00334748	0.04538	PGSC0003DMG400036129	Conserved gene of unknown function	PGSC0003DMG400012571
chr01	75119228	TSC	C	T		132	13	107	30	0.00279692	0.03294	PGSC0003DMG400036129	Conserved gene of unknown function	PGSC0003DMG400012571
chr01	75119228	TY	C	T		96	29	170	17	0.000952722	0.01923	PGSC0003DMG400036129	Conserved gene of unknown function	PGSC0003DMG400012571
chr01	75126619	TSC	A	G		151	31	152	5	2.7108e-05	0.00112	PGSC0003DMG400012541	Conserved gene of unknown function
chr01	75126619	TSY	A	G		115	3	136	55	4.09796e-10	0	PGSC0003DMG400012541	Conserved gene of unknown function
chr01	75126773	TSC	A	G	V/A	188	15	122	55	2.12003e-09	0	PGSC0003DMG400012541	Conserved gene of unknown function
chr01	75126773	TY	A	G	V/A	139	43	182	22	0.000985698	0.0197	PGSC0003DMG400012541	Conserved gene of unknown function
chr01	75126821	TSC	T	G		112	10	63	27	4.49043e-05	0.00164	PGSC0003DMG400012541	Conserved gene of unknown function
chr01	75126821	TY	T	G		80	26	121	11	0.000988814	0.01974	PGSC0003DMG400012541	Conserved gene of unknown function
chr01	75528462	TSC	G	A		220	5	177	19	0.00118587	0.01785	PGSC0003DMG400033580	Magnesium-dependent phosphatase
chr01	75528462	TY	G	A		167	3	194	22	0.000640024	0.01461	PGSC0003DMG400033580	Magnesium-dependent phosphatase
chr01	75685018	TSC	C	T		42	20	11	48	5.79333e-08	1e-05	PGSC0003DMG401010673	Aldehyde dehydrogenase
chr01	75685018	TY	C	T		11	54	30	37	0.000666464	0.01502	PGSC0003DMG401010673	Aldehyde dehydrogenase
chr01	75686699	TSC	C	T		35	56	5	76	4.33413e-07	5e-05	PGSC0003DMG401010673	Aldehyde dehydrogenase
chr01	75686699	TY	C	T		6	73	28	84	0.00193693	0.03131	PGSC0003DMG401010673	Aldehyde dehydrogenase
chr01	75688142	TSC	C	T		32	10	8	20	0.000160834	0.00419	PGSC0003DMG401010673	Aldehyde dehydrogenase
chr01	75688142	TY	C	T		9	25	27	13	0.000520226	0.01265	PGSC0003DMG401010673	Aldehyde dehydrogenase
chr01	75708656	TY	G	A	A/T	16	69	66	73	1.5179e-05	0.00101	PGSC0003DMG400010679	F-box protein family
chr01	75708656	TSY	G	A	A/T	16	74	52	69	0.000102815	0.00827	PGSC0003DMG400010679	F-box protein family
chr01	75708780	TY	G	A	G/E	26	144	97	121	4.64299e-10	0	PGSC0003DMG400010679	F-box protein family
chr01	75708780	TSY	G	A	G/E	30	145	83	123	6.60913e-07	0.00026	PGSC0003DMG400010679	F-box protein family
chr01	75708876	TY	T	C	L/S	67	11	114	70	0.000120382	0.00451	PGSC0003DMG400010679	F-box protein family
chr01	75708876	TSY	T	C	L/S	60	11	105	65	0.000444169	0.02141	PGSC0003DMG400010679	F-box protein family
chr01	76038259	TSC	T	C		53	24	27	36	0.00335812	0.03738	PGSC0003DMG400005102	Conserved gene of unknown function
chr01	76038259	TY	T	C		21	48	55	40	0.000807146	0.01713	PGSC0003DMG400005102	Conserved gene of unknown function
chr01	76058274	TSC	G	A		162	85	210	28	2.33676e-09	0	PGSC0003DMG400005123	Conserved gene of unknown function
chr01	76058274	TY	G	A		232	17	192	54	1.38465e-06	0.00017	PGSC0003DMG400005123	Conserved gene of unknown function
chr01	76071370	TY	G	A		1	95	17	79	7.25101e-05	0.00314	PGSC0003DMG400005105	Squalene monooxygenase
chr01	76071370	TSY	G	A		0	76	16	61	1.2808e-05	0.00205	PGSC0003DMG400005105	Squalene monooxygenase
chr01	76086201	TSC	G	A		202	17	135	34	0.000439799	0.00875	PGSC0003DMG400005106	Conserved gene of unknown function
chr01	76086201	TY	G	A		115	48	192	34	0.000674928	0.01515	PGSC0003DMG400005106	Conserved gene of unknown function
chr01	76147487	TY	T	C		4	98	93	86	9.16679e-19	0	PGSC0003DMG400037874	PR1 protein
chr01	76147487	TSY	T	C		11	66	78	80	8.33592e-08	6e-05	PGSC0003DMG400037874	PR1 protein
chr01	76300796	TY	A	G		110	44	163	21	8.80438e-05	0.00361	PGSC0003DMG401025733	PTOR, protein turn over rate (fitness)
chr01	76300796	TSY	A	G		93	36	136	18	0.000744611	0.02975	PGSC0003DMG401025733	PTOR, protein turn over rate (fitness)
chr01	76323095	TSC	G	T		200	49	144	81	8.4138e-05	0.0026	PGSC0003DMG401025733	PTOR, protein turn over rate (fitness)
chr01	76323095	TY	G	T		160	82	195	54	0.00336431	0.04553	PGSC0003DMG401025733	PTOR, protein turn over rate (fitness)
chr01	76323228	TSC	A	G		190	22	123	52	2.02058e-06	0.00016	PGSC0003DMG401025733	PTOR, protein turn over rate (fitness)
chr01	76323228	TY	A	G		121	51	188	36	0.00143342	0.02552	PGSC0003DMG401025733	PTOR, protein turn over rate (fitness)
chr01	76323259	TSC	G	T		158	27	99	44	0.000656083	0.01167	PGSC0003DMG401025733	PTOR, protein turn over rate (fitness)
chr01	76323259	TY	G	T		100	44	189	36	0.00117728	0.02227	PGSC0003DMG401025733	PTOR, protein turn over rate (fitness)
chr01	76339652	TY	C	T		24	6	29	33	0.00323774	0.04436	PGSC0003DMG400003119	Glutamyl-tRNA(Gln) amidotransferase subunit A
chr01	76339652	TSY	C	T		25	6	25	30	0.00158222	0.04783	PGSC0003DMG400003119	Glutamyl-tRNA(Gln) amidotransferase subunit A
chr01	76377145	TSC	T	A		230	20	163	45	4.25065e-05	0.00157	PGSC0003DMG400003105	Glutamyl-tRNA reductase	PGSC0003DMG402025733
chr01	76377145	TY	T	A		171	48	222	24	0.000311786	0.00884	PGSC0003DMG400003105	Glutamyl-tRNA reductase	PGSC0003DMG402025733
chr01	76377166	TSC	G	T	A/S	230	20	185	49	4.76544e-05	0.00171	PGSC0003DMG400003105	Glutamyl-tRNA reductase	PGSC0003DMG402025733
chr01	76377166	TY	G	T	A/S	197	52	223	27	0.00214713	0.0336	PGSC0003DMG400003105	Glutamyl-tRNA reductase	PGSC0003DMG402025733
chr01	76377171	TSC	T	A		228	22	193	52	0.000131827	0.00363	PGSC0003DMG400003105	Glutamyl-tRNA reductase	PGSC0003DMG402025733
chr01	76377171	TY	T	A		199	51	224	26	0.00276795	0.03993	PGSC0003DMG400003105	Glutamyl-tRNA reductase	PGSC0003DMG402025733
chr01	76415342	TSC	G	A		90	70	112	25	3.14827e-06	0.00022	PGSC0003DMG400025741	Adhesive/proline-rich protein
chr01	76415342	TY	G	A		145	19	117	57	3.70122e-06	0.00036	PGSC0003DMG400025741	Adhesive/proline-rich protein
chr01	76502163	TY	G	A	R/H	22	171	62	158	2.56278e-05	0.00148	PGSC0003DMG400025743	DNA-directed polymerase kappa
chr01	76502163	TSY	G	A	R/H	24	158	64	149	5.70148e-05	0.00561	PGSC0003DMG400025743	DNA-directed polymerase kappa
chr01	76502221	TSC	G	A		137	27	92	48	0.000473962	0.00924	PGSC0003DMG400025743	DNA-directed polymerase kappa
chr01	76502221	TY	G	A		105	62	157	43	0.00114776	0.02188	PGSC0003DMG400025743	DNA-directed polymerase kappa
chr01	76502311	TY	C	T		53	33	97	19	0.000575035	0.01356	PGSC0003DMG400025743	DNA-directed polymerase kappa
chr01	76502311	TSY	C	T		58	28	80	10	0.000821535	0.03166	PGSC0003DMG400025743	DNA-directed polymerase kappa
chr01	76509747	TSC	G	T		173	39	78	60	5.17038e-07	6e-05	PGSC0003DMG400025745	Conserved gene of unknown function
chr01	76509747	TY	G	T		70	86	166	67	3.04029e-07	6e-05	PGSC0003DMG400025745	Conserved gene of unknown function
chr01	76509836	TY	C	T		37	46	105	33	3.05776e-06	0.00031	PGSC0003DMG400025745	Conserved gene of unknown function
chr01	76509836	TSY	C	T		41	33	90	25	0.00119107	0.04	PGSC0003DMG400025745	Conserved gene of unknown function
chr01	76510327	TSC	A	G	M/V	71	19	53	40	0.00163947	0.02255	PGSC0003DMG400025745	Conserved gene of unknown function
chr01	76510327	TY	A	G	M/V	28	36	77	29	0.000300077	0.00861	PGSC0003DMG400025745	Conserved gene of unknown function
chr01	76572296	TSC	A	G		49	98	8	105	1.57605e-07	2e-05	PGSC0003DMG400025845	Zinc finger protein-like 1
chr01	76572296	TY	A	G		8	92	50	114	1.24319e-05	0.00087	PGSC0003DMG400025845	Zinc finger protein-like 1
chr01	76583915	TSC	A	G		76	45	35	68	1.80799e-05	0.00083	PGSC0003DMG400034322	Zinc finger protein
chr01	76583915	TY	A	G		27	56	82	70	0.00171981	0.02889	PGSC0003DMG400034322	Zinc finger protein
chr01	76584011	TSC	C	T		132	62	53	94	4.73454e-09	0	PGSC0003DMG400034322	Zinc finger protein
chr01	76584011	TY	C	T		46	76	131	89	0.00012105	0.00452	PGSC0003DMG400034322	Zinc finger protein
chr01	76804256	TSC	C	T		158	25	138	53	0.000893319	0.01458	PGSC0003DMG400025760	Homeobox protein HAT3.1
chr01	76804256	TY	C	T		129	49	203	31	0.000392237	0.01039	PGSC0003DMG400025760	Homeobox protein HAT3.1
chr01	76805430	TY	A	G		90	32	65	90	1.26698e-07	3e-05	PGSC0003DMG400025760	Homeobox protein HAT3.1
chr01	76805430	TSY	A	G		62	33	55	75	0.000743957	0.02975	PGSC0003DMG400025760	Homeobox protein HAT3.1
chr01	76805584	TSC	C	A	R/S	171	76	196	43	0.00108331	0.01672	PGSC0003DMG400025760	Homeobox protein HAT3.1
chr01	76805584	TSY	C	A	R/S	164	63	211	35	0.000397107	0.01994	PGSC0003DMG400025760	Homeobox protein HAT3.1
chr01	76873835	TY	T	G		85	40	183	32	0.000307293	0.00875	PGSC0003DMG400025861	Methylthioribose kinase
chr01	76873835	TSY	T	G		70	36	160	25	7.80067e-05	0.00685	PGSC0003DMG400025861	Methylthioribose kinase
chr01	76873890	TY	A	T		180	66	212	37	0.00126443	0.02338	PGSC0003DMG400025861	Methylthioribose kinase
chr01	76873890	TSY	A	T		161	62	215	31	4.35965e-05	0.00466	PGSC0003DMG400025861	Methylthioribose kinase
chr01	76873914	TY	G	A		149	79	202	25	1.69826e-09	0	PGSC0003DMG400025861	Methylthioribose kinase
chr01	76873914	TSY	G	A		132	49	196	29	0.000368194	0.01899	PGSC0003DMG400025861	Methylthioribose kinase
chr01	76873920	TY	A	T		159	58	190	33	0.00219109	0.03409	PGSC0003DMG400025861	Methylthioribose kinase
chr01	76873920	TSY	A	T		121	49	200	22	2.40485e-06	0.00065	PGSC0003DMG400025861	Methylthioribose kinase
chr01	76874010	TSC	G	A		91	92	34	119	1.71158e-07	2e-05	PGSC0003DMG400025861	Methylthioribose kinase
chr01	76874010	TY	G	A		19	123	65	158	0.000525317	0.01274	PGSC0003DMG400025861	Methylthioribose kinase
chr01	76947030	TY	A	G		111	97	196	50	3.68187e-09	0	PGSC0003DMG400025768	PRKR interacting protein 1
chr01	76947030	TSY	A	G		87	73	188	60	8.55014e-06	0.00156	PGSC0003DMG400025768	PRKR interacting protein 1
chr01	76947092	TY	A	G		57	55	106	31	1.60731e-05	0.00105	PGSC0003DMG400025768	PRKR interacting protein 1
chr01	76947092	TSY	A	G		41	42	91	32	0.000380776	0.0194	PGSC0003DMG400025768	PRKR interacting protein 1
chr01	76969576	TY	A	T	I/F	93	10	107	36	0.00259565	0.03822	PGSC0003DMG400025771	Interleukin-1 receptor-associated kinase
chr01	76969576	TSY	A	T	I/F	87	8	93	32	0.00128681	0.04202	PGSC0003DMG400025771	Interleukin-1 receptor-associated kinase
chr01	76999213	TY	C	T		25	156	76	146	1.91068e-06	0.00022	PGSC0003DMG400025772	Tip120, TATA binding protein-interacting protein
chr01	76999213	TSY	C	T		22	132	75	146	1.46474e-05	0.00224	PGSC0003DMG400025772	Tip120, TATA binding protein-interacting protein
chr01	76999774	TY	T	C		0	95	33	162	1.43825e-06	0.00018	PGSC0003DMG400025772	Tip120, TATA binding protein-interacting protein
chr01	76999774	TSY	T	C		0	95	33	139	2.22179e-07	0.00012	PGSC0003DMG400025772	Tip120, TATA binding protein-interacting protein
chr01	76999782	TY	A	T		0	99	32	173	1.64429e-06	0.0002	PGSC0003DMG400025772	Tip120, TATA binding protein-interacting protein
chr01	76999782	TSY	A	T		0	99	32	147	4.76078e-07	0.00021	PGSC0003DMG400025772	Tip120, TATA binding protein-interacting protein
chr01	76999823	TY	G	T		0	50	18	89	0.00083499	0.01755	PGSC0003DMG400025772	Tip120, TATA binding protein-interacting protein
chr01	76999823	TSY	G	T		0	48	18	73	0.000331749	0.01772	PGSC0003DMG400025772	Tip120, TATA binding protein-interacting protein
chr01	77054968	TSC	T	C		56	8	32	19	0.00347813	0.0383	PGSC0003DMG401025870	Phosphoprotein phosphatase
chr01	77054968	TY	T	C		38	25	55	9	0.00130977	0.02398	PGSC0003DMG401025870	Phosphoprotein phosphatase
chr01	77132923	TSC	T	A		93	100	128	56	2.78822e-05	0.00115	PGSC0003DMG400025879	Conserved gene of unknown function
chr01	77132923	TY	T	A		151	24	134	90	3.97774e-09	0	PGSC0003DMG400025879	Conserved gene of unknown function
chr01	77132980	TSC	A	G		42	82	79	38	2.07365e-07	3e-05	PGSC0003DMG400025879	Conserved gene of unknown function
chr01	77132980	TY	A	G		92	20	72	73	5.89399e-08	2e-05	PGSC0003DMG400025879	Conserved gene of unknown function
chr01	77172029	TY	G	A	P/L	8	34	49	45	0.000315848	0.00892	PGSC0003DMG400025778	Myosin heavy chain, fast skeletal muscle, embryonic	PGSC0003DMG400025881
chr01	77172029	TSY	G	A	P/L	10	31	41	33	0.00165746	0.0492	PGSC0003DMG400025778	Myosin heavy chain, fast skeletal muscle, embryonic	PGSC0003DMG400025881
chr01	77172094	TY	T	G		10	21	71	17	2.28666e-06	0.00025	PGSC0003DMG400025778	Myosin heavy chain, fast skeletal muscle, embryonic	PGSC0003DMG400025881
chr01	77172094	TSY	T	G		14	18	61	14	0.000187754	0.01223	PGSC0003DMG400025778	Myosin heavy chain, fast skeletal muscle, embryonic	PGSC0003DMG400025881
chr01	77319930	TY	A	C		72	55	166	18	1.22473e-11	0	PGSC0003DMG400025888	Methylcrotonoyl-CoA carboxylase beta chain, mitochondrial
chr01	77319930	TSY	A	C		82	35	138	18	0.000185386	0.01213	PGSC0003DMG400025888	Methylcrotonoyl-CoA carboxylase beta chain, mitochondrial
chr01	77320101	TSC	G	A		104	96	120	34	4.84494e-07	5e-05	PGSC0003DMG400025888	Methylcrotonoyl-CoA carboxylase beta chain, mitochondrial
chr01	77320101	TY	G	A		119	28	132	86	3.24123e-05	0.00176	PGSC0003DMG400025888	Methylcrotonoyl-CoA carboxylase beta chain, mitochondrial
chr01	77542231	TY	T	G		46	21	98	12	0.00121744	0.02277	PGSC0003DMG400025795	Cytochrome P450
chr01	77542231	TSY	T	G		43	23	78	10	0.000633887	0.02687	PGSC0003DMG400025795	Cytochrome P450
chr01	77542314	TY	G	A		106	48	198	31	5.38032e-05	0.00254	PGSC0003DMG400025795	Cytochrome P450
chr01	77542314	TSY	G	A		91	50	158	25	5.08707e-06	0.00109	PGSC0003DMG400025795	Cytochrome P450
chr01	77545450	TSC	A	C		58	39	60	13	0.00231116	0.0288	PGSC0003DMG400025795	Cytochrome P450
chr01	77545450	TY	A	C		75	6	70	50	2.82362e-08	1e-05	PGSC0003DMG400025795	Cytochrome P450
chr01	77654535	TSC	G	A		230	19	185	57	8.51024e-07	8e-05	PGSC0003DMG400025803	Peroxidase 10
chr01	77654535	TY	G	A		143	104	205	44	2.75497e-09	0	PGSC0003DMG400025803	Peroxidase 10
chr01	77772803	TY	C	A	K/N	0	219	14	236	0.000144197	0.00513	PGSC0003DMG401025898	Serine carboxypeptidase	PGSC0003DMG402025898
chr01	77772803	TSY	C	A	K/N	0	191	15	235	0.000223181	0.01367	PGSC0003DMG401025898	Serine carboxypeptidase	PGSC0003DMG402025898
chr01	77779259	TY	T	G	D/A	1	194	12	183	0.00294908	0.04167	PGSC0003DMG403025898	Serine carboxypeptidase
chr01	77779259	TSY	T	G	D/A	0	177	12	163	0.000187402	0.01222	PGSC0003DMG403025898	Serine carboxypeptidase
chr01	77779279	TY	T	A		0	219	13	218	0.000216317	0.00684	PGSC0003DMG403025898	Serine carboxypeptidase
chr01	77779279	TSY	T	A		0	190	13	192	0.00022327	0.01367	PGSC0003DMG403025898	Serine carboxypeptidase
chr01	77789325	TSC	C	A		142	66	148	34	0.00362587	0.03948	PGSC0003DMG402025899	Serine carboxypeptidase
chr01	77789325	TY	C	A		150	18	184	58	0.000715766	0.01579	PGSC0003DMG402025899	Serine carboxypeptidase
chr01	77870932	TSC	T	C		216	31	120	115	1.08871e-18	0	PGSC0003DMG400025820	ATPREP1 (Presequence protease 1)
chr01	77870932	TY	T	C		136	96	180	69	0.00205967	0.03266	PGSC0003DMG400025820	ATPREP1 (Presequence protease 1)
chr01	77870935	TSC	C	T		211	36	121	127	1.56477e-18	0	PGSC0003DMG400025820	ATPREP1 (Presequence protease 1)
chr01	77870935	TY	C	T		141	106	177	73	0.00151503	0.0265	PGSC0003DMG400025820	ATPREP1 (Presequence protease 1)
chr01	77870940	TSC	A	C		217	31	112	136	3.07444e-24	0	PGSC0003DMG400025820	ATPREP1 (Presequence protease 1)
chr01	77870940	TY	A	C		135	111	177	73	0.000282862	0.00826	PGSC0003DMG400025820	ATPREP1 (Presequence protease 1)
chr01	77870976	TSC	A	C		210	37	97	137	5.15728e-24	0	PGSC0003DMG400025820	ATPREP1 (Presequence protease 1)
chr01	77870976	TY	A	C		123	106	163	71	0.000557777	0.01329	PGSC0003DMG400025820	ATPREP1 (Presequence protease 1)
chr01	77870981	TSC	A	T		188	51	86	145	3.23712e-20	0	PGSC0003DMG400025820	ATPREP1 (Presequence protease 1)
chr01	77870981	TY	A	T		114	113	154	77	0.000438992	0.01123	PGSC0003DMG400025820	ATPREP1 (Presequence protease 1)
chr01	77870985	TSC	C	T		202	37	93	135	3.1369e-23	0	PGSC0003DMG400025820	ATPREP1 (Presequence protease 1)
chr01	77870985	TY	C	T		119	103	156	71	0.00135772	0.02456	PGSC0003DMG400025820	ATPREP1 (Presequence protease 1)
chr01	77906547	TSC	T	C		126	115	184	47	3.73566e-10	0	PGSC0003DMG400025904	ATP binding protein
chr01	77906547	TY	T	C		179	41	164	81	0.000474574	0.01186	PGSC0003DMG400025904	ATP binding protein
chr01	78027411	TSC	G	A	L/F	72	65	92	35	0.000971153	0.01547	PGSC0003DMG400025911	Methylketone synthase Ib
chr01	78027411	TY	G	A	L/F	104	18	115	51	0.00200391	0.03204	PGSC0003DMG400025911	Methylketone synthase Ib
chr01	78027421	TSC	G	A		126	15	77	58	8.00639e-10	0	PGSC0003DMG400025911	Methylketone synthase Ib
chr01	78027421	TY	G	A		58	61	131	50	4.97995e-05	0.00241	PGSC0003DMG400025911	Methylketone synthase Ib
chr01	78057408	TSC	T	A		56	19	39	66	9.32849e-07	9e-05	PGSC0003DMG402025826	Gene of unknown function	PGSC0003DMG403025826
chr01	78057408	TY	T	A		38	46	80	35	0.000750839	0.01631	PGSC0003DMG402025826	Gene of unknown function	PGSC0003DMG403025826
chr01	78082607	TSC	A	T		101	26	58	91	8.58417e-12	0	PGSC0003DMG400025827	Enoyl-CoA-hydratase
chr01	78082607	TY	A	T		71	83	116	69	0.0030079	0.04223	PGSC0003DMG400025827	Enoyl-CoA-hydratase
chr01	78082612	TSC	A	T		106	25	57	97	3.72456e-14	0	PGSC0003DMG400025827	Enoyl-CoA-hydratase
chr01	78082612	TY	A	T		75	86	119	71	0.00356907	0.04735	PGSC0003DMG400025827	Enoyl-CoA-hydratase
chr01	78082653	TSC	T	C		133	25	78	93	1.59154e-13	0	PGSC0003DMG400025827	Enoyl-CoA-hydratase
chr01	78082653	TY	T	C		82	89	134	74	0.00172383	0.02894	PGSC0003DMG400025827	Enoyl-CoA-hydratase
chr01	78084689	TY	T	A		3	160	27	176	3.35725e-05	0.00181	PGSC0003DMG400025827	Enoyl-CoA-hydratase
chr01	78084689	TSY	T	A		1	101	25	155	0.000143079	0.01022	PGSC0003DMG400025827	Enoyl-CoA-hydratase
chr01	78084804	TSC	G	T		96	20	44	71	2.69137e-12	0	PGSC0003DMG400025827	Enoyl-CoA-hydratase
chr01	78084804	TY	G	T		39	64	90	70	0.00380946	0.04948	PGSC0003DMG400025827	Enoyl-CoA-hydratase
chr01	78111950	TSC	T	G	E/A	169	52	65	141	4.93764e-21	0	PGSC0003DMG400025918	Methylketone synthase Ib
chr01	78111950	TY	T	G	E/A	88	120	138	70	1.26248e-06	0.00016	PGSC0003DMG400025918	Methylketone synthase Ib
chr01	78120264	TSC	C	G	D/H	69	22	21	53	1.17175e-09	0	PGSC0003DMG402025920	Methylketone synthase Ia
chr01	78120264	TY	C	G	D/H	34	65	80	53	0.000115877	0.00438	PGSC0003DMG402025920	Methylketone synthase Ia
chr01	78120268	TSC	A	G		68	17	22	49	7.37644e-10	0	PGSC0003DMG402025920	Methylketone synthase Ia
chr01	78120268	TY	A	G		34	64	88	47	5.46682e-06	0.00048	PGSC0003DMG402025920	Methylketone synthase Ia
chr01	78123821	TSC	T	A	Y/F	90	40	54	7	0.00379665	0.04077	PGSC0003DMG403025920	Methylketone synthase Ia
chr01	78123821	TY	T	A	Y/F	66	3	97	26	0.00140323	0.02513	PGSC0003DMG403025920	Methylketone synthase Ia
chr01	78123825	TSC	G	C	L/V	53	78	11	51	0.00179718	0.02409	PGSC0003DMG403025920	Methylketone synthase Ia
chr01	78123825	TY	G	C	L/V	3	66	60	62	1.0119e-11	0	PGSC0003DMG403025920	Methylketone synthase Ia
chr01	78148847	TY	C	T		115	69	196	50	0.000126068	0.00465	PGSC0003DMG402025925	Conserved gene of unknown function
chr01	78148847	TSY	C	T		109	66	191	53	0.000426879	0.02086	PGSC0003DMG402025925	Conserved gene of unknown function
chr01	78149022	TSC	G	A		129	23	79	48	1.70461e-05	0.00079	PGSC0003DMG402025925	Conserved gene of unknown function
chr01	78149022	TY	G	A		76	52	134	23	8.63556e-07	0.00012	PGSC0003DMG402025925	Conserved gene of unknown function
chr01	78149026	TSC	T	C		141	26	83	46	0.00011145	0.0032	PGSC0003DMG402025925	Conserved gene of unknown function
chr01	78149026	TY	T	C		77	52	141	25	1.19262e-06	0.00015	PGSC0003DMG402025925	Conserved gene of unknown function
chr01	78271960	TY	C	A	A/S	19	20	72	5	8.9618e-08	2e-05	PGSC0003DMG400025931	GTP-binding protein alpha subunit, gna
chr01	78271960	TSY	C	A	A/S	23	14	59	6	0.00129368	0.04216	PGSC0003DMG400025931	GTP-binding protein alpha subunit, gna
chr01	78272169	TSC	T	G		192	5	165	38	6.49654e-08	1e-05	PGSC0003DMG400025931	GTP-binding protein alpha subunit, gna
chr01	78272169	TY	T	G		174	14	146	36	0.000699438	0.01553	PGSC0003DMG400025931	GTP-binding protein alpha subunit, gna
chr01	78272171	TSC	G	C	F/L	198	4	169	38	1.34421e-08	0	PGSC0003DMG400025931	GTP-binding protein alpha subunit, gna
chr01	78272171	TY	G	C	F/L	180	14	151	37	0.00045071	0.01145	PGSC0003DMG400025931	GTP-binding protein alpha subunit, gna
chr01	78272273	TSC	C	T		155	20	99	51	9.50849e-07	9e-05	PGSC0003DMG400025931	GTP-binding protein alpha subunit, gna
chr01	78272273	TY	C	T		98	48	162	27	6.56413e-05	0.00293	PGSC0003DMG400025931	GTP-binding protein alpha subunit, gna
chr01	78272321	TSC	C	T		114	11	72	30	9.77487e-05	0.00291	PGSC0003DMG400025931	GTP-binding protein alpha subunit, gna
chr01	78272321	TY	C	T		64	25	138	19	0.0029056	0.04127	PGSC0003DMG400025931	GTP-binding protein alpha subunit, gna
chr01	78275150	TSC	C	T		226	24	162	64	1.36687e-07	2e-05	PGSC0003DMG400025931	GTP-binding protein alpha subunit, gna
chr01	78275150	TY	C	T		157	91	214	36	1.08214e-08	0	PGSC0003DMG400025931	GTP-binding protein alpha subunit, gna
chr01	78288976	TSC	C	T		66	151	39	177	0.00344749	0.03807	PGSC0003DMG400025932	F-box and wd40 domain protein
chr01	78288976	TY	C	T		29	200	54	162	0.000966864	0.01943	PGSC0003DMG400025932	F-box and wd40 domain protein
chr01	78412338	TSC	C	A		81	10	42	20	0.00166848	0.02285	PGSC0003DMG400025174	Acyl CoA synthetase
chr01	78412338	TY	C	A		39	18	89	9	0.000743148	0.01621	PGSC0003DMG400025174	Acyl CoA synthetase
chr01	78412364	TSC	T	A		88	14	46	30	0.000103068	0.00302	PGSC0003DMG400025174	Acyl CoA synthetase
chr01	78412364	TY	T	A		40	23	101	8	3.10523e-06	0.00031	PGSC0003DMG400025174	Acyl CoA synthetase
chr01	78412544	TY	A	T		221	29	245	4	5.71188e-06	0.00049	PGSC0003DMG400025174	Acyl CoA synthetase
chr01	78412544	TSY	A	T		211	28	244	6	5.21119e-05	0.00528	PGSC0003DMG400025174	Acyl CoA synthetase
chr01	78412550	TSC	G	A		186	63	217	33	0.000640712	0.01147	PGSC0003DMG400025174	Acyl CoA synthetase
chr01	78412550	TY	G	A		163	87	202	47	7.54517e-05	0.00323	PGSC0003DMG400025174	Acyl CoA synthetase
chr01	78524250	TSC	G	C	F/L	136	74	156	24	6.46143e-07	7e-05	PGSC0003DMG400025182	Cytochrome c biogenesis protein family
chr01	78524250	TSY	G	C	F/L	105	38	195	26	0.000392126	0.01976	PGSC0003DMG400025182	Cytochrome c biogenesis protein family
chr01	78555159	TY	A	G		99	24	119	106	2.67037e-07	5e-05	PGSC0003DMG400025166	Tyrosyl-tRNA synthetase
chr01	78555159	TSY	A	G		104	36	113	87	0.000867482	0.03275	PGSC0003DMG400025166	Tyrosyl-tRNA synthetase
chr01	78555160	TY	A	G		114	7	144	85	1.03375e-11	0	PGSC0003DMG400025166	Tyrosyl-tRNA synthetase
chr01	78555160	TSY	A	G		128	19	135	69	6.06861e-06	0.00123	PGSC0003DMG400025166	Tyrosyl-tRNA synthetase
chr01	78668150	TSC	C	T		61	34	16	73	1.55051e-10	0	PGSC0003DMG400025172	Conserved gene of unknown function
chr01	78668150	TY	C	T		31	76	69	74	0.00263185	0.03858	PGSC0003DMG400025172	Conserved gene of unknown function
chr01	78777714	TY	G	C	P/R	210	15	202	40	0.000916805	0.01874	PGSC0003DMG400000721	By genefinder and genscan (unknown function)
chr01	78777714	TSY	G	C	P/R	212	10	205	34	0.000395646	0.01988	PGSC0003DMG400000721	By genefinder and genscan (unknown function)
chr01	78812874	TSC	G	A	A/V	115	21	81	37	0.002815	0.03309	PGSC0003DMG400000724	Serine/threonine-protein kinase PBS1	signaling, regulation
chr01	78812874	TY	G	A	A/V	88	60	151	25	1.28243e-07	3e-05	PGSC0003DMG400000724	Serine/threonine-protein kinase PBS1
chr01	78984383	TSC	G	A		172	9	117	33	3.95031e-06	0.00026	PGSC0003DMG400000733	Syntaxin
chr01	78984383	TY	G	A		125	35	176	15	0.00020638	0.00662	PGSC0003DMG400000733	Syntaxin
chr01	78991936	TY	C	T		128	6	188	34	0.00156406	0.02707	PGSC0003DMG400000734	Protein RER1B
chr01	78991936	TSY	C	T		128	5	166	31	0.000492055	0.02285	PGSC0003DMG400000734	Protein RER1B
chr01	78991963	TSC	T	G		210	36	100	65	2.33079e-08	1e-05	PGSC0003DMG400000734	Protein RER1B
chr01	78991963	TY	T	G		96	90	187	55	3.72016e-08	1e-05	PGSC0003DMG400000734	Protein RER1B
chr01	78991976	TSC	C	A		207	36	97	59	2.81763e-07	4e-05	PGSC0003DMG400000734	Protein RER1B
chr01	78991976	TY	C	A		96	79	188	55	1.53379e-06	0.00019	PGSC0003DMG400000734	Protein RER1B
chr01	78991987	TY	T	C		155	7	201	35	0.000738082	0.01613	PGSC0003DMG400000734	Protein RER1B
chr01	78991987	TSY	T	C		147	6	173	34	0.000139987	0.01008	PGSC0003DMG400000734	Protein RER1B
chr01	78991997	TY	A	G		147	7	191	31	0.00281048	0.04035	PGSC0003DMG400000734	Protein RER1B
chr01	78991997	TSY	A	G		137	6	162	30	0.000637381	0.02695	PGSC0003DMG400000734	Protein RER1B
chr01	78992100	TSC	A	C		166	22	116	62	1.26398e-07	2e-05	PGSC0003DMG400000734	Protein RER1B
chr01	78992100	TY	A	C		100	66	168	29	8.87203e-08	2e-05	PGSC0003DMG400000734	Protein RER1B
chr01	79074608	TY	T	C		127	24	144	68	0.000565658	0.01341	PGSC0003DMG400000738	Phosphatidylinositol transporter
chr01	79074608	TSY	T	C		96	20	104	61	0.000301613	0.01666	PGSC0003DMG400000738	Phosphatidylinositol transporter
chr01	79074661	TSC	T	A		138	31	57	42	3.14145e-05	0.00125	PGSC0003DMG400000738	Phosphatidylinositol transporter
chr01	79074661	TY	T	A		76	61	133	34	7.03058e-06	0.00057	PGSC0003DMG400000738	Phosphatidylinositol transporter
chr01	79074662	TSC	A	T		138	30	57	41	2.86178e-05	0.00117	PGSC0003DMG400000738	Phosphatidylinositol transporter
chr01	79074662	TY	A	T		75	60	133	34	1.02682e-05	0.00075	PGSC0003DMG400000738	Phosphatidylinositol transporter
chr01	79218457	TY	C	T		77	18	118	69	0.00255469	0.0378	PGSC0003DMG400030950	Myo inositol monophosphatase
chr01	79218457	TSY	C	T		85	16	103	55	0.000950788	0.03465	PGSC0003DMG400030950	Myo inositol monophosphatase
chr01	79234644	TSC	G	A		167	74	113	113	3.02077e-05	0.00121	PGSC0003DMG400030951	Ubiquitin-activating enzyme E1b
chr01	79234644	TSY	G	A		145	63	119	118	3.14321e-05	0.00375	PGSC0003DMG400030951	Ubiquitin-activating enzyme E1b
chr01	79234651	TSC	T	G		166	68	113	107	2.10682e-05	0.00093	PGSC0003DMG400030951	Ubiquitin-activating enzyme E1b
chr01	79234651	TSY	T	G		138	59	118	107	0.000224672	0.01373	PGSC0003DMG400030951	Ubiquitin-activating enzyme E1b
chr01	79234681	TSC	C	T		149	62	92	96	1.0412e-05	0.00055	PGSC0003DMG400030951	Ubiquitin-activating enzyme E1b
chr01	79234681	TSY	C	T		117	50	112	98	0.00101017	0.036	PGSC0003DMG400030951	Ubiquitin-activating enzyme E1b
chr01	79234716	TSC	A	T		130	66	80	83	0.00122465	0.01826	PGSC0003DMG400030951	Ubiquitin-activating enzyme E1b
chr01	79234716	TSY	A	T		114	51	96	91	0.000750705	0.0299	PGSC0003DMG400030951	Ubiquitin-activating enzyme E1b
chr01	79234745	TSC	A	T		158	69	97	102	1.28864e-05	0.00064	PGSC0003DMG400030951	Ubiquitin-activating enzyme E1b
chr01	79234745	TSY	A	T		144	57	131	103	0.000970703	0.03507	PGSC0003DMG400030951	Ubiquitin-activating enzyme E1b
chr01	79299772	TSC	T	A		162	88	200	47	5.29172e-05	0.00185	PGSC0003DMG400030954	Beta-galactosidase
chr01	79299772	TSY	T	A		159	68	205	43	0.00157718	0.04775	PGSC0003DMG400030954	Beta-galactosidase
chr01	79299785	TY	G	T		210	10	179	61	1.42921e-10	0	PGSC0003DMG400030954	Beta-galactosidase
chr01	79299785	TSY	G	T		200	12	181	61	6.93257e-09	1e-05	PGSC0003DMG400030954	Beta-galactosidase
chr01	79300064	TSC	T	A		86	16	44	31	0.000246087	0.00573	PGSC0003DMG400030954	Beta-galactosidase
chr01	79300064	TY	T	A		38	30	89	22	0.00068126	0.01525	PGSC0003DMG400030954	Beta-galactosidase
chr01	79300066	TSC	C	T		88	16	42	31	0.000111979	0.00321	PGSC0003DMG400030954	Beta-galactosidase
chr01	79300066	TY	C	T		37	30	88	24	0.00134934	0.02445	PGSC0003DMG400030954	Beta-galactosidase
chr01	79368075	TSC	T	C		153	47	95	80	6.76453e-06	0.0004	PGSC0003DMG400030968	Minichromosome maintenance 4 protein
chr01	79368075	TY	T	C		79	79	167	59	1.87742e-06	0.00022	PGSC0003DMG400030968	Minichromosome maintenance 4 protein
chr01	79368094	TSC	A	C		160	19	96	57	8.73763e-09	0	PGSC0003DMG400030968	Minichromosome maintenance 4 protein
chr01	79368094	TY	A	C		75	68	173	44	6.61976e-08	2e-05	PGSC0003DMG400030968	Minichromosome maintenance 4 protein
chr01	79415187	TSC	T	C		194	10	139	28	0.000227194	0.0054	PGSC0003DMG400030971	Conserved gene of unknown function
chr01	79415187	TY	T	C		172	4	213	34	2.03071e-05	0.00125	PGSC0003DMG400030971	Conserved gene of unknown function
chr01	79415283	TSC	C	T		54	9	12	15	0.000141756	0.00383	PGSC0003DMG400030971	Conserved gene of unknown function
chr01	79415283	TY	C	T		13	31	44	20	7.89199e-05	0.00333	PGSC0003DMG400030971	Conserved gene of unknown function
chr01	79482370	TSC	A	G		124	16	117	2	0.00235598	0.02921	PGSC0003DMG400003128	CRS1 / YhbY domain containing protein	PGSC0003DMG402003112
chr01	79482370	TY	A	G		98	4	135	27	0.00143406	0.02553	PGSC0003DMG400003128	CRS1 / YhbY domain containing protein	PGSC0003DMG402003112
chr01	79482429	TY	G	A		185	19	199	51	0.00107136	0.02085	PGSC0003DMG400003128	CRS1 / YhbY domain containing protein	PGSC0003DMG402003112
chr01	79482429	TSY	G	A		173	16	197	52	0.000311476	0.01701	PGSC0003DMG400003128	CRS1 / YhbY domain containing protein	PGSC0003DMG402003112
chr01	79483089	TSC	A	C		62	187	7	94	5.50428e-05	0.0019	PGSC0003DMG400003128	CRS1 / YhbY domain containing protein	PGSC0003DMG402003112
chr01	79483089	TY	A	C		5	115	52	179	2.7725e-06	0.00029	PGSC0003DMG400003128	CRS1 / YhbY domain containing protein	PGSC0003DMG402003112
chr01	79483103	TSC	C	T		72	145	7	76	4.35042e-06	0.00028	PGSC0003DMG400003128	CRS1 / YhbY domain containing protein	PGSC0003DMG402003112
chr01	79483103	TY	C	T		7	89	61	144	6.18059e-06	0.00052	PGSC0003DMG400003128	CRS1 / YhbY domain containing protein	PGSC0003DMG402003112
chr01	79487869	TSC	C	A		48	11	18	17	0.00453348	0.04619	PGSC0003DMG402003112	DNA-damage-inducible protein f
chr01	79487869	TY	C	A		25	19	49	6	0.000367362	0.00994	PGSC0003DMG402003112	DNA-damage-inducible protein f
chr01	79578500	TSC	A	G		191	42	110	84	1.27936e-08	0	PGSC0003DMG400003109	Salt-tolerance protein
chr01	79578500	TY	A	G		124	86	192	57	4.78863e-05	0.00234	PGSC0003DMG400003109	Salt-tolerance protein
chr01	79578518	TSC	A	G		39	133	3	115	3.2635e-07	4e-05	PGSC0003DMG400003109	Salt-tolerance protein
chr01	79578518	TY	A	G		7	135	41	159	2.76865e-05	0.00156	PGSC0003DMG400003109	Salt-tolerance protein
chr01	79578544	TSC	C	T		85	20	46	32	0.00154898	0.02164	PGSC0003DMG400003109	Salt-tolerance protein
chr01	79578544	TY	C	T		49	43	86	25	0.000330732	0.00923	PGSC0003DMG400003109	Salt-tolerance protein
chr01	79761503	TY	C	T		89	5	51	32	5.35745e-08	1e-05	PGSC0003DMG400001661	Aldo-keto reductase
chr01	79761503	TSY	C	T		52	7	36	26	0.000216813	0.01341	PGSC0003DMG400001661	Aldo-keto reductase
chr01	79761547	TY	A	G		120	6	63	40	8.45798e-11	0	PGSC0003DMG400001661	Aldo-keto reductase
chr01	79761547	TSY	A	G		73	9	47	32	2.18388e-05	0.00295	PGSC0003DMG400001661	Aldo-keto reductase
chr01	79761594	TY	T	C		51	4	28	25	2.53316e-06	0.00027	PGSC0003DMG400001661	Aldo-keto reductase
chr01	79761594	TSY	T	C		35	6	21	21	0.000882773	0.03311	PGSC0003DMG400001661	Aldo-keto reductase
chr01	79810559	TSC	A	C	I/L	111	21	72	40	0.000576903	0.01065	PGSC0003DMG400001657	Conserved gene of unknown function
chr01	79810559	TY	A	C	I/L	72	45	119	27	0.000459097	0.0116	PGSC0003DMG400001657	Conserved gene of unknown function
chr01	79810609	TSC	G	T		165	28	99	62	3.48575e-07	4e-05	PGSC0003DMG400001657	Conserved gene of unknown function
chr01	79810609	TY	G	T		76	90	177	65	3.01269e-08	1e-05	PGSC0003DMG400001657	Conserved gene of unknown function
chr01	79810687	TSC	A	C	E/D	19	193	0	211	2.50181e-06	0.00019	PGSC0003DMG400001657	Conserved gene of unknown function
chr01	79810687	TY	A	C	E/D	0	208	13	197	0.000201795	0.00652	PGSC0003DMG400001657	Conserved gene of unknown function
chr01	79812446	TSC	A	C	K/N	177	42	99	85	8.06041e-09	0	PGSC0003DMG400040387	Conserved gene of unknown function
chr01	79812446	TY	A	C	K/N	125	98	167	57	4.44746e-05	0.00222	PGSC0003DMG400040387	Conserved gene of unknown function
chr01	79918829	TSC	A	C		75	30	51	48	0.00400234	0.04228	PGSC0003DMG401001610	Auxin-induced SAUR (small auxin up RNA)	PGSC0003DMG400001611
chr01	79918829	TY	A	C		49	75	79	47	0.000375443	0.01007	PGSC0003DMG401001610	Auxin-induced SAUR (small auxin up RNA)	PGSC0003DMG400001611
chr01	79936091	TSC	T	C		133	24	74	57	1.84683e-07	3e-05	PGSC0003DMG400001606	RNA binding protein
chr01	79936091	TY	T	C		65	61	149	40	6.31751e-07	0.0001	PGSC0003DMG400001606	RNA binding protein
chr01	79936135	TSC	G	T		143	106	83	132	6.06119e-05	0.00204	PGSC0003DMG400001606	RNA binding protein
chr01	79936135	TY	G	T		80	137	135	115	0.000275067	0.00809	PGSC0003DMG400001606	RNA binding protein
chr01	79936139	TSC	C	A		168	78	89	130	2.04429e-09	0	PGSC0003DMG400001606	RNA binding protein
chr01	79936139	TY	C	A		95	129	155	91	8.6873e-06	0.00066	PGSC0003DMG400001606	RNA binding protein
chr01	79936231	TSC	C	T		41	116	50	65	0.00408225	0.04289	PGSC0003DMG400001606	RNA binding protein
chr01	79936231	TY	C	T		48	52	39	121	0.000139087	0.005	PGSC0003DMG400001606	RNA binding protein
chr01	79936294	TSC	A	T		51	148	61	69	8.375e-05	0.00259	PGSC0003DMG400001606	RNA binding protein
chr01	79936294	TY	A	T		49	59	57	157	0.00104305	0.02046	PGSC0003DMG400001606	RNA binding protein
chr01	79985852	TSC	C	T		143	83	69	111	8.43431e-07	8e-05	PGSC0003DMG400038172	Auxin-induced SAUR (small auxin up RNA)
chr01	79985852	TY	C	T		80	129	147	87	2.59503e-07	5e-05	PGSC0003DMG400038172	Auxin-induced SAUR (small auxin up RNA)
chr01	79985985	TSC	G	A		99	17	53	34	0.000136726	0.00373	PGSC0003DMG400038172	Auxin-induced SAUR (small auxin up RNA)
chr01	79985985	TY	G	A		56	37	97	22	0.000693083	0.01543	PGSC0003DMG400038172	Auxin-induced SAUR (small auxin up RNA)
chr01	79985999	TSC	C	T		99	22	58	40	0.000276232	0.00624	PGSC0003DMG400038172	Auxin-induced SAUR (small auxin up RNA)
chr01	79985999	TY	C	T		58	46	100	30	0.00073332	0.01606	PGSC0003DMG400038172	Auxin-induced SAUR (small auxin up RNA)
chr01	79986019	TSC	T	A		87	19	47	36	0.000183564	0.00461	PGSC0003DMG400038172	Auxin-induced SAUR (small auxin up RNA)
chr01	79986019	TY	T	A		52	42	91	28	0.00126588	0.0234	PGSC0003DMG400038172	Auxin-induced SAUR (small auxin up RNA)
chr01	80009559	TSC	G	T		104	20	58	32	0.00127101	0.01875	PGSC0003DMG400001643	Auxin-induced SAUR (small auxin up RNA)
chr01	80009559	TY	G	T		61	43	98	19	4.34632e-05	0.00218	PGSC0003DMG400001643	Auxin-induced SAUR (small auxin up RNA)
chr01	80009568	TSC	A	T		111	18	59	38	2.03509e-05	0.0009	PGSC0003DMG400001643	Auxin-induced SAUR (small auxin up RNA)
chr01	80009568	TY	A	T		64	48	100	19	1.04271e-05	0.00076	PGSC0003DMG400001643	Auxin-induced SAUR (small auxin up RNA)
chr01	80009597	TSC	T	C		214	35	220	4	4.05836e-07	5e-05	PGSC0003DMG400001643	Auxin-induced SAUR (small auxin up RNA)
chr01	80009597	TSY	T	C		190	6	178	26	0.000344718	0.01817	PGSC0003DMG400001643	Auxin-induced SAUR (small auxin up RNA)
chr01	80009602	TY	C	T		239	10	203	44	5.01341e-07	8e-05	PGSC0003DMG400001643	Auxin-induced SAUR (small auxin up RNA)
chr01	80009602	TSY	C	T		200	12	169	34	0.000466742	0.02208	PGSC0003DMG400001643	Auxin-induced SAUR (small auxin up RNA)
chr01	80009757	TSC	A	T		83	17	39	29	0.000376009	0.0078	PGSC0003DMG400001643	Auxin-induced SAUR (small auxin up RNA)
chr01	80009757	TY	A	T		49	45	83	29	0.00131883	0.02407	PGSC0003DMG400001643	Auxin-induced SAUR (small auxin up RNA)
chr01	80009827	TSC	A	G		51	6	22	18	0.000220977	0.00529	PGSC0003DMG400001643	Auxin-induced SAUR (small auxin up RNA)
chr01	80009827	TY	A	G		20	25	52	18	0.00161885	0.02773	PGSC0003DMG400001643	Auxin-induced SAUR (small auxin up RNA)
chr01	80016199	TSC	A	G		19	26	36	5	1.26517e-05	0.00063	PGSC0003DMG400001599	Pentatricopeptide repeat-containing protein
chr01	80016199	TY	A	G		40	8	21	23	0.000389191	0.01032	PGSC0003DMG400001599	Pentatricopeptide repeat-containing protein
chr01	80016260	TSC	T	C		49	32	86	11	1.69078e-05	0.00079	PGSC0003DMG400001599	Pentatricopeptide repeat-containing protein
chr01	80016260	TY	T	C		96	13	62	43	1.9518e-06	0.00022	PGSC0003DMG400001599	Pentatricopeptide repeat-containing protein
chr01	80016288	TSC	T	A		34	42	83	11	8.90586e-10	0	PGSC0003DMG400001599	Pentatricopeptide repeat-containing protein
chr01	80016288	TY	T	A		93	13	67	38	5.07648e-05	0.00244	PGSC0003DMG400001599	Pentatricopeptide repeat-containing protein
chr01	80017866	TSC	C	T	V/M	94	18	61	40	0.000184768	0.00463	PGSC0003DMG400001599	Pentatricopeptide repeat-containing protein
chr01	80017866	TY	C	T	V/M	52	45	102	34	0.000778076	0.01672	PGSC0003DMG400001599	Pentatricopeptide repeat-containing protein
chr01	80017945	TSC	T	A		191	24	137	43	0.00112609	0.01719	PGSC0003DMG400001599	Pentatricopeptide repeat-containing protein
chr01	80017945	TY	T	A		130	51	191	36	0.003375	0.04563	PGSC0003DMG400001599	Pentatricopeptide repeat-containing protein
chr01	80018063	TSC	C	T		103	21	61	51	2.31143e-06	0.00017	PGSC0003DMG400001599	Pentatricopeptide repeat-containing protein
chr01	80018063	TY	C	T		64	58	111	36	0.00010758	0.00415	PGSC0003DMG400001599	Pentatricopeptide repeat-containing protein
chr01	80018100	TSC	T	A		97	15	60	41	9.25296e-06	0.0005	PGSC0003DMG400001599	Pentatricopeptide repeat-containing protein
chr01	80018100	TY	T	A		59	45	132	38	0.000393618	0.01041	PGSC0003DMG400001599	Pentatricopeptide repeat-containing protein
chr01	80018136	TSC	C	T		70	8	42	27	7.19969e-05	0.00232	PGSC0003DMG400001599	Pentatricopeptide repeat-containing protein
chr01	80018136	TY	C	T		30	33	87	29	0.000304072	0.00869	PGSC0003DMG400001599	Pentatricopeptide repeat-containing protein
chr01	80021500	TSC	T	C		77	15	56	49	7.45995e-06	0.00043	PGSC0003DMG400001599	Pentatricopeptide repeat-containing protein
chr01	80021500	TY	T	C		33	38	81	25	5.92924e-05	0.00272	PGSC0003DMG400001599	Pentatricopeptide repeat-containing protein
chr01	80021603	TSC	A	T		186	41	106	120	3.74862e-15	0	PGSC0003DMG400001599	Pentatricopeptide repeat-containing protein
chr01	80021603	TY	A	T		122	87	177	55	6.64317e-05	0.00296	PGSC0003DMG400001599	Pentatricopeptide repeat-containing protein
chr01	80021696	TY	C	T		227	20	164	54	9.48483e-07	0.00013	PGSC0003DMG400001599	Pentatricopeptide repeat-containing protein
chr01	80021696	TSY	C	T		189	20	152	48	0.000100302	0.00813	PGSC0003DMG400001599	Pentatricopeptide repeat-containing protein
chr01	80021798	TSC	C	T		70	20	28	34	6.01061e-05	0.00203	PGSC0003DMG400001599	Pentatricopeptide repeat-containing protein
chr01	80021798	TY	C	T		36	27	72	18	0.00365922	0.04813	PGSC0003DMG400001599	Pentatricopeptide repeat-containing protein
chr01	80021808	TSC	T	G		60	17	24	30	0.000104915	0.00306	PGSC0003DMG400001599	Pentatricopeptide repeat-containing protein
chr01	80021808	TY	T	G		32	28	62	17	0.00199602	0.03197	PGSC0003DMG400001599	Pentatricopeptide repeat-containing protein
chr01	80023714	TSC	G	A		37	7	16	17	0.00119051	0.0179	PGSC0003DMG400001599	Pentatricopeptide repeat-containing protein
chr01	80023714	TY	G	A		21	29	47	10	1.86023e-05	0.00117	PGSC0003DMG400001599	Pentatricopeptide repeat-containing protein
chr01	80023865	TSC	C	A		118	25	57	83	2.4059e-13	0	PGSC0003DMG400001599	Pentatricopeptide repeat-containing protein
chr01	80023865	TY	C	A		86	84	131	40	6.38604e-07	0.0001	PGSC0003DMG400001599	Pentatricopeptide repeat-containing protein
chr01	80071557	TSC	G	A		123	28	80	82	2.23138e-09	0	PGSC0003DMG400001596	Putative neutral invertase
chr01	80071557	TY	G	A		72	65	128	43	6.69339e-05	0.00297	PGSC0003DMG400001596	Putative neutral invertase
chr01	80072222	TSC	G	A		98	16	59	35	0.000162721	0.00422	PGSC0003DMG400001596	Putative neutral invertase
chr01	80072222	TY	G	A		31	32	95	26	9.65981e-05	0.00386	PGSC0003DMG400001596	Putative neutral invertase
chr01	80072231	TSC	G	C		87	16	51	33	0.000383942	0.00792	PGSC0003DMG400001596	Putative neutral invertase
chr01	80072231	TY	G	C		26	30	83	25	0.000205507	0.0066	PGSC0003DMG400001596	Putative neutral invertase
chr01	80107156	TY	T	A		76	7	100	39	0.000511688	0.01251	PGSC0003DMG400001633	Protein FAM50A
chr01	80107156	TSY	T	A		77	7	81	39	3.39353e-05	0.00395	PGSC0003DMG400001633	Protein FAM50A
chr01	80107160	TY	T	C		43	42	106	39	0.000934722	0.01898	PGSC0003DMG400001633	Protein FAM50A
chr01	80107160	TSY	T	C		53	37	103	23	0.000348425	0.01829	PGSC0003DMG400001633	Protein FAM50A
chr01	80115811	TSC	A	T		39	7	19	20	0.000463761	0.0091	PGSC0003DMG400001632	Translocon-associated protein, alpha subunit
chr01	80115811	TY	A	T		20	26	51	13	0.000118861	0.00447	PGSC0003DMG400001632	Translocon-associated protein, alpha subunit
chr01	80125121	TSC	G	T		110	11	62	31	1.12043e-05	0.00058	PGSC0003DMG400001630	Peptidyl-prolyl cis-trans isomerase
chr01	80125121	TY	G	T		69	38	131	30	0.00251783	0.03744	PGSC0003DMG400001630	Peptidyl-prolyl cis-trans isomerase
chr01	80125151	TSC	A	G		176	17	112	44	3.63652e-06	0.00025	PGSC0003DMG400001630	Peptidyl-prolyl cis-trans isomerase
chr01	80125151	TY	A	G		102	48	199	39	0.000441598	0.01128	PGSC0003DMG400001630	Peptidyl-prolyl cis-trans isomerase
chr01	80125194	TSC	G	A	V/I	200	21	117	62	1.02163e-09	0	PGSC0003DMG400001630	Peptidyl-prolyl cis-trans isomerase
chr01	80125194	TY	G	A	V/I	118	63	210	40	1.13256e-05	0.00081	PGSC0003DMG400001630	Peptidyl-prolyl cis-trans isomerase
chr01	80125250	TSC	C	T		213	36	147	94	5.74648e-10	0	PGSC0003DMG400001630	Peptidyl-prolyl cis-trans isomerase
chr01	80125250	TY	C	T		165	82	197	51	0.0016637	0.02824	PGSC0003DMG400001630	Peptidyl-prolyl cis-trans isomerase
chr01	80125334	TY	C	T		218	20	195	55	2.90116e-05	0.00162	PGSC0003DMG400001630	Peptidyl-prolyl cis-trans isomerase
chr01	80125334	TSY	C	T		198	22	192	51	0.00133116	0.04292	PGSC0003DMG400001630	Peptidyl-prolyl cis-trans isomerase
chr01	80125373	TSC	C	T		228	22	181	68	5.57522e-08	1e-05	PGSC0003DMG400001630	Peptidyl-prolyl cis-trans isomerase
chr01	80125373	TY	C	T		163	81	202	48	0.000476459	0.01189	PGSC0003DMG400001630	Peptidyl-prolyl cis-trans isomerase
chr01	80169941	TSC	C	T		166	32	98	62	1.92605e-06	0.00015	PGSC0003DMG400001622	Phospholipase C
chr01	80169941	TY	C	T		95	76	181	60	4.89354e-05	0.00238	PGSC0003DMG400001622	Phospholipase C
chr01	80185530	TSC	C	A		182	44	220	7	1.1961e-08	0	PGSC0003DMG400001620	ARM repeat containing protein
chr01	80185530	TY	C	A		226	8	195	36	5.32357e-06	0.00047	PGSC0003DMG400001620	ARM repeat containing protein
chr01	80187315	TSC	G	T		39	12	8	17	0.000328643	0.00708	PGSC0003DMG400001591	Glycine-rich protein 2
chr01	80187315	TY	G	T		15	24	30	12	0.00373777	0.04883	PGSC0003DMG400001591	Glycine-rich protein 2
chr01	80246048	TSC	C	T		123	21	69	70	9.02291e-11	0	PGSC0003DMG400006200	Peptidyl-prolyl cis-trans isomerase
chr01	80246048	TY	C	T		87	75	156	43	1.00011e-06	0.00014	PGSC0003DMG400006200	Peptidyl-prolyl cis-trans isomerase
chr01	80246060	TSC	C	T		134	23	76	77	1.12809e-11	0	PGSC0003DMG400006200	Peptidyl-prolyl cis-trans isomerase
chr01	80246060	TY	C	T		94	77	165	45	1.06142e-06	0.00014	PGSC0003DMG400006200	Peptidyl-prolyl cis-trans isomerase
chr01	80253092	TSC	A	T	Y/F	219	29	141	103	1.37661e-14	0	PGSC0003DMG402006199	Conserved gene of unknown function
chr01	80253092	TY	A	T	Y/F	132	115	206	44	4.60041e-12	0	PGSC0003DMG402006199	Conserved gene of unknown function
chr01	80307742	TSC	C	G		195	37	69	85	8.95006e-16	0	PGSC0003DMG400006193	Proteasome subunit alpha type
chr01	80307742	TY	C	G		84	82	190	60	1.13424e-07	3e-05	PGSC0003DMG400006193	Proteasome subunit alpha type
chr01	80313931	TSC	T	G		200	36	169	80	1.76996e-05	0.00082	PGSC0003DMG402006177	Pentatricopeptide repeat-containing protein
chr01	80313931	TY	T	G		162	88	208	30	4.01279e-09	0	PGSC0003DMG402006177	Pentatricopeptide repeat-containing protein
chr01	80467560	TSC	T	C		37	20	16	42	7.75717e-05	0.00245	PGSC0003DMG402006188	ATP binding protein
chr01	80467560	TY	T	C		15	48	52	36	1.6116e-05	0.00106	PGSC0003DMG402006188	ATP binding protein
chr01	80547715	TSC	G	A		152	27	78	78	6.62265e-12	0	PGSC0003DMG400006182	Conserved gene of unknown function
chr01	80547715	TY	G	A		77	50	160	50	0.00309891	0.0431	PGSC0003DMG400006182	Conserved gene of unknown function
chr01	80562191	TSC	C	T		11	12	1	43	1.01457e-05	0.00054	PGSC0003DMG400006181	Conserved gene of unknown function
chr01	80562191	TY	C	T		3	35	15	15	0.000181565	0.00605	PGSC0003DMG400006181	Conserved gene of unknown function
chr01	80562201	TSC	T	A		13	37	0	82	1.10157e-06	0.0001	PGSC0003DMG400006181	Conserved gene of unknown function
chr01	80562201	TY	T	A		1	67	13	61	0.00124938	0.02317	PGSC0003DMG400006181	Conserved gene of unknown function
chr01	80562226	TSC	G	T		43	10	88	3	0.00439429	0.04518	PGSC0003DMG400006181	Conserved gene of unknown function
chr01	80562226	TY	G	T		76	5	59	21	0.000539874	0.01299	PGSC0003DMG400006181	Conserved gene of unknown function
chr01	80562276	TSC	A	C		20	22	3	63	1.35799e-07	2e-05	PGSC0003DMG400006181	Conserved gene of unknown function
chr01	80562276	TY	A	C		5	60	32	29	1.97977e-08	1e-05	PGSC0003DMG400006181	Conserved gene of unknown function
chr01	80580950	TSC	T	G		183	42	122	82	1.30668e-06	0.00011	PGSC0003DMG400006166	Translation initiation factor if-3
chr01	80580950	TY	T	G		111	111	179	49	2.26288e-10	0	PGSC0003DMG400006166	Translation initiation factor if-3
chr01	80581036	TSC	A	G		202	32	158	62	0.000187301	0.00468	PGSC0003DMG400006166	Translation initiation factor if-3
chr01	80581036	TY	A	G		128	89	187	58	8.90037e-05	0.00364	PGSC0003DMG400006166	Translation initiation factor if-3
chr01	80849283	TSC	A	C		183	27	121	72	1.60492e-08	0	PGSC0003DMG400018648	Rop guanine nucleotide exchange factor
chr01	80849283	TY	A	C		123	72	182	52	0.000917479	0.01875	PGSC0003DMG400018648	Rop guanine nucleotide exchange factor
chr01	80857724	TSC	G	C	K/N	165	28	177	6	0.000118195	0.00334	PGSC0003DMG401018633	Axoneme-associated protein mst101
chr01	80857724	TY	G	C	K/N	164	4	178	38	6.69346e-07	0.0001	PGSC0003DMG401018633	Axoneme-associated protein mst101
chr01	80879028	TSC	A	G		160	35	86	59	4.82718e-06	0.00031	PGSC0003DMG400018651	Amino acid transporter
chr01	80879028	TY	A	G		100	61	172	41	9.79106e-05	0.00389	PGSC0003DMG400018651	Amino acid transporter
chr01	80879145	TSC	T	G		140	24	73	53	2.25727e-07	3e-05	PGSC0003DMG400018651	Amino acid transporter
chr01	80879145	TY	T	G		78	63	123	32	1.14989e-05	0.00082	PGSC0003DMG400018651	Amino acid transporter
chr01	80879166	TY	T	A		121	37	159	16	0.00048594	0.01207	PGSC0003DMG400018651	Amino acid transporter
chr01	80879166	TSY	T	A		97	40	139	12	2.75236e-06	0.00071	PGSC0003DMG400018651	Amino acid transporter
chr01	80879181	TSC	G	A		135	28	77	52	1.23001e-05	0.00062	PGSC0003DMG400018651	Amino acid transporter
chr01	80879181	TY	G	A		70	71	129	33	6.68422e-08	2e-05	PGSC0003DMG400018651	Amino acid transporter
chr01	80916338	TSC	A	G		36	212	6	175	6.29305e-05	0.0021	PGSC0003DMG400018653	Pentatricopeptide repeat-containing protein
chr01	80916338	TY	A	G		0	214	27	222	3.95653e-08	1e-05	PGSC0003DMG400018653	Pentatricopeptide repeat-containing protein
chr01	80916452	TSC	G	A		141	20	101	64	3.77435e-08	1e-05	PGSC0003DMG400018653	Pentatricopeptide repeat-containing protein
chr01	80916452	TY	G	A		96	62	150	34	2.27444e-05	0.00136	PGSC0003DMG400018653	Pentatricopeptide repeat-containing protein
chr01	80928337	TSC	C	A	R/I	211	38	228	17	0.00396584	0.042	PGSC0003DMG400018654	Conserved gene of unknown function
chr01	80928337	TY	C	A	R/I	244	4	212	36	6.21535e-08	2e-05	PGSC0003DMG400018654	Conserved gene of unknown function
chr01	80928588	TSC	A	G		54	5	42	24	0.000241674	0.00565	PGSC0003DMG400018654	Conserved gene of unknown function
chr01	80928588	TY	A	G		32	20	72	13	0.00354777	0.04717	PGSC0003DMG400018654	Conserved gene of unknown function
chr01	80978855	TSC	C	A	Q/K	213	35	238	10	0.000124954	0.00348	PGSC0003DMG400018637	Erwinia induced protein 1
chr01	80978855	TY	C	A	Q/K	236	13	213	37	0.000496351	0.01224	PGSC0003DMG400018637	Erwinia induced protein 1
chr01	80978863	TSC	A	G		207	34	159	82	4.13394e-07	5e-05	PGSC0003DMG400018637	Erwinia induced protein 1
chr01	80978863	TY	A	G		150	96	193	52	2.14816e-05	0.0013	PGSC0003DMG400018637	Erwinia induced protein 1
chr01	80978938	TSC	C	T		192	38	128	84	7.35997e-08	1e-05	PGSC0003DMG400018637	Erwinia induced protein 1
chr01	80978938	TY	C	T		124	90	189	50	1.46834e-06	0.00018	PGSC0003DMG400018637	Erwinia induced protein 1
chr01	81002569	TSC	G	C	D/E	41	47	17	89	4.20567e-06	0.00028	PGSC0003DMG400018659	Dimethylaniline monooxygenase
chr01	81002569	TY	G	C	D/E	19	91	74	62	1.59888e-09	0	PGSC0003DMG400018659	Dimethylaniline monooxygenase
chr01	81128767	TSC	C	T		169	79	166	36	0.000736181	0.01267	PGSC0003DMG401018040	Gene of unknown function
chr01	81128767	TY	C	T		178	24	184	65	0.000200621	0.00649	PGSC0003DMG401018040	Gene of unknown function
chr01	81128768	TSC	G	A		205	43	127	74	4.66323e-06	0.0003	PGSC0003DMG401018040	Gene of unknown function
chr01	81128768	TY	G	A		105	97	185	65	1.91747e-06	0.00022	PGSC0003DMG401018040	Gene of unknown function
chr01	81128782	TSC	G	A		204	45	132	84	8.54634e-07	8e-05	PGSC0003DMG401018040	Gene of unknown function
chr01	81128782	TY	G	A		115	100	180	69	3.09782e-05	0.0017	PGSC0003DMG401018040	Gene of unknown function
chr01	81314424	TSC	G	C		194	41	80	79	1.9886e-11	0	PGSC0003DMG400014681	Pantothenate kinase
chr01	81314424	TY	G	C		106	80	170	67	0.00199242	0.03193	PGSC0003DMG400014681	Pantothenate kinase
chr01	81345293	TSC	T	C		110	29	82	62	7.40872e-05	0.00237	PGSC0003DMG400014664	Sugar transporter
chr01	81345293	TY	T	C		74	77	118	59	0.00160468	0.02755	PGSC0003DMG400014664	Sugar transporter
chr01	81345307	TSC	G	A		103	26	73	59	2.3352e-05	0.001	PGSC0003DMG400014664	Sugar transporter
chr01	81345307	TY	G	A		62	70	120	38	4.70113e-07	8e-05	PGSC0003DMG400014664	Sugar transporter
chr01	81365518	TSC	T	C		82	18	37	50	2.46247e-08	1e-05	PGSC0003DMG402014680	N-acetylglucosaminyltransferase I
chr01	81365518	TY	T	C		40	63	91	42	6.68735e-06	0.00055	PGSC0003DMG402014680	N-acetylglucosaminyltransferase I
chr01	81365559	TSC	A	G		198	35	114	94	4.09274e-12	0	PGSC0003DMG402014680	N-acetylglucosaminyltransferase I
chr01	81365559	TY	A	G		113	108	177	69	4.25908e-06	0.00039	PGSC0003DMG402014680	N-acetylglucosaminyltransferase I
chr01	81365661	TSC	T	A		192	37	112	80	8.64692e-09	0	PGSC0003DMG402014680	N-acetylglucosaminyltransferase I
chr01	81365661	TY	T	A		115	75	182	55	0.000320116	0.009	PGSC0003DMG402014680	N-acetylglucosaminyltransferase I
chr01	81365699	TSC	C	T		199	47	138	95	2.67896e-07	3e-05	PGSC0003DMG402014680	N-acetylglucosaminyltransferase I
chr01	81365699	TY	C	T		138	102	195	53	6.13278e-07	9e-05	PGSC0003DMG402014680	N-acetylglucosaminyltransferase I
chr01	81368170	TSC	G	T		98	5	43	23	6.31143e-07	7e-05	PGSC0003DMG402014680	N-acetylglucosaminyltransferase I
chr01	81368170	TSY	G	T		77	3	101	27	0.000407535	0.02026	PGSC0003DMG402014680	N-acetylglucosaminyltransferase I
chr02	110111	TY	A	G	D/G	97	27	176	11	6.17292e-05	0.0028	PGSC0003DMG400039412	Gene of unknown function
chr02	110111	TSY	A	G	D/G	99	24	166	11	0.00077473	0.03052	PGSC0003DMG400039412	Gene of unknown function
chr02	747620	TSC	C	T		139	41	107	74	0.000284431	0.00638	PGSC0003DMG400003273	Glycerophosphoryl diester phosphodiesterase family protein
chr02	747620	TY	C	T		76	69	171	61	3.43719e-05	0.00184	PGSC0003DMG400003273	Glycerophosphoryl diester phosphodiesterase family protein
chr02	776766	TSC	T	C	K/E	27	74	55	25	1.82106e-08	0	PGSC0003DMG400038318	Conserved gene of unknown function
chr02	776766	TY	T	C	K/E	55	13	52	47	0.000162915	0.00559	PGSC0003DMG400038318	Conserved gene of unknown function
chr02	788313	TSC	G	A		94	59	75	94	0.0025572	0.03094	PGSC0003DMG400038090	Gene of unknown function
chr02	788313	TY	G	A		70	101	122	68	1.36892e-05	0.00094	PGSC0003DMG400038090	Gene of unknown function
chr02	823260	TSC	A	C	R/S	88	16	40	40	7.51383e-07	8e-05	PGSC0003DMG400040945	Gag-pol polyprotein
chr02	823260	TY	A	C	R/S	35	30	114	38	0.0037661	0.04909	PGSC0003DMG400040945	Gag-pol polyprotein
chr02	823297	TSC	G	A	D/N	96	17	41	43	6.26826e-08	1e-05	PGSC0003DMG400040945	Gag-pol polyprotein
chr02	823297	TY	G	A	D/N	36	32	116	38	0.00158537	0.02733	PGSC0003DMG400040945	Gag-pol polyprotein
chr02	823342	TY	G	A	E/K	141	12	192	58	6.78706e-05	0.003	PGSC0003DMG400040945	Gag-pol polyprotein
chr02	823342	TSY	G	A	E/K	177	13	196	54	1.38519e-05	0.00216	PGSC0003DMG400040945	Gag-pol polyprotein
chr02	823383	TSC	C	A	F/L	176	14	115	36	2.3549e-05	0.00101	PGSC0003DMG400040945	Gag-pol polyprotein
chr02	823383	TY	C	A	F/L	93	35	202	23	4.7232e-05	0.00232	PGSC0003DMG400040945	Gag-pol polyprotein
chr02	823476	TSC	T	C		144	77	132	26	6.50122e-05	0.00215	PGSC0003DMG400040945	Gag-pol polyprotein
chr02	823476	TY	T	C		150	26	172	66	0.00182601	0.0301	PGSC0003DMG400040945	Gag-pol polyprotein
chr02	1499614	TSC	G	A	D/N	207	38	178	70	0.000713377	0.01239	PGSC0003DMG400001191	Nucleolin
chr02	1499614	TY	G	A	D/N	185	56	218	31	0.00204506	0.03249	PGSC0003DMG400001191	Nucleolin
chr02	1999303	TSC	A	C		129	48	70	82	9.76258e-07	9e-05	PGSC0003DMG400002324	Plastid high chlorophyll fluorescence 136
chr02	1999303	TY	A	C		70	57	147	43	4.2378e-05	0.00214	PGSC0003DMG400002324	Plastid high chlorophyll fluorescence 136
chr02	2228304	TY	A	G		81	14	96	66	1.21152e-05	0.00085	PGSC0003DMG400046239	Gene of unknown function
chr02	2228304	TSY	A	G		85	14	93	64	6.21294e-06	0.00125	PGSC0003DMG400046239	Gene of unknown function
chr02	2228324	TY	T	C		88	14	104	72	1.78778e-06	0.00021	PGSC0003DMG400046239	Gene of unknown function
chr02	2228324	TSY	T	C		96	15	101	69	6.97709e-07	0.00027	PGSC0003DMG400046239	Gene of unknown function
chr02	2228334	TY	A	T		95	16	112	77	1.31691e-06	0.00017	PGSC0003DMG400046239	Gene of unknown function
chr02	2228334	TSY	A	T		106	16	108	74	1.95995e-07	0.00011	PGSC0003DMG400046239	Gene of unknown function
chr02	2228399	TSC	G	C		30	62	5	45	0.00383187	0.04102	PGSC0003DMG400046239	Gene of unknown function
chr02	2228399	TSY	G	C		26	36	17	81	0.00091532	0.03388	PGSC0003DMG400046239	Gene of unknown function
chr02	3142478	TSC	C	T		134	48	39	54	4.10895e-07	5e-05	PGSC0003DMG400003377	Retrotransposon gag protein
chr02	3142478	TY	C	T		57	48	124	48	0.00285136	0.04076	PGSC0003DMG400003377	Retrotransposon gag protein
chr02	3149665	TSC	A	T	Y/F	101	33	54	48	0.000501743	0.00963	PGSC0003DMG400043389	Gene of unknown function
chr02	3149665	TY	A	T	Y/F	46	46	97	37	0.0007451	0.01623	PGSC0003DMG400043389	Gene of unknown function
chr02	3149698	TSC	T	G	I/S	135	43	61	56	3.08447e-05	0.00124	PGSC0003DMG400043389	Gene of unknown function
chr02	3149698	TY	T	G	I/S	60	57	118	42	0.000138703	0.00499	PGSC0003DMG400043389	Gene of unknown function
chr02	3237080	TSC	G	A		100	51	36	85	3.16834e-09	0	PGSC0003DMG400040452	Integrase core domain containing protein
chr02	3237080	TY	G	A		50	66	135	54	1.18475e-06	0.00015	PGSC0003DMG400040452	Integrase core domain containing protein
chr02	3237144	TSC	A	G		48	28	17	34	0.00115884	0.01756	PGSC0003DMG400040452	Integrase core domain containing protein
chr02	3237144	TY	A	G		19	35	59	33	0.00102635	0.02023	PGSC0003DMG400040452	Integrase core domain containing protein
chr02	3237161	TSC	C	T		56	16	16	27	2.17669e-05	0.00095	PGSC0003DMG400040452	Integrase core domain containing protein
chr02	3237161	TY	C	T		20	33	68	21	6.34552e-06	0.00053	PGSC0003DMG400040452	Integrase core domain containing protein
chr02	4926332	TY	C	G		172	53	201	27	0.00128328	0.02362	PGSC0003DMG400040320	Conserved gene of unknown function
chr02	4926332	TSY	C	G		158	58	195	30	0.000503662	0.02318	PGSC0003DMG400040320	Conserved gene of unknown function
chr02	5638000	TSC	A	G		15	25	1	40	5.40324e-05	0.00188	PGSC0003DMG400023311	Integrase
chr02	5638000	TY	A	G		0	29	17	32	0.000127905	0.0047	PGSC0003DMG400023311	Integrase
chr02	6259054	TSC	G	A		141	27	79	41	0.000433755	0.00866	PGSC0003DMG400041569	Gene of unknown function
chr02	6259054	TY	G	A		97	65	152	44	0.000343736	0.00948	PGSC0003DMG400041569	Gene of unknown function
chr02	6259129	TY	A	C		54	49	109	28	1.23266e-05	0.00086	PGSC0003DMG400041569	Gene of unknown function
chr02	6259129	TSY	A	C		65	39	95	20	0.00125124	0.04128	PGSC0003DMG400041569	Gene of unknown function
chr02	6358758	TSC	T	A		41	45	11	73	9.3727e-07	9e-05	PGSC0003DMG400045271	Gag-pol protein
chr02	6358758	TY	T	A		14	48	45	36	7.74571e-05	0.00329	PGSC0003DMG400045271	Gag-pol protein
chr02	6358799	TSC	C	T		26	33	7	55	7.44178e-05	0.00237	PGSC0003DMG400045271	Gag-pol protein
chr02	6358799	TY	C	T		7	35	28	29	0.00125289	0.02322	PGSC0003DMG400045271	Gag-pol protein
chr02	6359980	TSC	G	A		10	74	0	87	0.000612826	0.01111	PGSC0003DMG400045271	Gag-pol protein
chr02	6359980	TY	G	A		0	85	13	99	0.000685648	0.01532	PGSC0003DMG400045271	Gag-pol protein
chr02	6985493	TSC	A	G	K/E	45	54	5	39	5.35628e-05	0.00186	PGSC0003DMG400014930	Gene of unknown function
chr02	6985493	TSY	A	G	K/E	29	39	19	84	0.000866075	0.03272	PGSC0003DMG400014930	Gene of unknown function
chr02	6985512	TSC	A	G	H/R	47	42	0	22	1.06141e-06	0.0001	PGSC0003DMG400014930	Gene of unknown function
chr02	6985512	TSY	A	G	H/R	31	32	15	65	0.000140999	0.01013	PGSC0003DMG400014930	Gene of unknown function
chr02	6985514	TSC	T	C	F/L	50	61	0	49	1.3117e-10	0	PGSC0003DMG400014930	Gene of unknown function
chr02	6985514	TSY	T	C	F/L	33	44	17	96	4.18848e-05	0.00454	PGSC0003DMG400014930	Gene of unknown function
chr02	7042925	TSC	C	G		13	6	0	11	0.000316984	0.0069	PGSC0003DMG400014939	Urease accessory protein D
chr02	7042925	TY	C	G		0	16	13	12	0.000372119	0.01002	PGSC0003DMG400014939	Urease accessory protein D
chr02	7042933	TSC	T	C		13	6	0	11	0.000316984	0.0069	PGSC0003DMG400014939	Urease accessory protein D
chr02	7042933	TY	T	C		0	17	13	12	0.000355432	0.0097	PGSC0003DMG400014939	Urease accessory protein D
chr02	7042954	TSC	G	C		16	8	0	11	0.000191623	0.00476	PGSC0003DMG400014939	Urease accessory protein D
chr02	7042954	TY	G	C		0	20	16	14	3.30551e-05	0.00179	PGSC0003DMG400014939	Urease accessory protein D
chr02	7364255	TSC	G	A		27	79	1	61	2.07422e-05	0.00092	PGSC0003DMG400017864	Serine-threonine protein kinase, plant-type	signaling, regulation
chr02	7364255	TY	G	A		0	82	17	119	0.000338314	0.00938	PGSC0003DMG400017864	Serine-threonine protein kinase, plant-type
chr02	7364459	TY	C	T		155	18	147	57	1.70872e-05	0.0011	PGSC0003DMG400017864	Serine-threonine protein kinase, plant-type
chr02	7364459	TSY	C	T		132	21	126	52	0.000825946	0.03177	PGSC0003DMG400017864	Serine-threonine protein kinase, plant-type
chr02	7366825	TSC	A	T	S/T	134	94	79	134	6.89934e-06	0.0004	PGSC0003DMG400017864	Serine-threonine protein kinase, plant-type
chr02	7366825	TSY	A	T	S/T	130	50	115	97	0.000253001	0.01486	PGSC0003DMG400017864	Serine-threonine protein kinase, plant-type
chr02	7366916	TSC	T	A		17	230	4	245	0.00350273	0.0385	PGSC0003DMG400017864	Serine-threonine protein kinase, plant-type
chr02	7366916	TY	T	A		1	249	15	235	0.000429291	0.01105	PGSC0003DMG400017864	Serine-threonine protein kinase, plant-type
chr02	7736097	TSC	T	C		92	102	31	143	1.50764e-09	0	PGSC0003DMG400012919	Cinnamyl alcohol dehydrogenase
chr02	7736097	TY	T	C		26	124	114	81	3.73063e-15	0	PGSC0003DMG400012919	Cinnamyl alcohol dehydrogenase
chr02	7736138	TSC	C	T		180	37	172	10	0.000301318	0.00665	PGSC0003DMG400012919	Cinnamyl alcohol dehydrogenase
chr02	7736138	TY	C	T		142	19	170	67	6.79556e-05	0.003	PGSC0003DMG400012919	Cinnamyl alcohol dehydrogenase
chr02	7736252	TSC	T	A		18	23	2	28	0.00049521	0.00954	PGSC0003DMG400012919	Cinnamyl alcohol dehydrogenase
chr02	7736252	TY	T	A		1	27	18	25	0.00026362	0.00786	PGSC0003DMG400012919	Cinnamyl alcohol dehydrogenase
chr02	8110258	TSC	C	G	T/S	223	14	157	28	0.00279271	0.0329	PGSC0003DMG400012918	CC-NBS-LRR resistance protein
chr02	8110258	TY	C	G	T/S	155	33	196	14	0.000957696	0.0193	PGSC0003DMG400012918	CC-NBS-LRR resistance protein
chr02	8191921	TSC	T	A		24	31	7	37	0.00429781	0.04446	PGSC0003DMG400031399	UDP-arabinose 4-epimerase 1
chr02	8191921	TY	T	A		6	28	27	22	0.000654367	0.01484	PGSC0003DMG400031399	UDP-arabinose 4-epimerase 1
chr02	8194856	TSC	A	T		27	90	9	96	0.00352906	0.03871	PGSC0003DMG400031399	UDP-arabinose 4-epimerase 1
chr02	8194856	TY	A	T		3	93	24	115	0.000655473	0.01485	PGSC0003DMG400031399	UDP-arabinose 4-epimerase 1
chr02	8194918	TSC	A	C		56	190	20	227	5.71114e-06	0.00035	PGSC0003DMG400031399	UDP-arabinose 4-epimerase 1
chr02	8194918	TY	A	C		7	207	53	193	1.33884e-09	0	PGSC0003DMG400031399	UDP-arabinose 4-epimerase 1
chr02	8455047	TSC	A	G		137	51	92	72	0.00115032	0.01746	PGSC0003DMG400043213	Conserved gene of unknown function
chr02	8455047	TY	A	G		61	62	153	76	0.00197185	0.03171	PGSC0003DMG400043213	Conserved gene of unknown function
chr02	8659838	TSC	G	A		35	126	4	106	1.3872e-05	0.00068	PGSC0003DMG400044809	Ninja-family protein AFP3
chr02	8659838	TY	G	A		4	89	28	136	0.00273748	0.03963	PGSC0003DMG400044809	Ninja-family protein AFP3
chr02	8780990	TSC	A	G		93	130	45	159	1.95903e-05	0.00088	PGSC0003DMG400017947	Gene of unknown function
chr02	8780990	TY	A	G		38	185	84	166	3.85235e-05	0.002	PGSC0003DMG400017947	Gene of unknown function
chr02	8867117	TSC	G	A	R/H	111	17	65	29	0.00231239	0.02882	PGSC0003DMG401017944	Gene of unknown function
chr02	8867117	TY	G	A	R/H	70	21	146	10	0.000241965	0.00739	PGSC0003DMG401017944	Gene of unknown function
chr02	8867127	TSC	A	T	L/F	112	30	74	47	0.00181849	0.02429	PGSC0003DMG401017944	Gene of unknown function
chr02	8867127	TY	A	T	L/F	67	26	152	18	0.000484577	0.01205	PGSC0003DMG401017944	Gene of unknown function
chr02	8867255	TY	A	C		32	97	11	137	9.48833e-05	0.00381	PGSC0003DMG401017944	Gene of unknown function
chr02	8867255	TSY	A	C		44	88	11	117	7.67948e-07	0.00029	PGSC0003DMG401017944	Gene of unknown function
chr02	9340591	TSC	T	G		70	14	35	32	7.03808e-05	0.00228	PGSC0003DMG400037068	Gene of unknown function
chr02	9340591	TY	T	G		47	29	86	16	0.000865515	0.018	PGSC0003DMG400037068	Gene of unknown function
chr02	9340605	TSC	G	A		88	20	57	47	3.25912e-05	0.00129	PGSC0003DMG400037068	Gene of unknown function
chr02	9340605	TY	G	A		66	39	111	23	0.000596209	0.01391	PGSC0003DMG400037068	Gene of unknown function
chr02	9340758	TY	T	C		31	111	13	164	0.000261453	0.00781	PGSC0003DMG400037068	Gene of unknown function
chr02	9340758	TSY	T	C		34	112	13	142	0.000418411	0.0206	PGSC0003DMG400037068	Gene of unknown function
chr02	9403385	TSC	C	T		51	9	29	21	0.00235686	0.02922	PGSC0003DMG400014527	Transcription regulator
chr02	9403385	TY	C	T		44	28	66	10	0.000588315	0.01378	PGSC0003DMG400014527	Transcription regulator
chr02	10862886	TSC	T	G		233	17	132	44	2.03063e-07	3e-05	PGSC0003DMG400036713	Glyceraldehyde-3-phosphate dehydrogenase
chr02	10862886	TY	T	G		175	35	238	12	3.88847e-05	0.00201	PGSC0003DMG400036713	Glyceraldehyde-3-phosphate dehydrogenase
chr02	11118643	TSC	C	G	S/T	190	49	120	112	1.91988e-10	0	PGSC0003DMG400002196	Aspartic proteinase nepenthesin-1
chr02	11118643	TY	C	G	S/T	143	98	178	63	0.000995061	0.01983	PGSC0003DMG400002196	Aspartic proteinase nepenthesin-1
chr02	11118741	TSC	C	G		162	46	95	96	6.18403e-09	0	PGSC0003DMG400002196	Aspartic proteinase nepenthesin-1
chr02	11118741	TY	C	G		122	76	168	43	8.10491e-05	0.0034	PGSC0003DMG400002196	Aspartic proteinase nepenthesin-1
chr02	11805947	TY	G	A		22	105	70	142	0.00160291	0.02753	PGSC0003DMG400044029	Gene of unknown function
chr02	11805947	TSY	G	A		18	119	68	126	6.70106e-06	0.00131	PGSC0003DMG400044029	Gene of unknown function
chr02	11946077	TY	G	A		161	25	214	10	0.00132049	0.02409	PGSC0003DMG400041263	Gene of unknown function
chr02	11946077	TSY	G	A		159	25	212	7	0.00014379	0.01025	PGSC0003DMG400041263	Gene of unknown function
chr02	12098270	TSC	G	T		87	43	40	51	0.000882415	0.01445	PGSC0003DMG400036637	Gene of unknown function
chr02	12098270	TY	G	T		37	48	109	38	5.1549e-06	0.00046	PGSC0003DMG400036637	Gene of unknown function
chr02	12098369	TSC	G	T		91	75	31	72	8.83752e-05	0.00269	PGSC0003DMG400036637	Gene of unknown function
chr02	12098369	TY	G	T		29	74	64	70	0.0030561	0.0427	PGSC0003DMG400036637	Gene of unknown function
chr02	12610808	TSC	C	T		107	10	65	20	0.00453961	0.04624	PGSC0003DMG400023163	Protein phosphatase 2c
chr02	12610808	TY	C	T		73	25	115	8	0.000104038	0.00406	PGSC0003DMG400023163	Protein phosphatase 2c
chr02	13031135	TSC	C	T	M/I	201	35	133	50	0.00210486	0.02695	PGSC0003DMG401003169	Heterogeneous nuclear ribonucleoprotein A1
chr02	13031135	TY	C	T	M/I	141	60	207	37	0.000214973	0.00681	PGSC0003DMG401003169	Heterogeneous nuclear ribonucleoprotein A1
chr02	13095289	TSC	C	T		115	59	96	16	0.000194171	0.0048	PGSC0003DMG400045769	Conserved gene of unknown function
chr02	13095289	TSY	C	T		80	35	140	23	0.00150458	0.04643	PGSC0003DMG400045769	Conserved gene of unknown function
chr02	13095311	TSC	A	T	T/S	100	54	87	14	0.000155949	0.0041	PGSC0003DMG400045769	Conserved gene of unknown function
chr02	13095311	TSY	A	T	T/S	70	34	131	19	0.000149008	0.0105	PGSC0003DMG400045769	Conserved gene of unknown function
chr02	13201327	TSC	C	A		146	104	112	138	0.00310693	0.03542	PGSC0003DMG400003173	Cation-chloride co-transporter
chr02	13201327	TY	C	A		108	142	146	104	0.000915323	0.01872	PGSC0003DMG400003173	Cation-chloride co-transporter
chr02	13967646	TSC	C	A		38	69	11	77	0.000233499	0.00551	PGSC0003DMG400017974	Gene of unknown function
chr02	13967646	TY	C	A		12	97	73	103	1.50993e-08	1e-05	PGSC0003DMG400017974	Gene of unknown function
chr02	13967727	TSC	G	A		57	31	25	40	0.00176604	0.02381	PGSC0003DMG400017974	Gene of unknown function
chr02	13967727	TY	G	A		19	39	63	43	0.00179316	0.02973	PGSC0003DMG400017974	Gene of unknown function
chr02	14985469	TSC	A	C		67	40	38	55	0.00281548	0.03309	PGSC0003DMG400011810	PHAVOLUTA-like HD-ZIPIII protein
chr02	14985469	TY	A	C		37	51	84	49	0.0024056	0.03626	PGSC0003DMG400011810	PHAVOLUTA-like HD-ZIPIII protein
chr02	14985549	TSC	G	A		35	152	4	169	2.38189e-07	3e-05	PGSC0003DMG400011810	PHAVOLUTA-like HD-ZIPIII protein
chr02	14985549	TY	G	A		0	164	18	187	2.48783e-05	0.00145	PGSC0003DMG400011810	PHAVOLUTA-like HD-ZIPIII protein
chr02	14985597	TSC	C	G		33	78	0	74	5.49927e-09	0	PGSC0003DMG400011810	PHAVOLUTA-like HD-ZIPIII protein
chr02	14985597	TY	C	G		0	87	9	83	0.00326025	0.04457	PGSC0003DMG400011810	PHAVOLUTA-like HD-ZIPIII protein
chr02	15006790	TSC	A	G	Y/C	35	145	5	177	1.70562e-07	2e-05	PGSC0003DMG400011809	Disease resistance protein BS2
chr02	15006790	TY	A	G	Y/C	0	147	23	157	6.79906e-07	0.0001	PGSC0003DMG400011809	Disease resistance protein BS2
chr02	15006804	TSC	G	A	D/N	221	22	161	38	0.00313049	0.0356	PGSC0003DMG400011809	Disease resistance protein BS2
chr02	15006804	TY	G	A	D/N	134	42	204	23	0.000329719	0.0092	PGSC0003DMG400011809	Disease resistance protein BS2
chr02	15006843	TSC	A	G	T/A	183	44	128	92	2.45056e-07	3e-05	PGSC0003DMG400011809	Disease resistance protein BS2
chr02	15006843	TY	A	G	T/A	124	70	193	46	0.000122805	0.00457	PGSC0003DMG400011809	Disease resistance protein BS2
chr02	15014653	TSC	T	A		197	41	139	64	0.000497867	0.00958	PGSC0003DMG400011805	Nucleotide binding protein
chr02	15014653	TY	T	A		127	49	213	37	0.0013534	0.02451	PGSC0003DMG400011805	Nucleotide binding protein
chr02	15014682	TSC	T	A		137	61	78	88	1.89443e-05	0.00086	PGSC0003DMG400011805	Nucleotide binding protein
chr02	15014682	TY	T	A		72	72	152	77	0.00230693	0.03527	PGSC0003DMG400011805	Nucleotide binding protein
chr02	15014722	TSC	T	C		20	147	1	129	0.000115063	0.00328	PGSC0003DMG400011805	Nucleotide binding protein
chr02	15014722	TY	T	C		0	138	13	141	0.000233194	0.0072	PGSC0003DMG400011805	Nucleotide binding protein
chr02	15332509	TY	G	A		1	33	25	35	2.4162e-05	0.00142	PGSC0003DMG400003462	Transducin family protein
chr02	15332509	TSY	G	A		1	16	23	12	5.77233e-05	0.00566	PGSC0003DMG400003462	Transducin family protein
chr02	15629465	TSC	G	A		19	37	0	25	0.000403997	0.00822	PGSC0003DMG400021481	Gene of unknown function
chr02	15629465	TSY	G	A		17	31	0	42	4.81477e-06	0.00105	PGSC0003DMG400021481	Gene of unknown function
chr02	15806727	TY	G	A		233	12	198	48	7.24548e-07	0.00011	PGSC0003DMG400021452	AMP dependent ligase
chr02	15806727	TSY	G	A		220	16	194	52	5.91638e-06	0.00121	PGSC0003DMG400021452	AMP dependent ligase
chr02	15916899	TSC	T	C		119	43	70	55	0.00253854	0.03079	PGSC0003DMG400021455	Integral membrane family protein
chr02	15916899	TY	T	C		99	62	147	46	0.00367433	0.04826	PGSC0003DMG400021455	Integral membrane family protein
chr02	16141914	TY	C	A		84	5	70	39	1.31368e-07	3e-05	PGSC0003DMG402021461	26S protease regulatory subunit
chr02	16141914	TSY	C	A		62	8	61	31	0.00140936	0.04452	PGSC0003DMG402021461	26S protease regulatory subunit
chr02	16142156	TY	C	T		155	57	226	20	8.41146e-08	2e-05	PGSC0003DMG402021461	26S protease regulatory subunit
chr02	16142156	TSY	C	T		149	39	224	22	0.000719742	0.02917	PGSC0003DMG402021461	26S protease regulatory subunit
chr02	16168798	TY	C	T		98	63	187	34	2.16209e-07	4e-05	PGSC0003DMG402021462	Malonyl-CoA decarboxylase
chr02	16168798	TSY	C	T		96	40	169	29	0.00146381	0.04562	PGSC0003DMG402021462	Malonyl-CoA decarboxylase
chr02	16339585	TY	G	T		129	67	125	123	0.00140875	0.0252	PGSC0003DMG400034791	Gene of unknown function
chr02	16339585	TSY	G	T		130	59	101	103	0.000141016	0.01013	PGSC0003DMG400034791	Gene of unknown function
chr02	16638718	TY	A	G		166	53	226	23	1.50898e-05	0.00101	PGSC0003DMG400022060	Hepatocellular carcinoma-associated antigen
chr02	16638718	TSY	A	G		154	34	240	9	5.09099e-07	0.00022	PGSC0003DMG400022060	Hepatocellular carcinoma-associated antigen
chr02	16836845	TY	A	G	K/R	139	107	177	73	0.00107103	0.02085	PGSC0003DMG400046339	Conserved gene of unknown function
chr02	16836845	TSY	A	G	K/R	125	85	189	61	0.000283413	0.01602	PGSC0003DMG400046339	Conserved gene of unknown function
chr02	16973879	TSC	C	T		150	34	104	61	0.000114777	0.00327	PGSC0003DMG400012689	Endonuclease/exonuclease/phosphatase
chr02	16973879	TY	C	T		122	65	162	44	0.00337445	0.04563	PGSC0003DMG400012689	Endonuclease/exonuclease/phosphatase
chr02	18152194	TY	C	T		166	74	217	33	2.23474e-06	0.00025	PGSC0003DMG400021930	Villin headpiece
chr02	18152194	TSY	C	T		166	61	223	27	6.15583e-06	0.00124	PGSC0003DMG400021930	Villin headpiece
chr02	18663345	TY	C	T		78	40	132	10	3.6688e-08	1e-05	PGSC0003DMG400017472	F-box family protein
chr02	18663345	TSY	C	T		86	30	117	6	6.81e-06	0.00132	PGSC0003DMG400017472	F-box family protein
chr02	18807825	TSC	G	C		113	36	103	11	0.00315656	0.03582	PGSC0003DMG400017479	Serine/threonine-protein kinase cx32	PGSC0003DMG400017497
chr02	18807825	TSY	G	C		103	12	96	35	0.00115496	0.03924	PGSC0003DMG400017479	Serine/threonine-protein kinase cx32	PGSC0003DMG400017497
chr02	19141856	TSC	A	C		24	223	2	219	1.92126e-05	0.00087	PGSC0003DMG400008674	RNA polymerase II transcriptional coactivator KIWI
chr02	19141856	TSY	A	C		18	181	3	221	0.000233724	0.01408	PGSC0003DMG400008674	RNA polymerase II transcriptional coactivator KIWI
chr02	19191563	TSC	T	A		128	13	76	30	0.000145326	0.0039	PGSC0003DMG400008680	Transformer-SR ribonucleoprotein
chr02	19191563	TY	T	A		75	36	147	17	8.71456e-06	0.00067	PGSC0003DMG400008680	Transformer-SR ribonucleoprotein
chr02	19191569	TY	T	C		96	19	106	66	6.80153e-05	0.003	PGSC0003DMG400008680	Transformer-SR ribonucleoprotein
chr02	19191569	TSY	T	C		82	20	89	58	0.000873188	0.03288	PGSC0003DMG400008680	Transformer-SR ribonucleoprotein
chr02	19605041	TSC	T	C		82	4	59	18	0.000492879	0.00951	PGSC0003DMG400023883	Zinc finger protein
chr02	19605041	TY	T	C		60	21	90	8	0.001909	0.03102	PGSC0003DMG400023883	Zinc finger protein
chr02	19605194	TSC	A	G		201	19	153	46	4.42955e-05	0.00162	PGSC0003DMG400023883	Zinc finger protein
chr02	19605194	TY	A	G		163	46	196	20	0.000285461	0.00831	PGSC0003DMG400023883	Zinc finger protein
chr02	19605231	TY	C	T	L/F	85	49	123	21	2.86223e-05	0.00161	PGSC0003DMG400023883	Zinc finger protein
chr02	19605231	TSY	C	T	L/F	75	35	114	10	4.4859e-06	0.001	PGSC0003DMG400023883	Zinc finger protein
chr02	19605234	TY	G	A	V/I	123	13	105	42	7.19763e-05	0.00312	PGSC0003DMG400023883	Zinc finger protein
chr02	19605234	TSY	G	A	V/I	103	8	87	40	1.87344e-06	0.00055	PGSC0003DMG400023883	Zinc finger protein
chr02	19988808	TY	A	C		96	29	178	20	0.00222851	0.03449	PGSC0003DMG401012010	Nuclear receptor binding set domain containing protein 1, nsd
chr02	19988808	TSY	A	C		81	26	164	11	3.58738e-05	0.00409	PGSC0003DMG401012010	Nuclear receptor binding set domain containing protein 1, nsd
chr02	19990001	TY	G	A		130	37	209	18	9.99403e-05	0.00395	PGSC0003DMG401012010	Nuclear receptor binding set domain containing protein 1, nsd
chr02	19990001	TSY	G	A		129	27	200	11	0.000218639	0.01349	PGSC0003DMG401012010	Nuclear receptor binding set domain containing protein 1, nsd
chr02	19996426	TY	A	G	H/R	89	35	181	15	1.28879e-06	0.00016	PGSC0003DMG402012010	Nuclear receptor binding set domain containing protein 1, nsd
chr02	19996426	TSY	A	G	H/R	95	23	157	11	0.00133648	0.04305	PGSC0003DMG402012010	Nuclear receptor binding set domain containing protein 1, nsd
chr02	19996443	TY	G	C	A/P	72	28	131	7	1.24741e-06	0.00016	PGSC0003DMG402012010	Nuclear receptor binding set domain containing protein 1, nsd
chr02	19996443	TSY	G	C	A/P	75	17	117	4	0.00031047	0.01697	PGSC0003DMG402012010	Nuclear receptor binding set domain containing protein 1, nsd
chr02	20086585	TSC	C	A		14	130	0	110	0.000373692	0.00777	PGSC0003DMG400015492	ATP binding protein
chr02	20086585	TY	C	A		1	100	14	121	0.00260845	0.03834	PGSC0003DMG400015492	ATP binding protein
chr02	20086632	TSC	T	C		14	125	0	120	0.00013314	0.00365	PGSC0003DMG400015492	ATP binding protein
chr02	20086632	TY	T	C		0	112	13	113	0.000226369	0.00706	PGSC0003DMG400015492	ATP binding protein
chr02	20092044	TY	C	T	V/I	165	44	219	17	2.59745e-05	0.0015	PGSC0003DMG400015491	Tm-1^GCR26 protein
chr02	20092044	TSY	C	T	V/I	171	32	210	10	0.000133479	0.00978	PGSC0003DMG400015491	Tm-1^GCR26 protein
chr02	20092105	TY	T	C		138	53	215	25	4.404e-06	0.0004	PGSC0003DMG400015491	Tm-1^GCR26 protein
chr02	20092105	TSY	T	C		134	36	211	20	0.000432647	0.02105	PGSC0003DMG400015491	Tm-1^GCR26 protein
chr02	20228070	TY	G	A	T/I	122	49	208	39	0.00217037	0.03386	PGSC0003DMG400015484	Laccase
chr02	20228070	TSY	G	A	T/I	109	35	194	19	0.000129168	0.00958	PGSC0003DMG400015484	Laccase
chr02	20260994	TY	C	T		131	28	116	66	0.00015087	0.00529	PGSC0003DMG400015506	Protein MSP1
chr02	20260994	TSY	C	T		106	25	93	60	0.000255857	0.01497	PGSC0003DMG400015506	Protein MSP1
chr02	20292064	TSC	G	A	V/I	185	58	222	27	0.000130374	0.0036	PGSC0003DMG400015505	Anthranilate N-benzoyltransferase protein
chr02	20292064	TY	G	A	V/I	218	31	189	59	0.0010884	0.02108	PGSC0003DMG400015505	Anthranilate N-benzoyltransferase protein
chr02	20292079	TY	A	G	N/D	190	57	147	89	0.000516801	0.0126	PGSC0003DMG400015505	Anthranilate N-benzoyltransferase protein
chr02	20292079	TSY	A	G	N/D	173	68	136	106	0.000441215	0.02134	PGSC0003DMG400015505	Anthranilate N-benzoyltransferase protein
chr02	20292276	TSC	T	C		91	24	36	42	2.91753e-06	0.00021	PGSC0003DMG400015505	Anthranilate N-benzoyltransferase protein
chr02	20292276	TY	T	C		51	34	115	26	0.000569838	0.01348	PGSC0003DMG400015505	Anthranilate N-benzoyltransferase protein
chr02	20461275	TSC	G	A		149	21	114	40	0.00260781	0.03138	PGSC0003DMG400015477	ISWI chromatin remodeling complex ATPase ISW1
chr02	20461275	TY	G	A		125	39	182	19	0.000271982	0.00803	PGSC0003DMG400015477	ISWI chromatin remodeling complex ATPase ISW1
chr02	21067326	TSC	T	C		95	12	59	26	0.000991307	0.0157	PGSC0003DMG400024187	14-3-3 protein 4
chr02	21067326	TY	T	C		68	28	136	14	9.67348e-05	0.00386	PGSC0003DMG400024187	14-3-3 protein 4
chr02	21086112	TSC	G	A		60	50	38	88	0.000198065	0.00487	PGSC0003DMG400024178	Bet1
chr02	21086112	TY	G	A		42	80	67	44	8.17493e-05	0.00342	PGSC0003DMG400024178	Bet1
chr02	21086113	TSC	T	C		60	50	38	88	0.000198065	0.00487	PGSC0003DMG400024178	Bet1
chr02	21086113	TY	T	C		41	80	67	44	7.20039e-05	0.00312	PGSC0003DMG400024178	Bet1
chr02	21086114	TSC	G	A		59	52	38	89	0.000345499	0.00734	PGSC0003DMG400024178	Bet1
chr02	21086114	TY	G	A		41	81	66	45	8.19883e-05	0.00343	PGSC0003DMG400024178	Bet1
chr02	21086115	TSC	T	C		60	52	38	89	0.000230143	0.00546	PGSC0003DMG400024178	Bet1
chr02	21086115	TY	T	C		41	81	66	45	8.19883e-05	0.00343	PGSC0003DMG400024178	Bet1
chr02	21086211	TSC	G	T		211	39	157	90	1.36249e-07	2e-05	PGSC0003DMG400024193	Gene of unknown function	PGSC0003DMG400024178
chr02	21086211	TY	G	T		164	71	214	35	2.51324e-05	0.00146	PGSC0003DMG400024193	Gene of unknown function	PGSC0003DMG400024178
chr02	21086215	TY	C	A		210	26	242	8	0.00106744	0.0208	PGSC0003DMG400024193	Gene of unknown function	PGSC0003DMG400024178
chr02	21086215	TSY	C	A		180	24	242	8	0.000664296	0.02767	PGSC0003DMG400024193	Gene of unknown function	PGSC0003DMG400024178
chr02	21108667	TSC	T	A		156	93	190	59	0.00128224	0.01886	PGSC0003DMG400024180	TCP domain class transcription factor
chr02	21108667	TY	T	A		190	60	155	94	0.000977874	0.01959	PGSC0003DMG400024180	TCP domain class transcription factor
chr02	21108749	TSC	G	A		146	39	96	67	6.64504e-05	0.00219	PGSC0003DMG400024180	TCP domain class transcription factor
chr02	21108749	TY	G	A		100	64	143	37	0.000222997	0.00699	PGSC0003DMG400024180	TCP domain class transcription factor
chr02	21145428	TSC	T	C		82	11	50	24	0.0019132	0.02518	PGSC0003DMG400024190	RAD23
chr02	21145428	TY	T	C		48	25	94	12	0.000296745	0.00854	PGSC0003DMG400024190	RAD23
chr02	21145608	TSC	C	G	E/D	211	39	153	70	4.99353e-05	0.00177	PGSC0003DMG400024190	RAD23
chr02	21145608	TY	C	G	E/D	157	80	209	41	9.76542e-06	0.00073	PGSC0003DMG400024190	RAD23
chr02	21889320	TY	A	G		161	68	210	35	5.47812e-05	0.00258	PGSC0003DMG400003324	Squalene epoxidase
chr02	21889320	TSY	A	G		176	53	223	22	2.65464e-05	0.00336	PGSC0003DMG400003324	Squalene epoxidase
chr02	21889338	TY	C	T		157	64	196	33	0.000222267	0.00697	PGSC0003DMG400003324	Squalene epoxidase
chr02	21889338	TSY	C	T		165	47	209	20	9.96927e-05	0.0081	PGSC0003DMG400003324	Squalene epoxidase
chr02	22149484	TY	T	C		29	18	66	10	0.00182031	0.03004	PGSC0003DMG401013013	Conserved gene of unknown function
chr02	22149484	TSY	T	C		20	15	59	5	0.000109989	0.00862	PGSC0003DMG401013013	Conserved gene of unknown function
chr02	22190999	TY	G	A		116	36	148	12	7.34367e-05	0.00317	PGSC0003DMG400013019	Prolyl 4-hydroxylase
chr02	22190999	TSY	G	A		112	33	143	12	0.000314267	0.01709	PGSC0003DMG400013019	Prolyl 4-hydroxylase
chr02	22191009	TY	G	A		121	36	158	12	6.71254e-05	0.00298	PGSC0003DMG400013019	Prolyl 4-hydroxylase
chr02	22191009	TSY	G	A		116	33	152	12	0.000189695	0.01233	PGSC0003DMG400013019	Prolyl 4-hydroxylase
chr02	22191047	TY	C	T		142	39	196	22	0.00197816	0.03177	PGSC0003DMG400013019	Prolyl 4-hydroxylase
chr02	22191047	TSY	C	T		132	30	183	13	0.000906332	0.03367	PGSC0003DMG400013019	Prolyl 4-hydroxylase
chr02	22598978	TSC	G	C		115	28	36	73	1.86911e-14	0	PGSC0003DMG400025476	Conserved gene of unknown function
chr02	22598978	TSY	G	C		77	26	82	70	0.000949244	0.03462	PGSC0003DMG400025476	Conserved gene of unknown function
chr02	22776383	TSC	T	C		217	12	163	26	0.00332007	0.0371	PGSC0003DMG400000766	Patatin 3
chr02	22776383	TY	T	C		186	29	228	13	0.00329748	0.04492	PGSC0003DMG400000766	Patatin 3
chr02	22845052	TY	A	T		98	24	196	9	1.62816e-05	0.00106	PGSC0003DMG400000750	SWIB/MDM2 domain containing protein
chr02	22845052	TSY	A	T		85	27	167	9	4.68846e-06	0.00103	PGSC0003DMG400000750	SWIB/MDM2 domain containing protein
chr02	23006282	TY	A	G		15	20	53	19	0.00270987	0.03935	PGSC0003DMG400000759	Geraniol 10-hydroxylase
chr02	23006282	TSY	A	G		8	19	45	16	0.000140934	0.01013	PGSC0003DMG400000759	Geraniol 10-hydroxylase
chr02	23006359	TY	T	C		31	50	83	44	0.000187375	0.00619	PGSC0003DMG400000759	Geraniol 10-hydroxylase
chr02	23006359	TSY	T	C		14	47	71	36	6.96649e-08	5e-05	PGSC0003DMG400000759	Geraniol 10-hydroxylase
chr02	23006380	TY	A	G		28	42	79	44	0.00151052	0.02645	PGSC0003DMG400000759	Geraniol 10-hydroxylase
chr02	23006380	TSY	A	G		12	41	69	34	2.153e-07	0.00012	PGSC0003DMG400000759	Geraniol 10-hydroxylase
chr02	23191630	TSC	A	T		50	142	17	155	7.22741e-05	0.00232	PGSC0003DMG400002745	COR413-PM2
chr02	23191630	TY	A	T		14	154	45	172	0.000920376	0.01879	PGSC0003DMG400002745	COR413-PM2
chr02	23191679	TSC	T	C		49	173	16	162	0.000373853	0.00777	PGSC0003DMG400002745	COR413-PM2
chr02	23191679	TY	T	C		14	169	50	183	0.000103401	0.00404	PGSC0003DMG400002745	COR413-PM2
chr02	23329597	TY	G	A	R/Q	105	30	151	12	0.000353146	0.00966	PGSC0003DMG400022013	STS14 protein
chr02	23329597	TSY	G	A	R/Q	82	24	135	10	0.00059194	0.02571	PGSC0003DMG400022013	STS14 protein
chr02	23329644	TY	G	C	E/Q	131	32	199	15	0.000431386	0.01109	PGSC0003DMG400022013	STS14 protein
chr02	23329644	TSY	G	C	E/Q	114	27	176	11	0.00036777	0.01897	PGSC0003DMG400022013	STS14 protein
chr02	23633892	TSC	C	A		202	10	138	32	1.26369e-05	0.00063	PGSC0003DMG400026554	Conserved gene of unknown function
chr02	23633892	TSY	C	A		163	5	148	26	0.000104448	0.00836	PGSC0003DMG400026554	Conserved gene of unknown function
chr02	23854513	TSC	T	A		60	97	75	34	1.01488e-06	9e-05	PGSC0003DMG400026552	Conserved gene of unknown function
chr02	23854513	TSY	T	A		32	97	74	79	4.68812e-05	0.0049	PGSC0003DMG400026552	Conserved gene of unknown function
chr02	23858150	TSC	C	A		127	100	89	136	0.00050639	0.0097	PGSC0003DMG400026552	Conserved gene of unknown function
chr02	23858150	TY	C	A		106	122	147	82	0.000164337	0.00563	PGSC0003DMG400026552	Conserved gene of unknown function
chr02	23858153	TY	T	C		182	43	207	19	0.000994951	0.01983	PGSC0003DMG400026552	Conserved gene of unknown function
chr02	23858153	TSY	T	C		174	54	213	14	1.44394e-07	9e-05	PGSC0003DMG400026552	Conserved gene of unknown function
chr02	23858260	TY	C	G		52	41	114	31	0.000279087	0.00818	PGSC0003DMG400026552	Conserved gene of unknown function
chr02	23858260	TSY	C	G		34	38	102	19	9.01021e-08	6e-05	PGSC0003DMG400026552	Conserved gene of unknown function
chr02	24165331	TSC	G	T	G/C	135	56	89	87	0.000108481	0.00314	PGSC0003DMG402025150	Conserved gene of unknown function
chr02	24165331	TY	G	T	G/C	89	83	163	57	7.2244e-06	0.00058	PGSC0003DMG402025150	Conserved gene of unknown function
chr02	24587496	TSC	A	T		104	26	88	3	0.000189378	0.00472	PGSC0003DMG400006931	Protease degQ
chr02	24587496	TSY	A	T		75	20	117	4	4.34075e-05	0.00465	PGSC0003DMG400006931	Protease degQ
chr02	24591088	TSC	T	C	I/V	51	194	4	202	6.48004e-11	0	PGSC0003DMG400006931	Protease degQ
chr02	24591088	TY	T	C	I/V	6	219	44	206	4.55524e-08	1e-05	PGSC0003DMG400006931	Protease degQ
chr02	24615813	TSC	A	G		99	33	91	9	0.00179742	0.02409	PGSC0003DMG400006933	SET protein, phospatase 2A inhibitor
chr02	24615813	TSY	A	G		68	31	110	16	0.000869088	0.03279	PGSC0003DMG400006933	SET protein, phospatase 2A inhibitor
chr02	24669197	TSC	G	A		204	11	186	30	0.00273769	0.03248	PGSC0003DMG401006935	Ubiquitin carrier protein
chr02	24669197	TSY	G	A		172	3	198	33	4.14862e-06	0.00095	PGSC0003DMG401006935	Ubiquitin carrier protein
chr02	24669198	TSC	A	T		200	11	186	30	0.00280298	0.03299	PGSC0003DMG401006935	Ubiquitin carrier protein
chr02	24669198	TSY	A	T		172	3	198	33	4.14862e-06	0.00095	PGSC0003DMG401006935	Ubiquitin carrier protein
chr02	24669260	TSC	T	C		42	164	10	168	1.97406e-05	0.00088	PGSC0003DMG401006935	Ubiquitin carrier protein
chr02	24669260	TY	T	C		7	174	32	161	6.2911e-05	0.00284	PGSC0003DMG401006935	Ubiquitin carrier protein
chr02	24746356	TSC	T	C		241	9	186	24	0.00167856	0.02295	PGSC0003DMG400006896	Mitochondrial outer membrane protein porin of 34 kDa	PGSC0003DMG400006939
chr02	24746356	TSY	T	C		194	4	215	34	4.46221e-06	0.001	PGSC0003DMG400006896	Mitochondrial outer membrane protein porin of 34 kDa	PGSC0003DMG400006939
chr02	25321480	TY	A	G		32	87	14	111	0.00186941	0.03059	PGSC0003DMG400006919	Conserved gene of unknown function
chr02	25321480	TSY	A	G		32	54	15	93	0.000197602	0.01262	PGSC0003DMG400006919	Conserved gene of unknown function
chr02	25321557	TY	C	T		192	45	219	14	2.1457e-05	0.0013	PGSC0003DMG400006919	Conserved gene of unknown function
chr02	25321557	TSY	C	T		146	40	210	13	2.79163e-06	0.00072	PGSC0003DMG400006919	Conserved gene of unknown function
chr02	25321700	TY	C	T		93	22	130	5	0.000134654	0.00488	PGSC0003DMG400006919	Conserved gene of unknown function
chr02	25321700	TSY	C	T		87	21	124	3	1.50431e-05	0.00228	PGSC0003DMG400006919	Conserved gene of unknown function
chr02	25330307	TSC	G	T		133	27	75	52	8.98845e-06	0.00049	PGSC0003DMG400006920	Protein bem46
chr02	25330307	TY	G	T		99	40	172	30	0.00253329	0.03758	PGSC0003DMG400006920	Protein bem46
chr02	25333367	TSC	C	T		191	23	101	53	4.74553e-08	1e-05	PGSC0003DMG400006920	Protein bem46
chr02	25333367	TSY	C	T		164	15	147	55	1.40737e-06	0.00045	PGSC0003DMG400006920	Protein bem46
chr02	25333392	TSC	G	A		167	23	90	46	3.93998e-06	0.00026	PGSC0003DMG400006920	Protein bem46
chr02	25333392	TSY	G	A		146	14	133	46	5.09699e-05	0.00521	PGSC0003DMG400006920	Protein bem46
chr02	25333401	TSC	T	A		157	23	83	45	5.77839e-06	0.00035	PGSC0003DMG400006920	Protein bem46
chr02	25333401	TSY	T	A		143	14	125	46	2.59412e-05	0.00331	PGSC0003DMG400006920	Protein bem46
chr02	25333419	TSC	G	A		60	51	64	18	0.000774156	0.01315	PGSC0003DMG400006920	Protein bem46
chr02	25333419	TSY	G	A		47	49	78	25	0.000124619	0.00936	PGSC0003DMG400006920	Protein bem46
chr02	25367965	TSC	C	A		114	28	131	6	8.20776e-05	0.00255	PGSC0003DMG400006969	Zinc finger family protein
chr02	25367965	TY	C	A		148	12	180	50	0.000122663	0.00456	PGSC0003DMG400006969	Zinc finger family protein
chr02	25368080	TSC	C	A		89	38	106	4	3.58752e-08	1e-05	PGSC0003DMG400006969	Zinc finger family protein
chr02	25368080	TY	C	A		99	10	95	34	0.000713276	0.01575	PGSC0003DMG400006969	Zinc finger family protein
chr02	25368106	TSC	A	G		107	45	124	7	6.58403e-08	1e-05	PGSC0003DMG400006969	Zinc finger family protein
chr02	25368106	TY	A	G		118	11	112	41	9.04764e-05	0.00368	PGSC0003DMG400006969	Zinc finger family protein
chr02	25400270	TSC	C	T		89	39	44	57	9.05844e-05	0.00274	PGSC0003DMG400006922	F-box family protein
chr02	25400270	TY	C	T		42	55	96	48	0.000523468	0.01271	PGSC0003DMG400006922	F-box family protein
chr02	25481610	TSC	A	G		95	137	130	99	0.000789468	0.01333	PGSC0003DMG400006976	Structural constituent of ribosome
chr02	25481610	TSY	A	G		85	122	128	99	0.00153534	0.04697	PGSC0003DMG400006976	Structural constituent of ribosome
chr02	25521327	TSC	T	C		128	118	159	59	4.03323e-06	0.00027	PGSC0003DMG400006978	Nodulin
chr02	25521327	TSY	T	C		83	97	131	80	0.00163151	0.04868	PGSC0003DMG400006978	Nodulin
chr02	25691829	TSC	A	C		59	144	66	76	0.00138903	0.02	PGSC0003DMG400009411	UDP-glucosyltransferase
chr02	25691829	TY	A	C		85	56	79	125	0.000116922	0.00442	PGSC0003DMG400009411	UDP-glucosyltransferase
chr02	25696986	TY	C	T		213	34	239	6	3.6147e-06	0.00035	PGSC0003DMG400009412	UDP-glucosyltransferase
chr02	25696986	TSY	C	T		205	40	242	5	1.00396e-08	1e-05	PGSC0003DMG400009412	UDP-glucosyltransferase
chr02	25697020	TY	C	T		190	31	214	5	5.76917e-06	0.00049	PGSC0003DMG400009412	UDP-glucosyltransferase
chr02	25697020	TSY	C	T		187	35	218	4	1.05562e-07	7e-05	PGSC0003DMG400009412	UDP-glucosyltransferase
chr02	25819615	TSC	C	T		160	60	111	103	7.86479e-06	0.00044	PGSC0003DMG400009417	Kinase
chr02	25819615	TSY	C	T		182	35	138	85	2.20063e-07	0.00012	PGSC0003DMG400009417	Kinase
chr02	25863956	TY	C	A		135	26	230	8	1.19237e-05	0.00084	PGSC0003DMG400009431	Glioma tumor suppressor
chr02	25863956	TSY	C	A		130	21	206	7	0.000235976	0.01418	PGSC0003DMG400009431	Glioma tumor suppressor
chr02	25990063	TY	T	G		172	44	157	93	6.87702e-05	0.00303	PGSC0003DMG400010436	Ctp synthase
chr02	25990063	TSY	T	G		127	33	157	87	0.00123827	0.04101	PGSC0003DMG400010436	Ctp synthase
chr02	25990114	TY	C	T		172	36	201	16	0.00184799	0.03035	PGSC0003DMG400010436	Ctp synthase
chr02	25990114	TSY	C	T		128	30	193	15	0.00111093	0.03826	PGSC0003DMG400010436	Ctp synthase
chr02	26007519	TSC	C	A		166	9	117	57	1.02882e-11	0	PGSC0003DMG402010449	Thioredoxin I
chr02	26007519	TY	C	A		126	49	170	23	0.000120703	0.00452	PGSC0003DMG402010449	Thioredoxin I
chr02	26050741	TSC	A	G		108	127	67	152	0.00101053	0.01592	PGSC0003DMG400010448	UDP-N-acetylglucosamine pyrophosphorylase
chr02	26050741	TSY	A	G		83	83	70	151	0.000343176	0.01812	PGSC0003DMG400010448	UDP-N-acetylglucosamine pyrophosphorylase
chr02	26133027	TY	T	A	N/K	129	30	199	13	0.000236	0.00726	PGSC0003DMG400010445	Serine/threonine protein kinase
chr02	26133027	TSY	T	A	N/K	118	25	166	7	0.000111995	0.00872	PGSC0003DMG400010445	Serine/threonine protein kinase
chr02	26133203	TY	C	A	P/H	200	34	178	72	0.000170457	0.00578	PGSC0003DMG400010445	Serine/threonine protein kinase
chr02	26133203	TSY	C	A	P/H	174	24	175	66	7.91819e-05	0.00692	PGSC0003DMG400010445	Serine/threonine protein kinase
chr02	26237209	TSC	A	G		15	166	0	127	0.000293521	0.00652	PGSC0003DMG400010441	Pyrroline-5-carboxylate reductase
chr02	26237209	TY	A	G		3	117	23	164	0.00262377	0.0385	PGSC0003DMG400010441	Pyrroline-5-carboxylate reductase
chr02	26465868	TSC	G	T	A/E	57	41	18	39	0.00159031	0.02207	PGSC0003DMG400010351	Serine-threonine protein kinase, plant-type
chr02	26465868	TY	G	T	A/E	28	45	73	38	0.000290858	0.00842	PGSC0003DMG400010351	Serine-threonine protein kinase, plant-type
chr02	26490918	TY	T	G		173	68	224	26	5.68018e-07	9e-05	PGSC0003DMG400010333	Glutathione transferase
chr02	26490918	TSY	T	G		162	58	219	30	8.391e-05	0.0072	PGSC0003DMG400010333	Glutathione transferase
chr02	26490951	TSC	C	T		219	13	187	32	0.00155125	0.02166	PGSC0003DMG400010333	Glutathione transferase
chr02	26490951	TY	C	T		187	34	219	14	0.00125372	0.02323	PGSC0003DMG400010333	Glutathione transferase
chr02	26492103	TSC	A	G		37	63	12	71	0.000724727	0.01253	PGSC0003DMG400010333	Glutathione transferase
chr02	26492103	TY	A	G		20	79	60	101	0.00377057	0.04913	PGSC0003DMG400010333	Glutathione transferase
chr02	26492163	TSC	T	A		23	73	2	56	0.000552912	0.01032	PGSC0003DMG400010333	Glutathione transferase
chr02	26492163	TY	T	A		5	72	33	75	3.91055e-05	0.00202	PGSC0003DMG400010333	Glutathione transferase
chr02	26674498	TSC	C	T		163	29	123	6	0.00314134	0.03569	PGSC0003DMG402010355	Galactose-binding like
chr02	26674498	TY	C	T		126	5	179	33	0.000609255	0.01412	PGSC0003DMG402010355	Galactose-binding like
chr02	26769164	TSC	G	A		20	129	0	110	1.53803e-05	0.00073	PGSC0003DMG400010363	Zinc finger protein
chr02	26769164	TY	G	A		1	104	22	148	0.000201215	0.00651	PGSC0003DMG400010363	Zinc finger protein
chr02	26769210	TSC	A	C		29	171	2	133	2.5011e-05	0.00106	PGSC0003DMG400010363	Zinc finger protein
chr02	26769210	TY	A	C		1	134	38	184	8.87721e-08	2e-05	PGSC0003DMG400010363	Zinc finger protein
chr02	26769244	TSC	T	G		14	77	0	62	0.000848708	0.01405	PGSC0003DMG400010363	Zinc finger protein
chr02	26769244	TY	T	G		0	72	19	98	8.0222e-05	0.00337	PGSC0003DMG400010363	Zinc finger protein
chr02	27082546	TY	C	G		148	40	158	89	0.000987179	0.01972	PGSC0003DMG400021210	NIM1 1
chr02	27082546	TSY	C	G		144	34	144	91	1.47866e-05	0.00225	PGSC0003DMG400021210	NIM1 1
chr02	27089493	TSC	T	C		199	38	182	14	0.00470042	0.04738	PGSC0003DMG401021149	Conserved gene of unknown function
chr02	27089493	TSY	T	C		154	30	192	11	0.000763334	0.03023	PGSC0003DMG401021149	Conserved gene of unknown function
chr02	27089520	TY	G	A		183	66	149	101	0.00123116	0.02294	PGSC0003DMG401021149	Conserved gene of unknown function
chr02	27089520	TSY	G	A		161	66	136	114	0.000222598	0.01364	PGSC0003DMG401021149	Conserved gene of unknown function
chr02	27089525	TY	A	G		183	66	145	103	0.000454337	0.01151	PGSC0003DMG401021149	Conserved gene of unknown function
chr02	27089525	TSY	A	G		161	67	134	114	0.000223849	0.0137	PGSC0003DMG401021149	Conserved gene of unknown function
chr02	27189989	TSC	C	T	T/M	204	7	133	23	0.00014871	0.00396	PGSC0003DMG400021206	Conserved gene of unknown function
chr02	27189989	TY	C	T	T/M	137	35	225	20	0.000379222	0.01014	PGSC0003DMG400021206	Conserved gene of unknown function
chr02	27190312	TY	A	C	S/R	165	49	196	26	0.00224678	0.03467	PGSC0003DMG400021206	Conserved gene of unknown function
chr02	27190312	TSY	A	C	S/R	148	40	210	13	3.1611e-06	0.00078	PGSC0003DMG400021206	Conserved gene of unknown function
chr02	27190315	TY	A	G	N/D	161	50	191	27	0.00249334	0.03718	PGSC0003DMG400021206	Conserved gene of unknown function
chr02	27190315	TSY	A	G	N/D	140	39	205	14	1.07065e-05	0.00181	PGSC0003DMG400021206	Conserved gene of unknown function
chr02	27190425	TY	C	T		65	38	108	17	4.87681e-05	0.00237	PGSC0003DMG400021206	Conserved gene of unknown function
chr02	27190425	TSY	C	T		62	25	112	7	1.00597e-05	0.00174	PGSC0003DMG400021206	Conserved gene of unknown function
chr02	27190428	TY	T	C		68	37	111	16	6.73656e-05	0.00298	PGSC0003DMG400021206	Conserved gene of unknown function
chr02	27190428	TSY	T	C		64	25	115	6	5.86932e-06	0.00121	PGSC0003DMG400021206	Conserved gene of unknown function
chr02	27213030	TSC	C	G	T/R	239	10	198	25	0.00427553	0.04428	PGSC0003DMG400021205	Aminophospholipid ATPase
chr02	27213030	TY	C	G	T/R	182	34	236	12	0.000134996	0.00489	PGSC0003DMG400021205	Aminophospholipid ATPase
chr02	27306348	TY	C	T		135	19	168	55	0.00354086	0.04712	PGSC0003DMG400021139	Actin binding protein
chr02	27306348	TSY	C	T		136	12	155	50	5.86982e-05	0.00573	PGSC0003DMG400021139	Actin binding protein
chr02	27459469	TY	T	G		66	82	47	139	0.000290507	0.00841	PGSC0003DMG400021196	Charged multivesicular body protein 2b-B
chr02	27459469	TSY	T	G		55	76	36	121	0.000597621	0.02586	PGSC0003DMG400021196	Charged multivesicular body protein 2b-B
chr02	27637020	TSC	T	C		77	168	18	188	1.71962e-09	0	PGSC0003DMG400021123	Ubiquitin ligase SINAT5
chr02	27637020	TY	T	C		26	190	62	187	0.000527433	0.01278	PGSC0003DMG400021123	Ubiquitin ligase SINAT5
chr02	27775406	TY	G	C		2	52	56	55	2.19945e-10	0	PGSC0003DMG402021183	Nitrate transporter
chr02	27775406	TSY	G	C		4	48	41	49	1.54264e-06	0.00048	PGSC0003DMG402021183	Nitrate transporter
chr02	27775433	TSC	T	C		58	41	47	5	3.36756e-05	0.00132	PGSC0003DMG402021183	Nitrate transporter
chr02	27775433	TY	T	C		43	3	39	71	3.22577e-12	0	PGSC0003DMG402021183	Nitrate transporter
chr02	27854379	TSC	T	C	K/R	89	33	76	2	2.09688e-06	0.00016	PGSC0003DMG400035814	Reticuline oxidase
chr02	27854379	TY	T	C	K/R	77	6	131	38	0.00245327	0.03676	PGSC0003DMG400035814	Reticuline oxidase
chr02	28113713	TSC	T	G	E/A	171	6	118	20	0.000656937	0.01168	PGSC0003DMG400021101	Cation-chloride co-transporter
chr02	28113713	TY	T	G	E/A	114	22	203	13	0.00299232	0.04209	PGSC0003DMG400021101	Cation-chloride co-transporter
chr02	28140484	TSC	T	C		15	86	1	81	0.00099096	0.0157	PGSC0003DMG400021171	Protection of telomeres 1 protein
chr02	28140484	TY	T	C		0	74	14	114	0.0024646	0.03688	PGSC0003DMG400021171	Protection of telomeres 1 protein
chr02	28239756	TY	A	G		149	7	189	37	0.000268151	0.00795	PGSC0003DMG400021168	Katanin p60 ATPase-containing subunit
chr02	28239756	TSY	A	G		120	4	157	37	2.18681e-05	0.00296	PGSC0003DMG400021168	Katanin p60 ATPase-containing subunit
chr02	28381890	TY	T	G		73	20	51	55	1.02398e-05	0.00075	PGSC0003DMG400021160	Lupus la ribonucleoprotein
chr02	28381890	TSY	T	G		62	18	38	47	1.67724e-05	0.00245	PGSC0003DMG400021160	Lupus la ribonucleoprotein
chr02	28381921	TY	T	C		193	10	206	42	5.05431e-05	0.00243	PGSC0003DMG400021160	Lupus la ribonucleoprotein
chr02	28381921	TSY	T	C		172	8	169	34	0.000117812	0.00902	PGSC0003DMG400021160	Lupus la ribonucleoprotein
chr02	28382057	TSC	T	G		163	43	173	11	1.56682e-05	0.00074	PGSC0003DMG400021160	Lupus la ribonucleoprotein
chr02	28382057	TY	T	G		169	16	202	47	0.00355161	0.0472	PGSC0003DMG400021160	Lupus la ribonucleoprotein
chr02	28905281	TY	C	T		143	7	135	47	7.09409e-08	2e-05	PGSC0003DMG400009705	Purine transporter
chr02	28905281	TSY	C	T		138	14	133	40	0.000908737	0.03372	PGSC0003DMG400009705	Purine transporter
chr02	28996433	TY	A	C		30	47	83	50	0.00150453	0.02637	PGSC0003DMG400003081	Double-stranded DNA-binding protein
[truncated: 10,001 more rows]
[truncated: 1 more columns]
