# Supplementary material for: Physical mapping of QTL for tuber yield, starch content and starch yield in tetraploid potato (Solanum tuberosum L.) by means of genome wide genotyping by sequencing and the 8.3 K SolCAP SNP array
Source: BMC Genomics. 2017 Aug 22;18:642. doi: 10.1186/s12864-017-3979-9 (PMC5567664; doi:10.1186/s12864-017-3979-9)
Supplement: Supplementary file 9 — SolCAP SNPs in 117 genes associated with TSC in the PIN184 population. (XLSX 38 kb) [file 12864_2017_3979_MOESM9_ESM.xlsx]

## Sheet: triples
Chromosome	Position (v2.1.11)	Trait	Reference allele (DM_phu)	Alternative allele (tbr)	Amino acid changes	phu_SNP count HIGH	tbr_SNP count HIGH	phu_SNP count LOW	tbr_snp count LOW	p-value	FDR	Locus	Locus position (v4.03)	Annotation	Double annotation
chr01	377715	TSC	G	A		94	156	40	165	3.21625e-05	0.00128	PGSC0003DMG400022767	00276810..280160	Transmembrane transporter
chr01	377715	TY	G	A		39	166	111	139	8.39577e-09	0	PGSC0003DMG400022767	00276810..280160	Transmembrane transporter
chr01	377715	TSY	G	A		46	120	118	114	4.93106e-06	0.00107	PGSC0003DMG400022767	00276810..280160	Transmembrane transporter
chr01	377770	TSC	C	T	R/H	157	57	93	75	0.000331485	0.00712	PGSC0003DMG400022767	00276810..280160	Transmembrane transporter
chr01	377770	TY	C	T	R/H	77	88	162	59	1.08858e-07	3e-05	PGSC0003DMG400022767	00276810..280160	Transmembrane transporter
chr01	377770	TSY	C	T	R/H	73	61	137	51	0.00085684	0.03251	PGSC0003DMG400022767	00276810..280160	Transmembrane transporter
chr01	550821	TSC	C	A		124	49	94	78	0.00120007	0.018	PGSC0003DMG402032161	01041000..1048800	Iaa-amino acid hydrolase 4	PGSC0003DMG401032161
chr01	550821	TY	C	A		71	86	140	56	7.75696e-07	0.00011	PGSC0003DMG402032161	01041000..1048800	Iaa-amino acid hydrolase 4	PGSC0003DMG401032161
chr01	550821	TSY	C	A		61	70	122	50	1.96181e-05	0.00273	PGSC0003DMG402032161	01041000..1048800	Iaa-amino acid hydrolase 4	PGSC0003DMG401032161
chr01	550915	TSC	T	G		90	30	56	47	0.0017998	0.02411	PGSC0003DMG402032161	01041000..1048800	Iaa-amino acid hydrolase 4	PGSC0003DMG401032161
chr01	550915	TY	T	G		51	45	142	30	4.80312e-07	8e-05	PGSC0003DMG402032161	01041000..1048800	Iaa-amino acid hydrolase 4	PGSC0003DMG401032161
chr01	550915	TSY	T	G		48	34	121	32	0.00128786	0.04204	PGSC0003DMG402032161	01041000..1048800	Iaa-amino acid hydrolase 4	PGSC0003DMG401032161
chr01	762392	TSC	C	T		16	121	0	117	3.56966e-05	0.00138	PGSC0003DMG400032127	01252500..1261000	Conserved gene of unknown function
chr01	762392	TY	C	T		1	116	19	148	0.000290963	0.00842	PGSC0003DMG400032127	01252500..1261000	Conserved gene of unknown function
chr01	762392	TSY	C	T		1	90	20	123	0.000336242	0.01787	PGSC0003DMG400032127	01252500..1261000	Conserved gene of unknown function
chr01	1243675	TSC	G	T		148	59	124	12	5.79356e-06	0.00035	PGSC0003DMG400032145	01737320..1740860	Lipoate-protein ligase B
chr01	1243675	TY	G	T		132	18	182	68	0.00026331	0.00785	PGSC0003DMG400032145	01737320..1740860	Lipoate-protein ligase B
chr01	1243675	TSY	G	T		114	13	149	48	0.00133393	0.043	PGSC0003DMG400032145	01737320..1740860	Lipoate-protein ligase B
chr01	3323233	TSC	C	T		49	47	0	53	1.02588e-12	0	PGSC0003DMG400016365	03818250..3821930	Phytosulfokine receptor
chr01	3323233	TY	C	T		4	44	29	67	0.0030219	0.04237	PGSC0003DMG400016365	03818250..3821930	Phytosulfokine receptor
chr01	3323233	TSY	C	T		28	17	29	59	0.00162929	0.04864	PGSC0003DMG400016365	03818250..3821930	Phytosulfokine receptor
chr01	8889398	TSC	C	T		166	59	184	23	7.27069e-05	0.00233	PGSC0003DMG400026607	28087040..28089300	Gene of unknown function
chr01	8889398	TY	C	T		177	44	224	22	0.000812338	0.0172	PGSC0003DMG400026607	28087040..28089300	Gene of unknown function
chr01	8889398	TSY	C	T		120	44	223	22	2.23388e-06	0.00062	PGSC0003DMG400026607	28087040..28089300	Gene of unknown function
chr01	37823297	TSC	C	T	G/R	107	87	146	65	0.00403654	0.04254	PGSC0003DMG400036984	42919670..42920200	Gene of unknown function
chr01	37823297	TY	C	T	G/R	103	83	180	67	0.000227759	0.00709	PGSC0003DMG400036984	42919670..42920200	Gene of unknown function
chr01	37823297	TSY	C	T	G/R	81	73	165	62	7.98081e-05	0.00695	PGSC0003DMG400036984	42919670..42920200	Gene of unknown function
chr01	50389770	TSC	T	C		165	60	198	30	0.000379805	0.00786	PGSC0003DMG400011326	57283290..57284880	Ring finger protein
chr01	50389770	TY	T	C		186	40	153	75	0.000230099	0.00713	PGSC0003DMG400011326	57283290..57284880	Ring finger protein
chr01	50389770	TSY	T	C		176	50	144	83	0.000929461	0.03414	PGSC0003DMG400011326	57283290..57284880	Ring finger protein
chr01	55913177	TSC	A	T		25	86	5	79	0.00128553	0.01889	PGSC0003DMG400009034	62459600..62466800	Conserved gene of unknown function
chr01	55913177	TY	A	T		3	80	39	120	1.28022e-05	0.00089	PGSC0003DMG400009034	62459600..62466800	Conserved gene of unknown function
chr01	55913177	TSY	A	T		6	63	37	90	0.000973401	0.03516	PGSC0003DMG400009034	62459600..62466800	Conserved gene of unknown function
chr01	55913180	TSC	G	T		25	89	6	84	0.00287283	0.03352	PGSC0003DMG400009034	62459600..62466800	Conserved gene of unknown function
chr01	55913180	TY	G	T		4	80	39	124	7.66629e-05	0.00326	PGSC0003DMG400009034	62459600..62466800	Conserved gene of unknown function
chr01	55913180	TSY	G	T		7	67	38	94	0.00136665	0.04361	PGSC0003DMG400009034	62459600..62466800	Conserved gene of unknown function
chr01	55532588	TSC	G	A		101	94	102	46	0.00185146	0.0246	PGSC0003DMG400044792	62839400..62845100	Gene of unknown function
chr01	55532588	TY	G	A		93	70	195	55	1.00991e-05	0.00074	PGSC0003DMG400044792	62839400..62845100	Gene of unknown function
chr01	55532588	TSY	G	A		59	83	154	51	4.23583e-10	0	PGSC0003DMG400044792	62839400..62845100	Gene of unknown function
chr01	54889768	TSC	C	T	A/V	175	75	142	106	0.00382965	0.04101	PGSC0003DMG401001116	63483900..63491000	Protein CHMP7
chr01	54889768	TY	C	T	A/V	142	106	193	56	1.5655e-06	0.00019	PGSC0003DMG401001116	63483900..63491000	Protein CHMP7
chr01	54889768	TSY	C	T	A/V	162	87	195	55	0.0014928	0.04621	PGSC0003DMG401001116	63483900..63491000	Protein CHMP7
chr01	57114995	TSC	C	A		10	128	32	94	7.57036e-05	0.0024	PGSC0003DMG400017958	64078200..64087400	Nucleotide pyrophosphatase/phosphodiesterase
chr01	57114995	TY	C	A		31	102	5	173	2.8176e-08	1e-05	PGSC0003DMG400017958	64078200..64087400	Nucleotide pyrophosphatase/phosphodiesterase
chr01	57114995	TSY	C	A		20	86	3	135	9.31793e-06	0.00166	PGSC0003DMG400017958	64078200..64087400	Nucleotide pyrophosphatase/phosphodiesterase
chr01	57157622	TSC	A	G		20	219	43	179	0.000647626	0.01156	PGSC0003DMG400017956	64120000..64127100	Protein cdcH
chr01	57157622	TY	A	G		57	163	22	221	1.78338e-06	0.00021	PGSC0003DMG400017956	64120000..64127100	Protein cdcH
chr01	57157622	TSY	A	G		45	152	24	210	0.000540724	0.02424	PGSC0003DMG400017956	64120000..64127100	Protein cdcH
chr01	58817667	TSC	G	T		184	65	179	22	4.1811e-05	0.00155	PGSC0003DMG400006800	65780440..65783920	NBS-LRR protein
chr01	58817667	TY	G	T		179	36	232	16	0.000593758	0.01387	PGSC0003DMG400006800	65780440..65783920	NBS-LRR protein
chr01	58817667	TSY	G	T		165	52	200	17	5.54056e-06	0.00116	PGSC0003DMG400006800	65780440..65783920	NBS-LRR protein
chr01	62249400	TSC	A	G	Y/H	181	66	217	28	1.8356e-05	0.00084	PGSC0003DMG400025997	69257910..69259560	Triacylglycerol lipase
chr01	62249400	TY	A	G	Y/H	204	44	132	117	2.77267e-12	0	PGSC0003DMG400025997	69257910..69259560	Triacylglycerol lipase
chr01	62249400	TSY	A	G	Y/H	168	42	126	123	4.15205e-11	0	PGSC0003DMG400025997	69257910..69259560	Triacylglycerol lipase
chr01	62249509	TSC	A	G		130	103	168	74	0.00238965	0.0295	PGSC0003DMG400025997	69257910..69259560	Triacylglycerol lipase
chr01	62249509	TY	A	G		172	73	98	133	9.00879e-10	0	PGSC0003DMG400025997	69257910..69259560	Triacylglycerol lipase
chr01	62249509	TSY	A	G		149	70	90	137	1.85253e-09	0	PGSC0003DMG400025997	69257910..69259560	Triacylglycerol lipase
chr01	63201542	TSC	A	T	M/K	73	96	34	118	8.65294e-05	0.00265	PGSC0003DMG400025974	70209330..70213910	EF hand family protein (Calcium binding protein)
chr01	63201542	TY	A	T	M/K	54	91	33	132	0.000948658	0.01917	PGSC0003DMG400025974	70209330..70213910	EF hand family protein (Calcium binding protein)
chr01	63201542	TSY	A	T	M/K	51	81	33	127	0.00109706	0.03797	PGSC0003DMG400025974	70209330..70213910	EF hand family protein (Calcium binding protein)
chr01	63201571	TSC	C	A	K/N	94	107	43	138	3.80536e-06	0.00025	PGSC0003DMG400025974	70209330..70213910	EF hand family protein (Calcium binding protein)
chr01	63201571	TY	C	A	K/N	75	102	46	158	4.16674e-05	0.00212	PGSC0003DMG400025974	70209330..70213910	EF hand family protein (Calcium binding protein)
chr01	63201571	TSY	C	A	K/N	67	92	46	149	0.00023732	0.01424	PGSC0003DMG400025974	70209330..70213910	EF hand family protein (Calcium binding protein)
chr01	63201582	TSC	C	A	V/F	84	123	41	148	5.89006e-05	0.002	PGSC0003DMG400025974	70209330..70213910	EF hand family protein (Calcium binding protein)
chr01	63201582	TY	C	A	V/F	70	117	43	173	0.000143812	0.00512	PGSC0003DMG400025974	70209330..70213910	EF hand family protein (Calcium binding protein)
chr01	63201582	TSY	C	A	V/F	59	109	42	164	0.00158348	0.04785	PGSC0003DMG400025974	70209330..70213910	EF hand family protein (Calcium binding protein)
chr01	64341103	TSC	A	G	N/S	196	48	218	25	0.00497789	0.04931	PGSC0003DMG401000006	71350800..71357200	DNA binding protein
chr01	64341103	TY	A	G	N/S	230	14	199	44	2.15492e-05	0.00131	PGSC0003DMG401000006	71350800..71357200	DNA binding protein
chr01	64341103	TSY	A	G	N/S	223	20	192	52	6.08246e-05	0.00587	PGSC0003DMG401000006	71350800..71357200	DNA binding protein
chr01	65810344	TSC	C	T		148	62	143	25	0.000856492	0.01414	PGSC0003DMG401000076	72815930..72820750	Protein ABIL1	PGSC0003DMG402000076
chr01	65810344	TY	C	T		122	40	131	94	0.00052218	0.01269	PGSC0003DMG401000076	72815930..72820750	Protein ABIL1	PGSC0003DMG402000076
chr01	65810344	TSY	C	T		112	31	113	85	4.65241e-05	0.00487	PGSC0003DMG401000076	72815930..72820750	Protein ABIL1	PGSC0003DMG402000076
chr01	65812477	TSC	A	C		98	39	119	10	1.3023e-05	0.00065	PGSC0003DMG400000077	72821600..72827100	Alpha 1,3-xylosyltransferase
chr01	65812477	TY	A	C		106	20	115	58	0.000788968	0.01688	PGSC0003DMG400000077	72821600..72827100	Alpha 1,3-xylosyltransferase
chr01	65812477	TSY	A	C		86	17	94	52	0.000921175	0.03399	PGSC0003DMG400000077	72821600..72827100	Alpha 1,3-xylosyltransferase
chr01	65837738	TSC	G	A	R/Q	162	29	188	6	2.87177e-05	0.00117	PGSC0003DMG400000079	72843400..72848700	BCL-2-associated athanogene 6
chr01	65837738	TY	G	A	R/Q	198	7	167	30	4.34409e-05	0.00218	PGSC0003DMG400000079	72843400..72848700	BCL-2-associated athanogene 6
chr01	65837738	TSY	G	A	R/Q	176	7	153	26	0.000413381	0.02045	PGSC0003DMG400000079	72843400..72848700	BCL-2-associated athanogene 6
chr01	66009518	TSC	A	T		129	68	95	99	0.00107489	0.01662	PGSC0003DMG400000204	73015930..73019840	Thylakoid membrane phosphoprotein 14 kDa, chloroplast
chr01	66009518	TY	A	T		64	76	167	64	5.34194e-07	8e-05	PGSC0003DMG400000204	73015930..73019840	Thylakoid membrane phosphoprotein 14 kDa, chloroplast
chr01	66009518	TSY	A	T		55	50	141	48	0.000165279	0.01125	PGSC0003DMG400000204	73015930..73019840	Thylakoid membrane phosphoprotein 14 kDa, chloroplast
chr01	66160533	TSC	T	C		203	46	245	5	1.86186e-10	0	PGSC0003DMG401000095	73169390..73173120	Jasmonic acid-amino acid-conjugating enzyme
chr01	66160533	TY	T	C		235	15	197	52	7.86775e-07	0.00011	PGSC0003DMG401000095	73169390..73173120	Jasmonic acid-amino acid-conjugating enzyme
chr01	66160533	TSY	T	C		219	27	186	63	3.90669e-05	0.00434	PGSC0003DMG401000095	73169390..73173120	Jasmonic acid-amino acid-conjugating enzyme
chr01	68471046	TSC	A	G		79	159	43	172	0.00203316	0.02631	PGSC0003DMG400022473	75477200..75485600	Zeta-carotene desaturase
chr01	68471046	TY	A	G		45	189	103	146	1.36534e-07	3e-05	PGSC0003DMG400022473	75477200..75485600	Zeta-carotene desaturase
chr01	68471046	TSY	A	G		59	180	102	142	7.33738e-05	0.00659	PGSC0003DMG400022473	75477200..75485600	Zeta-carotene desaturase
chr01	68825633	TSC	A	T		163	76	121	118	0.000128451	0.00356	PGSC0003DMG400022490	75833700..75839800	Sodium/hydrogen exchanger
chr01	68825633	TY	A	T		98	143	175	74	4.29829e-11	0	PGSC0003DMG400022490	75833700..75839800	Sodium/hydrogen exchanger
chr01	68825633	TSY	A	T		112	89	169	62	0.000177414	0.01178	PGSC0003DMG400022490	75833700..75839800	Sodium/hydrogen exchanger
chr01	68825635	TSC	A	G		163	72	121	114	0.000104946	0.00306	PGSC0003DMG400022490	75833700..75839800	Sodium/hydrogen exchanger
chr01	68825635	TY	A	G		96	139	175	69	1.13748e-11	0	PGSC0003DMG400022490	75833700..75839800	Sodium/hydrogen exchanger
chr01	68825635	TSY	A	G		111	85	169	60	0.000220141	0.01354	PGSC0003DMG400022490	75833700..75839800	Sodium/hydrogen exchanger
chr01	68872476	TSC	T	A	F/Y	167	80	125	103	0.00467043	0.04717	PGSC0003DMG400022488	75878300..75886600	Protein FRIGIDA
chr01	68872476	TY	T	A	F/Y	107	126	172	78	3.81293e-07	7e-05	PGSC0003DMG400022488	75878300..75886600	Protein FRIGIDA
chr01	68872476	TSY	T	A	F/Y	126	103	175	74	0.000637399	0.02695	PGSC0003DMG400022488	75878300..75886600	Protein FRIGIDA
chr01	68872487	TSC	G	A	V/I	212	35	182	60	0.00410838	0.04308	PGSC0003DMG400022488	75878300..75886600	Protein FRIGIDA
chr01	68872487	TY	G	A	V/I	188	61	219	27	9.26077e-05	0.00374	PGSC0003DMG400022488	75878300..75886600	Protein FRIGIDA
chr01	68872487	TSY	G	A	V/I	181	54	227	20	6.99553e-06	0.00135	PGSC0003DMG400022488	75878300..75886600	Protein FRIGIDA
chr01	69310183	TSC	C	T	A/V	89	24	66	73	3.34119e-07	4e-05	PGSC0003DMG400028576	76319620..76322950	Verticillium wilt disease resistance protein
chr01	69310183	TY	C	T	A/V	34	59	133	21	7.4832e-16	0	PGSC0003DMG400028576	76319620..76322950	Verticillium wilt disease resistance protein
chr01	69310183	TSY	C	T	A/V	23	20	124	16	2.52258e-06	0.00067	PGSC0003DMG400028576	76319620..76322950	Verticillium wilt disease resistance protein
chr01	69602692	TSC	G	T		141	96	153	57	0.00371455	0.04015	PGSC0003DMG400018995	76609600..76615900	Conserved gene of unknown function
chr01	69602692	TY	G	T		116	118	160	77	8.47696e-05	0.00351	PGSC0003DMG400018995	76609600..76615900	Conserved gene of unknown function
chr01	69602692	TSY	G	T		102	119	136	60	1.84416e-06	0.00054	PGSC0003DMG400018995	76609600..76615900	Conserved gene of unknown function
chr01	72064956	TSC	C	A		53	7	36	23	0.000687939	0.01207	PGSC0003DMG400018234	79154700..79163700	Glutamyl-tRNA synthetase, cytoplasmic
chr01	72064956	TY	C	A		48	12	24	29	0.000173884	0.00587	PGSC0003DMG400018234	79154700..79163700	Glutamyl-tRNA synthetase, cytoplasmic
chr01	72064956	TSY	C	A		49	9	22	24	0.000103556	0.00832	PGSC0003DMG400018234	79154700..79163700	Glutamyl-tRNA synthetase, cytoplasmic
chr01	72766235	TSC	A	G		181	23	164	52	0.000838237	0.01393	PGSC0003DMG400020705	79851100..79859900	U2 snrnp auxiliary factor, small subunit
chr01	72766235	TY	A	G		134	51	213	9	1.17309e-11	0	PGSC0003DMG400020705	79851100..79859900	U2 snrnp auxiliary factor, small subunit
chr01	72766235	TSY	A	G		112	32	178	12	2.93412e-05	0.00358	PGSC0003DMG400020705	79851100..79859900	U2 snrnp auxiliary factor, small subunit
chr01	72939652	TSC	G	A		210	33	171	73	1.5614e-05	0.00074	PGSC0003DMG400024880	80022600..80030100	Conserved gene of unknown function
chr01	72939652	TY	G	A		158	75	224	21	6.55922e-11	0	PGSC0003DMG400024880	80022600..80030100	Conserved gene of unknown function
chr01	72939652	TSY	G	A		177	52	218	23	0.000132714	0.00974	PGSC0003DMG400024880	80022600..80030100	Conserved gene of unknown function
chr01	73470050	TSC	G	A		217	21	169	60	6.85543e-07	7e-05	PGSC0003DMG400004531	80559600..80566400	Endomembrane protein emp70
chr01	73470050	TY	G	A		162	61	233	17	1.94314e-09	0	PGSC0003DMG400004531	80559600..80566400	Endomembrane protein emp70
chr01	73470050	TSY	G	A		151	38	227	23	0.00129087	0.0421	PGSC0003DMG400004531	80559600..80566400	Endomembrane protein emp70
chr01	74204247	TSC	G	T	G/V	155	18	108	31	0.00478897	0.04801	PGSC0003DMG400023773	81292900..81300000	Conserved gene of unknown function
chr01	74204247	TY	G	T	G/V	119	49	221	19	2.74025e-08	1e-05	PGSC0003DMG400023773	81292900..81300000	Conserved gene of unknown function
chr01	74204247	TSY	G	T	G/V	106	34	176	20	0.000805536	0.03127	PGSC0003DMG400023773	81292900..81300000	Conserved gene of unknown function
chr01	74204263	TSC	T	C		231	19	166	50	3.11431e-06	0.00022	PGSC0003DMG400023773	81292900..81300000	Conserved gene of unknown function
chr01	74204263	TY	T	C		172	77	231	16	1.02957e-12	0	PGSC0003DMG400023773	81292900..81300000	Conserved gene of unknown function
chr01	74204263	TSY	T	C		186	55	230	19	2.29237e-06	0.00063	PGSC0003DMG400023773	81292900..81300000	Conserved gene of unknown function
chr01	74670725	TSC	A	T		213	21	114	45	8.74399e-07	8e-05	PGSC0003DMG400012593	81760520..81765050	PRIP-interacting protein (peroxisome proliferator-activated receptor (PPARγ)-interacting protein)
chr01	74670725	TY	A	T		123	70	212	19	9.95364e-13	0	PGSC0003DMG400012593	81760520..81765050	PRIP-interacting protein (peroxisome proliferator-activated receptor (PPARγ)-interacting protein)
chr01	74670725	TSY	A	T		120	42	173	18	5.35821e-05	0.00538	PGSC0003DMG400012593	81760520..81765050	PRIP-interacting protein (peroxisome proliferator-activated receptor (PPARγ)-interacting protein)
chr01	76071425	TSC	A	C		35	214	6	244	1.08324e-06	0.0001	PGSC0003DMG400005105	83158260..83161920	Squalene monooxygenase
chr01	76071425	TY	A	C		1	249	24	224	4.28662e-07	7e-05	PGSC0003DMG400005105	83158260..83161920	Squalene monooxygenase
chr01	76071425	TSY	A	C		8	201	31	215	0.000721652	0.02921	PGSC0003DMG400005105	83158260..83161920	Squalene monooxygenase
chr01	76502255	TSC	C	T		166	34	105	51	0.000693816	0.01214	PGSC0003DMG400025743	83586600..83592400	DNA-directed polymerase kappa
chr01	76502255	TY	C	T		119	69	177	47	0.000440664	0.01126	PGSC0003DMG400025743	83586600..83592400	DNA-directed polymerase kappa
chr01	76502255	TSY	C	T		110	54	151	31	0.000709315	0.02888	PGSC0003DMG400025743	83586600..83592400	DNA-directed polymerase kappa
chr01	76804110	TSC	G	A	G/R	239	11	205	43	2.49061e-06	0.00018	PGSC0003DMG400025760	83891300..83895930	Homeobox protein HAT3.1
chr01	76804110	TY	G	A	G/R	235	15	213	37	0.00185698	0.03045	PGSC0003DMG400025760	83891300..83895930	Homeobox protein HAT3.1
chr01	76804110	TSY	G	A	G/R	209	9	216	34	0.000353206	0.01846	PGSC0003DMG400025760	83891300..83895930	Homeobox protein HAT3.1
chr01	76999256	TSC	C	G		141	27	95	46	0.000756008	0.01292	PGSC0003DMG400025772	84085100..84092000	Tip120, TATA binding protein-interacting protein
chr01	76999256	TY	C	G		98	51	166	28	2.82652e-05	0.00159	PGSC0003DMG400025772	84085100..84092000	Tip120, TATA binding protein-interacting protein
chr01	76999256	TSY	C	G		87	35	137	18	0.000388967	0.01968	PGSC0003DMG400025772	84085100..84092000	Tip120, TATA binding protein-interacting protein
chr01	76999320	TSC	G	A		140	36	99	56	0.00203048	0.02629	PGSC0003DMG400025772	84085100..84092000	Tip120, TATA binding protein-interacting protein
chr01	76999320	TY	G	A		94	61	162	40	5.49177e-05	0.00258	PGSC0003DMG400025772	84085100..84092000	Tip120, TATA binding protein-interacting protein
chr01	76999320	TSY	G	A		79	47	147	28	4.19416e-05	0.00455	PGSC0003DMG400025772	84085100..84092000	Tip120, TATA binding protein-interacting protein
chr01	76999322	TSC	G	A		127	30	96	50	0.00396155	0.04198	PGSC0003DMG400025772	84085100..84092000	Tip120, TATA binding protein-interacting protein
chr01	76999322	TY	G	A		89	53	148	37	0.000702418	0.01557	PGSC0003DMG400025772	84085100..84092000	Tip120, TATA binding protein-interacting protein
chr01	76999322	TSY	G	A		69	40	135	25	0.00013593	0.00989	PGSC0003DMG400025772	84085100..84092000	Tip120, TATA binding protein-interacting protein
chr01	78120068	TSC	T	C		9	116	0	113	0.00366968	0.03981	PGSC0003DMG402025920	85209050..85210310	Methylketone synthase Ia
chr01	78120068	TY	T	C		0	125	29	153	1.1004e-07	3e-05	PGSC0003DMG402025920	85209050..85210310	Methylketone synthase Ia
chr01	78120068	TSY	T	C		0	92	23	132	1.54787e-05	0.00233	PGSC0003DMG402025920	85209050..85210310	Methylketone synthase Ia
chr01	78272141	TSC	G	A		196	28	162	64	3.68965e-05	0.00141	PGSC0003DMG400025931	85361090..85365790	GTP-binding protein alpha subunit, gna
chr01	78272141	TY	G	A		145	79	211	19	1.00193e-12	0	PGSC0003DMG400025931	85361090..85365790	GTP-binding protein alpha subunit, gna
chr01	78272141	TSY	G	A		169	53	205	21	3.7798e-05	0.00424	PGSC0003DMG400025931	85361090..85365790	GTP-binding protein alpha subunit, gna
chr01	78272201	TSC	G	A		223	18	189	52	1.44994e-05	0.0007	PGSC0003DMG400025931	85361090..85365790	GTP-binding protein alpha subunit, gna
chr01	78272201	TY	G	A		206	21	187	63	3.9308e-06	0.00037	PGSC0003DMG400025931	85361090..85365790	GTP-binding protein alpha subunit, gna
chr01	78272201	TSY	G	A		199	19	184	64	1.52543e-06	0.00047	PGSC0003DMG400025931	85361090..85365790	GTP-binding protein alpha subunit, gna
chr01	78272215	TSC	G	A	H/Y	244	6	197	50	5.10892e-11	0	PGSC0003DMG400025931	85361090..85365790	GTP-binding protein alpha subunit, gna
chr01	78272215	TY	G	A	H/Y	227	18	201	49	6.76917e-05	0.003	PGSC0003DMG400025931	85361090..85365790	GTP-binding protein alpha subunit, gna
chr01	78272215	TSY	G	A	H/Y	216	16	205	45	0.000306063	0.01684	PGSC0003DMG400025931	85361090..85365790	GTP-binding protein alpha subunit, gna
chr01	78272224	TSC	A	C	Y/D	242	8	195	53	1.46116e-10	0	PGSC0003DMG400025931	85361090..85365790	GTP-binding protein alpha subunit, gna
chr01	78272224	TY	A	C	Y/D	229	19	199	51	5.09627e-05	0.00245	PGSC0003DMG400025931	85361090..85365790	GTP-binding protein alpha subunit, gna
chr01	78272224	TSY	A	C	Y/D	222	17	204	46	0.000224857	0.01374	PGSC0003DMG400025931	85361090..85365790	GTP-binding protein alpha subunit, gna
chr01	78462576	TSC	G	T		207	37	153	73	1.20223e-05	0.00061	PGSC0003DMG400025177	85551360..85554320	Ternary complex factor MIP1
chr01	78462576	TY	G	T		126	90	220	29	1.20371e-13	0	PGSC0003DMG400025177	85551360..85554320	Ternary complex factor MIP1
chr01	78462576	TSY	G	T		137	41	205	22	0.000295521	0.01646	PGSC0003DMG400025177	85551360..85554320	Ternary complex factor MIP1
chr01	79936164	TSC	C	A		171	75	222	23	4.32897e-09	0	PGSC0003DMG400001606	87025400..87032100	RNA binding protein
chr01	79936164	TY	C	A		216	27	171	74	1.89621e-07	4e-05	PGSC0003DMG400001606	87025400..87032100	RNA binding protein
chr01	79936164	TSY	C	A		208	29	184	61	0.000419768	0.02064	PGSC0003DMG400001606	87025400..87032100	RNA binding protein
chr01	79985964	TSC	C	T		203	37	109	78	1.70281e-09	0	PGSC0003DMG400038172	87075020..87077110	Auxin-induced SAUR (small auxin up RNA)
chr01	79985964	TY	C	T		109	81	187	50	1.86725e-06	0.00022	PGSC0003DMG400038172	87075020..87077110	Auxin-induced SAUR (small auxin up RNA)
chr01	79985964	TSY	C	T		114	59	163	38	0.000922161	0.034	PGSC0003DMG400038172	87075020..87077110	Auxin-induced SAUR (small auxin up RNA)
chr01	80009631	TSC	A	G		197	38	143	80	1.3833e-06	0.00012	PGSC0003DMG400001643	87098900..87100810	Auxin-induced SAUR (small auxin up RNA)
chr01	80009631	TY	A	G		132	101	200	41	3.38618e-10	0	PGSC0003DMG400001643	87098900..87100810	Auxin-induced SAUR (small auxin up RNA)
chr01	80009631	TSY	A	G		134	58	168	32	0.00111299	0.0383	PGSC0003DMG400001643	87098900..87100810	Auxin-induced SAUR (small auxin up RNA)
chr01	80039521	TSC	A	C		175	33	100	66	2.83089e-07	4e-05	PGSC0003DMG400001638	87128750..87132030	39 kDa EF-Hand containing protein
chr01	80039521	TY	A	C		94	72	189	38	8.65493e-09	0	PGSC0003DMG400001638	87128750..87132030	39 kDa EF-Hand containing protein
chr01	80039521	TSY	A	C		106	65	168	40	5.32841e-05	0.00536	PGSC0003DMG400001638	87128750..87132030	39 kDa EF-Hand containing protein
chr01	80185524	TSC	A	C		191	44	132	101	8.93808e-09	0	PGSC0003DMG400001620	87273420..87276530	ARM repeat containing protein
chr01	80185524	TY	A	C		133	106	210	30	4.2522e-15	0	PGSC0003DMG400001620	87273420..87276530	ARM repeat containing protein
chr01	80185524	TSY	A	C		148	78	203	35	8.69302e-07	0.00032	PGSC0003DMG400001620	87273420..87276530	ARM repeat containing protein
chr01	80197909	TSC	A	T	S/T	201	40	124	91	1.29189e-09	0	PGSC0003DMG400001589	87287000..87291070	Amino acid transporter
chr01	80197909	TY	A	T	S/T	134	86	210	29	2.15879e-11	0	PGSC0003DMG400001589	87287000..87291070	Amino acid transporter
chr01	80197909	TSY	A	T	S/T	130	66	179	31	8.5084e-06	0.00155	PGSC0003DMG400001589	87287000..87291070	Amino acid transporter
chr01	80246070	TSC	A	G		142	24	82	80	6.39961e-12	0	PGSC0003DMG400006200	87335620..87340240	Peptidyl-prolyl cis-trans isomerase
chr01	80246070	TY	A	G		98	81	181	47	1.21284e-07	3e-05	PGSC0003DMG400006200	87335620..87340240	Peptidyl-prolyl cis-trans isomerase
chr01	80246070	TSY	A	G		91	53	154	40	0.00131002	0.0425	PGSC0003DMG400006200	87335620..87340240	Peptidyl-prolyl cis-trans isomerase
chr01	80547658	TSC	G	A		173	32	113	62	9.12889e-06	0.0005	PGSC0003DMG400006182	87636840..87637840	Conserved gene of unknown function
chr01	80547658	TY	G	A		111	100	195	31	8.24238e-15	0	PGSC0003DMG400006182	87636840..87637840	Conserved gene of unknown function
chr01	80547658	TSY	G	A		111	64	181	33	2.00564e-06	0.00057	PGSC0003DMG400006182	87636840..87637840	Conserved gene of unknown function
chr01	80580998	TSC	A	G	F/S	209	41	168	81	2.8955e-05	0.00118	PGSC0003DMG400006166	87665000..87671200	Translation initiation factor if-3
chr01	80580998	TY	A	G	F/S	150	99	191	57	6.96141e-05	0.00305	PGSC0003DMG400006166	87665000..87671200	Translation initiation factor if-3
chr01	80580998	TSY	A	G	F/S	154	65	211	39	0.000337164	0.01791	PGSC0003DMG400006166	87665000..87671200	Translation initiation factor if-3
chr02	3237068	TSC	C	A		91	50	37	79	2.25802e-07	3e-05	PGSC0003DMG400040452	00292600..301100	Integrase core domain containing protein
chr02	3237068	TY	C	A		50	67	127	49	5.33864e-07	8e-05	PGSC0003DMG400040452	00292600..301100	Integrase core domain containing protein
chr02	3237068	TSY	C	A		61	58	104	43	0.00145649	0.04546	PGSC0003DMG400040452	00292600..301100	Integrase core domain containing protein
chr02	4990484	TSC	C	A		54	52	5	21	0.00398729	0.04218	PGSC0003DMG400039116	03266300..3273500	Gene of unknown function
chr02	4990484	TY	C	A		0	29	53	50	3.731e-08	1e-05	PGSC0003DMG400039116	03266300..3273500	Gene of unknown function
chr02	4990484	TSY	C	A		10	40	45	42	0.000277152	0.01576	PGSC0003DMG400039116	03266300..3273500	Gene of unknown function
chr02	4991978	TSC	T	G		23	39	1	23	0.00244847	0.03	PGSC0003DMG400039116	03266300..3273500	Gene of unknown function
chr02	4991978	TY	T	G		0	27	26	40	2.53702e-05	0.00147	PGSC0003DMG400039116	03266300..3273500	Gene of unknown function
chr02	4991978	TSY	T	G		2	31	20	30	0.000700785	0.02864	PGSC0003DMG400039116	03266300..3273500	Gene of unknown function
chr02	4926180	TSC	A	G	L/S	15	104	0	107	5.02002e-05	0.00178	PGSC0003DMG400040320	03332180..3335420	Conserved gene of unknown function
chr02	4926180	TY	A	G	L/S	0	86	15	127	0.000696344	0.01548	PGSC0003DMG400040320	03332180..3335420	Conserved gene of unknown function
chr02	4926180	TSY	A	G	L/S	0	101	15	112	0.000165412	0.01125	PGSC0003DMG400040320	03332180..3335420	Conserved gene of unknown function
chr02	823346	TSC	C	T	S/F	149	91	56	116	3.20959e-09	0	PGSC0003DMG400040945	09969400..9975700	Gag-pol polyprotein
chr02	823346	TY	C	T	S/F	54	97	159	88	3.31628e-08	1e-05	PGSC0003DMG400040945	09969400..9975700	Gag-pol polyprotein
chr02	823346	TSY	C	T	S/F	87	102	156	90	0.000318781	0.01725	PGSC0003DMG400040945	09969400..9975700	Gag-pol polyprotein
chr02	7736118	TSC	C	T		107	120	37	162	4.72625e-10	0	PGSC0003DMG400012919	14831190..14835350	Cinnamyl alcohol dehydrogenase
chr02	7736118	TY	C	T		33	150	145	102	5.37832e-18	0	PGSC0003DMG400012919	14831190..14835350	Cinnamyl alcohol dehydrogenase
chr02	7736118	TSY	C	T		59	111	113	98	0.000282915	0.016	PGSC0003DMG400012919	14831190..14835350	Cinnamyl alcohol dehydrogenase
chr02	16973808	TSC	C	A	T/N	215	24	185	56	0.000126649	0.00352	PGSC0003DMG400012689	16872970..16875280	Endonuclease/exonuclease/phosphatase
chr02	16973808	TY	C	A	T/N	175	56	211	24	7.15553e-05	0.00311	PGSC0003DMG400012689	16872970..16875280	Endonuclease/exonuclease/phosphatase
chr02	16973808	TSY	C	A	T/N	175	49	215	26	0.00149954	0.04635	PGSC0003DMG400012689	16872970..16875280	Endonuclease/exonuclease/phosphatase
chr02	16973850	TSC	T	A	I/N	208	24	159	42	0.00300788	0.03463	PGSC0003DMG400012689	16872970..16875280	Endonuclease/exonuclease/phosphatase
chr02	16973850	TY	T	A	I/N	155	53	211	23	1.45823e-05	0.00098	PGSC0003DMG400012689	16872970..16875280	Endonuclease/exonuclease/phosphatase
chr02	16973850	TSY	T	A	I/N	146	39	211	22	0.00120104	0.04023	PGSC0003DMG400012689	16872970..16875280	Endonuclease/exonuclease/phosphatase
chr02	12610819	TSC	C	T		75	19	40	28	0.00491658	0.04888	PGSC0003DMG400023163	18945400..18950700	Protein phosphatase 2c
chr02	12610819	TY	C	T		55	31	98	11	1.70545e-05	0.0011	PGSC0003DMG400023163	18945400..18950700	Protein phosphatase 2c
chr02	12610819	TSY	C	T		57	21	85	7	0.000830486	0.0319	PGSC0003DMG400023163	18945400..18950700	Protein phosphatase 2c
chr02	20292195	TSC	G	A		164	30	66	41	1.58051e-05	0.00075	PGSC0003DMG400015505	21003550..21005150	Anthranilate N-benzoyltransferase protein
chr02	20292195	TY	G	A		96	44	194	20	2.11788e-07	4e-05	PGSC0003DMG400015505	21003550..21005150	Anthranilate N-benzoyltransferase protein
chr02	20292195	TSY	G	A		95	29	169	13	7.41929e-05	0.00664	PGSC0003DMG400015505	21003550..21005150	Anthranilate N-benzoyltransferase protein
chr02	24864515	TSC	C	T		53	34	11	33	0.000105265	0.00307	PGSC0003DMG400006942	26140520..26143530	BRASSINOSTEROID INSENSITIVE 1-associated receptor kinase 1
chr02	24864515	TY	C	T		11	55	65	28	1.56811e-11	0	PGSC0003DMG400006942	26140520..26143530	BRASSINOSTEROID INSENSITIVE 1-associated receptor kinase 1
chr02	24864515	TSY	C	T		14	51	57	15	8.18182e-12	0	PGSC0003DMG400006942	26140520..26143530	BRASSINOSTEROID INSENSITIVE 1-associated receptor kinase 1
chr02	24864562	TSC	C	T	A/T	16	27	21	5	0.000505086	0.00968	PGSC0003DMG400006942	26140520..26143530	BRASSINOSTEROID INSENSITIVE 1-associated receptor kinase 1
chr02	24864562	TY	C	T	A/T	25	7	14	30	7.69772e-05	0.00327	PGSC0003DMG400006942	26140520..26143530	BRASSINOSTEROID INSENSITIVE 1-associated receptor kinase 1
chr02	24864562	TSY	C	T	A/T	25	9	8	28	3.24527e-05	0.00383	PGSC0003DMG400006942	26140520..26143530	BRASSINOSTEROID INSENSITIVE 1-associated receptor kinase 1
chr02	24864599	TSC	T	C		18	22	20	3	0.00122837	0.0183	PGSC0003DMG400006942	26140520..26143530	BRASSINOSTEROID INSENSITIVE 1-associated receptor kinase 1
chr02	24864599	TY	T	C		23	6	12	26	0.000168653	0.00574	PGSC0003DMG400006942	26140520..26143530	BRASSINOSTEROID INSENSITIVE 1-associated receptor kinase 1
chr02	24864599	TSY	T	C		24	7	5	21	1.5014e-05	0.00228	PGSC0003DMG400006942	26140520..26143530	BRASSINOSTEROID INSENSITIVE 1-associated receptor kinase 1
chr02	25317031	TSC	A	G		236	14	164	40	7.40416e-06	0.00042	PGSC0003DMG400006964	26590120..26594960	Conserved gene of unknown function
chr02	25317031	TY	A	G		188	51	242	8	1.99856e-10	0	PGSC0003DMG400006964	26590120..26594960	Conserved gene of unknown function
chr02	25317031	TSY	A	G		171	49	243	6	5.52527e-12	0	PGSC0003DMG400006964	26590120..26594960	Conserved gene of unknown function
chr02	25317044	TSC	C	T		234	14	177	39	3.0768e-05	0.00123	PGSC0003DMG400006964	26590120..26594960	Conserved gene of unknown function
chr02	25317044	TY	C	T		191	54	239	9	2.72238e-10	0	PGSC0003DMG400006964	26590120..26594960	Conserved gene of unknown function
chr02	25317044	TSY	C	T		170	52	239	6	9.1478e-13	0	PGSC0003DMG400006964	26590120..26594960	Conserved gene of unknown function
chr02	25467124	TSC	T	A		157	5	123	21	0.000343011	0.0073	PGSC0003DMG400006975	26743480..26748150	CLC-Nt2 protein
chr02	25467124	TY	T	A		135	30	164	5	3.64043e-06	0.00035	PGSC0003DMG400006975	26743480..26748150	CLC-Nt2 protein
chr02	25467124	TSY	T	A		109	33	146	3	1.20965e-08	1e-05	PGSC0003DMG400006975	26743480..26748150	CLC-Nt2 protein
chr02	25690420	TSC	G	A		126	16	87	32	0.00132656	0.01933	PGSC0003DMG400009411	26967710..26969600	UDP-glucosyltransferase
chr02	25690420	TY	G	A		95	13	119	50	0.000666448	0.01502	PGSC0003DMG400009411	26967710..26969600	UDP-glucosyltransferase
chr02	25690420	TSY	G	A		87	10	110	44	0.000497803	0.02301	PGSC0003DMG400009411	26967710..26969600	UDP-glucosyltransferase
chr02	25920509	TSC	C	T		127	20	105	42	0.00249742	0.03044	PGSC0003DMG400009436	27195000..27203900	Heavy metal ATPase
chr02	25920509	TY	C	T		117	22	110	52	0.00122106	0.02282	PGSC0003DMG400009436	27195000..27203900	Heavy metal ATPase
chr02	25920509	TSY	C	T		101	14	101	44	0.000509174	0.02334	PGSC0003DMG400009436	27195000..27203900	Heavy metal ATPase
chr02	26050757	TSC	A	T		163	60	118	83	0.0020198	0.02619	PGSC0003DMG400010448	27324800..27333900	UDP-N-acetylglucosamine pyrophosphorylase
chr02	26050757	TY	A	T		139	56	142	105	0.00287462	0.04099	PGSC0003DMG400010448	27324800..27333900	UDP-N-acetylglucosamine pyrophosphorylase
chr02	26050757	TSY	A	T		118	39	136	95	0.00107259	0.03743	PGSC0003DMG400010448	27324800..27333900	UDP-N-acetylglucosamine pyrophosphorylase
chr02	26132991	TSC	T	C		8	143	19	100	0.00426235	0.04418	PGSC0003DMG400010445	27408600..27417300	Serine/threonine protein kinase
chr02	26132991	TY	T	C		25	94	7	159	1.37155e-05	0.00094	PGSC0003DMG400010445	27408600..27417300	Serine/threonine protein kinase
chr02	26132991	TSY	T	C		18	88	4	139	0.000151544	0.01061	PGSC0003DMG400010445	27408600..27417300	Serine/threonine protein kinase
chr02	27197209	TSC	T	A		199	32	133	67	1.92037e-06	0.00015	PGSC0003DMG400021145	28558000..28566600	CbbY protein
chr02	27197209	TY	T	A		158	66	221	28	9.0091e-07	0.00013	PGSC0003DMG400021145	28558000..28566600	CbbY protein
chr02	27197209	TSY	T	A		124	57	205	27	1.06262e-06	0.00037	PGSC0003DMG400021145	28558000..28566600	CbbY protein
chr02	28381941	TSC	A	C		156	69	132	19	3.77605e-05	0.00144	PGSC0003DMG400021160	29746800..29754400	Lupus la ribonucleoprotein
chr02	28381941	TY	A	C		170	16	139	93	3.93164e-14	0	PGSC0003DMG400021160	29746800..29754400	Lupus la ribonucleoprotein
chr02	28381941	TSY	A	C		139	26	109	81	3.44902e-08	3e-05	PGSC0003DMG400021160	29746800..29754400	Lupus la ribonucleoprotein
chr02	30288778	TSC	G	A		102	58	75	89	0.00123218	0.01834	PGSC0003DMG400028424	31654070..31655150	Conserved gene of unknown function
chr02	30288778	TY	G	A		58	82	127	67	2.04493e-05	0.00126	PGSC0003DMG400028424	31654070..31655150	Conserved gene of unknown function
chr02	30288778	TSY	G	A		49	61	109	60	0.00128517	0.04199	PGSC0003DMG400028424	31654070..31655150	Conserved gene of unknown function
chr02	30800877	TSC	G	A		22	209	2	208	3.4344e-05	0.00134	PGSC0003DMG400010198	32166400..32172300	Conserved gene of unknown function
chr02	30800877	TY	G	A		4	205	40	184	1.08051e-08	0	PGSC0003DMG400010198	32166400..32172300	Conserved gene of unknown function
chr02	30800877	TSY	G	A		3	196	29	192	3.44096e-06	0.00083	PGSC0003DMG400010198	32166400..32172300	Conserved gene of unknown function
chr02	31653970	TSC	G	C		67	182	22	212	5.8255e-07	6e-05	PGSC0003DMG400031761	33347900..33353000	Fiber protein Fb2
chr02	31653970	TY	G	C		6	209	69	180	1.06588e-14	0	PGSC0003DMG400031761	33347900..33353000	Fiber protein Fb2
chr02	31653970	TSY	G	C		25	148	71	178	0.000623382	0.02657	PGSC0003DMG400031761	33347900..33353000	Fiber protein Fb2
chr02	31653995	TSC	A	G		94	138	45	176	3.96459e-06	0.00026	PGSC0003DMG400031761	33347900..33353000	Fiber protein Fb2
chr02	31653995	TY	A	G		34	182	93	142	1.94861e-08	1e-05	PGSC0003DMG400031761	33347900..33353000	Fiber protein Fb2
chr02	31653995	TSY	A	G		42	143	96	139	0.000101286	0.00819	PGSC0003DMG400031761	33347900..33353000	Fiber protein Fb2
chr02	32443882	TSC	T	A		194	19	154	43	0.000300718	0.00664	PGSC0003DMG400029691	33988500..33998000	Transferase, transferring glycosyl groups
chr02	32443882	TY	T	A		128	50	223	18	1.86086e-08	1e-05	PGSC0003DMG400029691	33988500..33998000	Transferase, transferring glycosyl groups
chr02	32443882	TSY	T	A		111	36	208	18	1.6693e-05	0.00245	PGSC0003DMG400029691	33988500..33998000	Transferase, transferring glycosyl groups
chr02	32623995	TSC	A	C		203	25	169	45	0.00411652	0.04313	PGSC0003DMG400022437	34171720..34174120	Stem-specific protein TSJT1
chr02	32623995	TY	A	C		143	58	231	14	2.35588e-11	0	PGSC0003DMG400022437	34171720..34174120	Stem-specific protein TSJT1
chr02	32623995	TSY	A	C		144	46	211	14	2.23145e-07	0.00012	PGSC0003DMG400022437	34171720..34174120	Stem-specific protein TSJT1
chr02	32704707	TSC	A	G		84	166	51	196	0.00125107	0.01854	PGSC0003DMG400022378	34252540..34255200	Epoxide hydrolase
chr02	32704707	TY	A	G		24	218	86	162	3.24789e-11	0	PGSC0003DMG400022378	34252540..34255200	Epoxide hydrolase
chr02	32704707	TSY	A	G		41	176	76	156	0.000855179	0.03247	PGSC0003DMG400022378	34252540..34255200	Epoxide hydrolase
chr02	32706227	TSC	C	A		71	25	52	46	0.00291133	0.03384	PGSC0003DMG400022378	34252540..34255200	Epoxide hydrolase
chr02	32706227	TY	C	A		24	59	102	26	1.7331e-13	0	PGSC0003DMG400022378	34252540..34255200	Epoxide hydrolase
chr02	32706227	TSY	C	A		30	33	88	19	4.76966e-06	0.00104	PGSC0003DMG400022378	34252540..34255200	Epoxide hydrolase
chr02	32706267	TSC	A	C	V/G	37	10	27	27	0.00367516	0.03984	PGSC0003DMG400022378	34252540..34255200	Epoxide hydrolase
chr02	32706267	TY	A	C	V/G	14	30	51	11	2.06561e-07	4e-05	PGSC0003DMG400022378	34252540..34255200	Epoxide hydrolase
chr02	32706267	TSY	A	C	V/G	13	15	44	9	0.000931512	0.03418	PGSC0003DMG400022378	34252540..34255200	Epoxide hydrolase
chr02	32706269	TSC	T	C		38	10	28	28	0.00234144	0.02908	PGSC0003DMG400022378	34252540..34255200	Epoxide hydrolase
chr02	32706269	TY	T	C		14	30	55	11	6.59056e-08	2e-05	PGSC0003DMG400022378	34252540..34255200	Epoxide hydrolase
chr02	32706269	TSY	T	C		13	16	47	9	0.000333741	0.01779	PGSC0003DMG400022378	34252540..34255200	Epoxide hydrolase
chr02	33423613	TSC	C	T		39	178	14	158	0.00478925	0.04801	PGSC0003DMG400022402	34969850..34973450	Hexose transporter 1
chr02	33423613	TY	C	T		15	176	56	157	8.42299e-07	0.00012	PGSC0003DMG400022402	34969850..34973450	Hexose transporter 1
chr02	33423613	TSY	C	T		11	148	57	125	1.03424e-08	1e-05	PGSC0003DMG400022402	34969850..34973450	Hexose transporter 1
chr02	33758717	TSC	A	G		155	89	167	48	0.00105593	0.01642	PGSC0003DMG400013878	35306903..35307319	Gene of unknown function
chr02	33758717	TY	A	G		200	28	144	102	4.72694e-13	0	PGSC0003DMG400013878	35306903..35307319	Gene of unknown function
chr02	33758717	TSY	A	G		160	47	130	111	2.27e-07	0.00012	PGSC0003DMG400013878	35306903..35307319	Gene of unknown function
chr02	35180606	TSC	A	G		80	27	90	6	0.000235258	0.00554	PGSC0003DMG400016462	36727500..36735400	Conserved gene of unknown function
chr02	35180606	TY	A	G		76	6	91	28	0.00223609	0.03456	PGSC0003DMG400016462	36727500..36735400	Conserved gene of unknown function
chr02	35180606	TSY	A	G		64	8	63	30	0.00144157	0.04515	PGSC0003DMG400016462	36727500..36735400	Conserved gene of unknown function
chr02	38244599	TSC	C	T		97	83	60	100	0.00320749	0.03622	PGSC0003DMG400003663	38995500..39000600	Conserved gene of unknown function
chr02	38244599	TY	C	T		63	101	132	81	7.22574e-06	0.00058	PGSC0003DMG400003663	38995500..39000600	Conserved gene of unknown function
chr02	38244599	TSY	C	T		52	75	114	77	0.0013072	0.04245	PGSC0003DMG400003663	38995500..39000600	Conserved gene of unknown function
chr02	39019177	TSC	C	T		137	65	98	103	0.000120639	0.00339	PGSC0003DMG400003621	39766900..39774400	Conserved gene of unknown function
chr02	39019177	TY	C	T		84	111	174	75	1.59833e-08	1e-05	PGSC0003DMG400003621	39766900..39774400	Conserved gene of unknown function
chr02	39019177	TSY	C	T		60	70	150	68	4.18197e-05	0.00454	PGSC0003DMG400003621	39766900..39774400	Conserved gene of unknown function
chr02	39805565	TSC	A	G		108	75	45	114	1.18656e-08	0	PGSC0003DMG400026406	41353090..41356210	Conserved gene of unknown function
chr02	39805565	TY	A	G		37	112	104	92	1.0432e-07	2e-05	PGSC0003DMG400026406	41353090..41356210	Conserved gene of unknown function
chr02	39805565	TSY	A	G		52	76	97	61	0.000554001	0.02463	PGSC0003DMG400026406	41353090..41356210	Conserved gene of unknown function
chr02	39885037	TSC	T	A		168	75	169	7	3.50677e-13	0	PGSC0003DMG401026400	41432300..41438600	CRS1 (ARABIDOPSIS ORTHOLOG OF MAIZE CHLOROPLAST SPLICING FACTOR CRS1)
chr02	39885037	TY	T	A		166	8	179	69	1.121e-10	0	PGSC0003DMG401026400	41432300..41438600	CRS1 (ARABIDOPSIS ORTHOLOG OF MAIZE CHLOROPLAST SPLICING FACTOR CRS1)
chr02	39885037	TSY	T	A		130	23	153	67	0.000567313	0.02499	PGSC0003DMG401026400	41432300..41438600	CRS1 (ARABIDOPSIS ORTHOLOG OF MAIZE CHLOROPLAST SPLICING FACTOR CRS1)
chr02	39914581	TSC	G	T		41	59	59	37	0.00450291	0.04596	PGSC0003DMG400026398	41462320..41465110	Ribosomal protein L11
chr02	39914581	TY	G	T		65	21	46	80	1.76566e-08	1e-05	PGSC0003DMG400026398	41462320..41465110	Ribosomal protein L11
chr02	39914581	TSY	G	T		46	32	43	82	0.000794857	0.03101	PGSC0003DMG400026398	41462320..41465110	Ribosomal protein L11
chr02	39914603	TSC	T	A		45	68	67	41	0.00121557	0.01816	PGSC0003DMG400026398	41462320..41465110	Ribosomal protein L11
chr02	39914603	TY	T	A		72	21	55	91	1.41379e-09	0	PGSC0003DMG400026398	41462320..41465110	Ribosomal protein L11
chr02	39914603	TSY	T	A		52	35	49	91	0.00034008	0.01801	PGSC0003DMG400026398	41462320..41465110	Ribosomal protein L11
chr02	39914632	TSC	T	C		51	75	79	49	0.00105939	0.01646	PGSC0003DMG400026398	41462320..41465110	Ribosomal protein L11
chr02	39914632	TY	T	C		83	22	61	105	6.67757e-12	0	PGSC0003DMG400026398	41462320..41465110	Ribosomal protein L11
chr02	39914632	TSY	T	C		63	37	54	101	1.17909e-05	0.00194	PGSC0003DMG400026398	41462320..41465110	Ribosomal protein L11
chr02	40097249	TSC	G	T		184	56	207	18	6.49612e-06	0.00038	PGSC0003DMG400030635	41644300..41653900	DNA ligase
chr02	40097249	TY	G	T		181	5	184	64	3.46405e-12	0	PGSC0003DMG400030635	41644300..41653900	DNA ligase
chr02	40097249	TSY	G	T		144	17	178	58	0.00040044	0.02002	PGSC0003DMG400030635	41644300..41653900	DNA ligase
chr02	40097250	TSC	G	T		183	55	206	18	1.04771e-05	0.00055	PGSC0003DMG400030635	41644300..41653900	DNA ligase
chr02	40097250	TY	G	T		181	5	185	63	7.06494e-12	0	PGSC0003DMG400030635	41644300..41653900	DNA ligase
chr02	40097250	TSY	G	T		143	17	179	57	0.00061542	0.02635	PGSC0003DMG400030635	41644300..41653900	DNA ligase
chr02	40097303	TSC	G	A		151	43	59	71	3.70299e-09	0	PGSC0003DMG400030635	41644300..41653900	DNA ligase
chr02	40097303	TY	G	A		64	83	148	37	6.32084e-12	0	PGSC0003DMG400030635	41644300..41653900	DNA ligase
chr02	40097303	TSY	G	A		83	58	134	37	0.000312179	0.01703	PGSC0003DMG400030635	41644300..41653900	DNA ligase
chr02	40097306	TSC	G	A		147	48	57	74	7.62768e-09	0	PGSC0003DMG400030635	41644300..41653900	DNA ligase
chr02	40097306	TY	G	A		66	85	149	40	2.8535e-11	0	PGSC0003DMG400030635	41644300..41653900	DNA ligase
chr02	40097306	TSY	G	A		85	60	133	39	0.000409438	0.02032	PGSC0003DMG400030635	41644300..41653900	DNA ligase
chr02	40097326	TSC	T	C		160	58	58	84	8.83709e-10	0	PGSC0003DMG400030635	41644300..41653900	DNA ligase
chr02	40097326	TY	T	C		64	97	163	51	9.87651e-13	0	PGSC0003DMG400030635	41644300..41653900	DNA ligase
chr02	40097326	TSY	T	C		85	68	145	47	0.000137686	0.00997	PGSC0003DMG400030635	41644300..41653900	DNA ligase
chr02	40097377	TSC	G	C		142	62	57	91	6.65595e-09	0	PGSC0003DMG400030635	41644300..41653900	DNA ligase
chr02	40097377	TY	G	C		59	94	178	49	5.3989e-15	0	PGSC0003DMG400030635	41644300..41653900	DNA ligase
chr02	40097377	TSY	G	C		90	72	163	53	6.47032e-05	0.0061	PGSC0003DMG400030635	41644300..41653900	DNA ligase
chr02	40288024	TSC	G	A		178	48	165	8	9.1879e-07	9e-05	PGSC0003DMG400030648	41835440..41837230	Aquaporin NIP-type
chr02	40288024	TY	G	A		200	11	186	46	3.35805e-06	0.00033	PGSC0003DMG400030648	41835440..41837230	Aquaporin NIP-type
chr02	40288024	TSY	G	A		189	23	170	50	0.00122817	0.04078	PGSC0003DMG400030648	41835440..41837230	Aquaporin NIP-type
chr02	40288032	TSC	G	A		173	46	164	5	3.78027e-08	1e-05	PGSC0003DMG400030648	41835440..41837230	Aquaporin NIP-type
chr02	40288032	TY	G	A		193	11	185	46	6.41121e-06	0.00053	PGSC0003DMG400030648	41835440..41837230	Aquaporin NIP-type
chr02	40288032	TSY	G	A		182	22	166	48	0.00159045	0.04799	PGSC0003DMG400030648	41835440..41837230	Aquaporin NIP-type
chr02	40472586	TSC	A	G		206	43	230	9	7.25898e-07	7e-05	PGSC0003DMG400030661	42020410..42021650	ATP binding protein
chr02	40472586	TY	A	G		239	3	207	37	5.56644e-09	0	PGSC0003DMG400030661	42020410..42021650	ATP binding protein
chr02	40472586	TSY	A	G		229	12	203	40	5.24943e-05	0.0053	PGSC0003DMG400030661	42020410..42021650	ATP binding protein
chr02	40478349	TSC	A	T		147	40	94	90	2.50057e-08	1e-05	PGSC0003DMG400030662	42025810..42030060	Glycosyl hydrolase family 3 protein
chr02	40478349	TY	A	T		86	63	157	36	2.30877e-06	0.00025	PGSC0003DMG400030662	42025810..42030060	Glycosyl hydrolase family 3 protein
chr02	40478349	TSY	A	T		91	50	129	29	0.000985627	0.03545	PGSC0003DMG400030662	42025810..42030060	Glycosyl hydrolase family 3 protein
chr02	40478362	TSC	C	T		164	47	102	98	1.86147e-08	0	PGSC0003DMG400030662	42025810..42030060	Glycosyl hydrolase family 3 protein
chr02	40478362	TY	C	T		92	74	170	39	7.46259e-08	2e-05	PGSC0003DMG400030662	42025810..42030060	Glycosyl hydrolase family 3 protein
chr02	40478362	TSY	C	T		97	60	137	32	0.000127908	0.0095	PGSC0003DMG400030662	42025810..42030060	Glycosyl hydrolase family 3 protein
chr02	40539573	TSC	C	T		62	137	101	103	0.00024726	0.00575	PGSC0003DMG400030664	42082300..42088900	Sporulation protein RMD5 (required for meiotic nuclear division 5)
chr02	40539573	TY	C	T		95	112	39	154	5.17413e-08	1e-05	PGSC0003DMG400030664	42082300..42088900	Sporulation protein RMD5 (required for meiotic nuclear division 5)
chr02	40539573	TSY	C	T		79	88	51	141	6.8442e-05	0.00631	PGSC0003DMG400030664	42082300..42088900	Sporulation protein RMD5 (required for meiotic nuclear division 5)
chr02	40539622	TSC	G	A		47	95	76	75	0.00311872	0.03552	PGSC0003DMG400030664	42082300..42088900	Sporulation protein RMD5 (required for meiotic nuclear division 5)
chr02	40539622	TY	G	A		69	72	33	117	1.52629e-06	0.00019	PGSC0003DMG400030664	42082300..42088900	Sporulation protein RMD5 (required for meiotic nuclear division 5)
chr02	40539622	TSY	G	A		61	56	35	92	0.000130889	0.00966	PGSC0003DMG400030664	42082300..42088900	Sporulation protein RMD5 (required for meiotic nuclear division 5)
chr02	40614897	TSC	A	G		87	57	116	34	0.00236754	0.02931	PGSC0003DMG400030624	42162900..42168200	Hexokinase
chr02	40614897	TY	A	G		105	33	54	80	2.33072e-09	0	PGSC0003DMG400030624	42162900..42168200	Hexokinase
chr02	40614897	TSY	A	G		102	36	56	62	1.86887e-05	0.00263	PGSC0003DMG400030624	42162900..42168200	Hexokinase
chr02	40614909	TSC	T	C		87	53	105	29	0.00373934	0.04034	PGSC0003DMG400030624	42162900..42168200	Hexokinase
chr02	40614909	TY	T	C		92	30	53	79	1.67015e-08	1e-05	PGSC0003DMG400030624	42162900..42168200	Hexokinase
chr02	40614909	TSY	T	C		90	31	52	60	1.54189e-05	0.00232	PGSC0003DMG400030624	42162900..42168200	Hexokinase
chr02	41298754	TSC	A	G	I/V	143	105	205	41	3.43407e-10	0	PGSC0003DMG400004537	42845320..42847900	Conserved gene of unknown function
chr02	41298754	TY	A	G	I/V	143	62	133	116	0.000491458	0.01216	PGSC0003DMG400004537	42845320..42847900	Conserved gene of unknown function
chr02	41298754	TSY	A	G	I/V	118	48	131	117	0.000220783	0.01357	PGSC0003DMG400004537	42845320..42847900	Conserved gene of unknown function
chr02	41531335	TSC	T	A		200	43	120	89	8.10543e-09	0	PGSC0003DMG400024939	43071800..43081600	Protein kinase CK2 alpha subunit	PGSC0003DMG400024969
chr02	41531335	TY	T	A		123	97	206	43	2.37047e-10	0	PGSC0003DMG400024939	43071800..43081600	Protein kinase CK2 alpha subunit	PGSC0003DMG400024969
chr02	41531335	TSY	T	A		147	76	200	50	0.000587188	0.02556	PGSC0003DMG400024939	43071800..43081600	Protein kinase CK2 alpha subunit	PGSC0003DMG400024969
chr02	41531394	TSC	C	T		102	50	40	88	2.83587e-09	0	PGSC0003DMG400024939	43071800..43081600	Protein kinase CK2 alpha subunit	PGSC0003DMG400024969
chr02	41531394	TY	C	T		50	83	126	63	2.79199e-07	5e-05	PGSC0003DMG400024939	43071800..43081600	Protein kinase CK2 alpha subunit	PGSC0003DMG400024969
chr02	41531394	TSY	C	T		49	69	103	60	0.000420583	0.02067	PGSC0003DMG400024939	43071800..43081600	Protein kinase CK2 alpha subunit	PGSC0003DMG400024969
chr02	41673249	TSC	A	G		174	63	130	92	0.000803304	0.0135	PGSC0003DMG400024979	43220400..43226300	Conserved gene of unknown function
chr02	41673249	TY	A	G		139	95	177	53	6.32132e-05	0.00285	PGSC0003DMG400024979	43220400..43226300	Conserved gene of unknown function
chr02	41673249	TSY	A	G		123	97	169	58	4.40823e-05	0.0047	PGSC0003DMG400024979	43220400..43226300	Conserved gene of unknown function
chr02	41673282	TSC	G	T		186	64	143	107	7.07514e-05	0.00229	PGSC0003DMG400024979	43220400..43226300	Conserved gene of unknown function
chr02	41673282	TY	G	T		150	100	191	59	0.000115394	0.00437	PGSC0003DMG400024979	43220400..43226300	Conserved gene of unknown function
chr02	41673282	TSY	G	T		144	106	186	64	0.000102722	0.00827	PGSC0003DMG400024979	43220400..43226300	Conserved gene of unknown function
chr02	41673288	TSC	T	C		193	57	151	97	9.97727e-05	0.00295	PGSC0003DMG400024979	43220400..43226300	Conserved gene of unknown function
chr02	41673288	TY	T	C		155	95	196	52	3.47462e-05	0.00185	PGSC0003DMG400024979	43220400..43226300	Conserved gene of unknown function
chr02	41673288	TSY	T	C		156	94	193	55	0.000193912	0.01249	PGSC0003DMG400024979	43220400..43226300	Conserved gene of unknown function
chr02	41696826	TSC	T	G		177	66	130	102	0.000173078	0.00442	PGSC0003DMG400024951	43244800..43251600	Conserved gene of unknown function
chr02	41696826	TY	T	G		132	88	200	49	1.54812e-06	0.00019	PGSC0003DMG400024951	43244800..43251600	Conserved gene of unknown function
chr02	41696826	TSY	T	G		128	74	186	51	0.000653973	0.02741	PGSC0003DMG400024951	43244800..43251600	Conserved gene of unknown function
chr02	43014019	TSC	T	A		74	130	23	149	2.98589e-07	4e-05	PGSC0003DMG400010028	44561080..44566040	Ubiquitin-protein ligase/ zinc ion binding protein
chr02	43014019	TY	T	A		35	147	85	135	2.83567e-05	0.00159	PGSC0003DMG400010028	44561080..44566040	Ubiquitin-protein ligase/ zinc ion binding protein
chr02	43014019	TSY	T	A		41	125	80	104	0.000299664	0.01661	PGSC0003DMG400010028	44561080..44566040	Ubiquitin-protein ligase/ zinc ion binding protein
chr02	43392386	TSC	G	T		85	41	83	10	0.000165679	0.00428	PGSC0003DMG400010091	44938850..44943520	Conserved gene of unknown function
chr02	43392386	TY	G	T		92	15	82	57	2.80552e-06	0.00029	PGSC0003DMG400010091	44938850..44943520	Conserved gene of unknown function
chr02	43392386	TSY	G	T		61	20	60	53	0.0016839	0.04966	PGSC0003DMG400010091	44938850..44943520	Conserved gene of unknown function
chr02	43881043	TSC	A	C		192	57	198	29	0.00425533	0.04413	PGSC0003DMG400001465	45428400..45431680	Protein COBRA
chr02	43881043	TY	A	C		224	21	176	73	2.6278e-09	0	PGSC0003DMG400001465	45428400..45431680	Protein COBRA	PGSC0003DMG400001371
chr02	43881043	TSY	A	C		214	30	183	67	6.37813e-05	0.00604	PGSC0003DMG400001465	45428400..45431680	Protein COBRA	PGSC0003DMG400001371
chr02	43900417	TSC	G	A		83	166	127	122	9.14358e-05	0.00276	PGSC0003DMG400001369	45447960..45452730	Kinase
chr02	43900417	TY	G	A		120	130	70	179	5.81009e-06	0.0005	PGSC0003DMG400001369	45447960..45452730	Kinase
chr02	43900417	TSY	G	A		128	121	70	178	1.54791e-07	9e-05	PGSC0003DMG400001369	45447960..45452730	Kinase
chr02	44071066	TSC	C	G		40	9	1	8	9.58806e-05	0.00287	PGSC0003DMG400001455	45614200..45620000	Serine carboxypeptidase-like 25
chr02	44071066	TY	C	G		3	14	57	4	1.69259e-09	0	PGSC0003DMG400001455	45614200..45620000	Serine carboxypeptidase-like 25
chr02	44071066	TSY	C	G		7	9	46	4	0.000136782	0.00993	PGSC0003DMG400001455	45614200..45620000	Serine carboxypeptidase-like 25
chr02	44239828	TSC	C	T		113	27	34	53	3.09231e-10	0	PGSC0003DMG400001441	45786400..45790510	Cyclic nucleotide-gated ion channel
chr02	44239828	TY	C	T		49	37	122	15	7.59443e-08	2e-05	PGSC0003DMG400001441	45786400..45790510	Cyclic nucleotide-gated ion channel
chr02	44239828	TSY	C	T		61	27	89	11	0.000972328	0.03512	PGSC0003DMG400001441	45786400..45790510	Cyclic nucleotide-gated ion channel
chr02	44239841	TSC	G	C		107	24	33	45	8.69945e-09	0	PGSC0003DMG400001441	45786400..45790510	Cyclic nucleotide-gated ion channel
chr02	44239841	TY	G	C		40	34	117	11	3.09071e-09	0	PGSC0003DMG400001441	45786400..45790510	Cyclic nucleotide-gated ion channel
chr02	44239841	TSY	G	C		52	24	87	9	0.000352334	0.01842	PGSC0003DMG400001441	45786400..45790510	Cyclic nucleotide-gated ion channel
chr02	46113238	TSC	G	C	R/G	176	21	132	39	0.00183307	0.02443	PGSC0003DMG400012646	47660880..47664620	Conserved gene of unknown function
chr02	46113238	TY	G	C	R/G	169	18	168	51	0.000300811	0.00862	PGSC0003DMG400012646	47660880..47664620	Conserved gene of unknown function
chr02	46113238	TSY	G	C	R/G	175	8	154	53	2.8389e-09	1e-05	PGSC0003DMG400012646	47660880..47664620	Conserved gene of unknown function
chr02	46274599	TSC	G	A	P/L	35	210	2	215	1.45152e-08	0	PGSC0003DMG401020221	47821100..47827500	Sister chromatid cohesion 1 protein
chr02	46274599	TY	G	A	P/L	1	200	52	197	8.96552e-14	0	PGSC0003DMG401020221	47821100..47827500	Sister chromatid cohesion 1 protein
chr02	46274599	TSY	G	A	P/L	11	162	50	191	3.46379e-05	0.004	PGSC0003DMG401020221	47821100..47827500	Sister chromatid cohesion 1 protein
chr03	572909	TSC	C	A		170	63	120	12	2.57909e-05	0.00108	PGSC0003DMG400013442	00352500..357700	ADP-ribosylation factor
chr03	572909	TY	C	A		128	17	179	63	0.000704939	0.01561	PGSC0003DMG400013442	00352500..357700	ADP-ribosylation factor
chr03	572909	TSY	C	A		116	19	117	64	1.77241e-05	0.00254	PGSC0003DMG400013442	00352500..357700	ADP-ribosylation factor
chr03	6364951	TSC	T	A		152	19	89	43	6.12256e-06	0.00037	PGSC0003DMG400043231	03870900..3878700	Gene of unknown function
chr03	6364951	TY	T	A		110	51	182	13	7.48922e-10	0	PGSC0003DMG400043231	03870900..3878700	Gene of unknown function
chr03	6364951	TSY	T	A		100	26	151	12	0.00135186	0.04333	PGSC0003DMG400043231	03870900..3878700	Gene of unknown function
chr03	6364976	TSC	T	C		127	15	76	32	0.000158742	0.00415	PGSC0003DMG400043231	03870900..3878700	Gene of unknown function
chr03	6364976	TY	T	C		94	41	158	10	1.88377e-08	1e-05	PGSC0003DMG400043231	03870900..3878700	Gene of unknown function
chr03	6364976	TSY	T	C		79	23	130	8	0.000167265	0.01134	PGSC0003DMG400043231	03870900..3878700	Gene of unknown function
chr03	33382399	TSC	A	G		175	57	174	22	0.000424623	0.00853	PGSC0003DMG400017855	18635510..18636030	Conserved gene of unknown function
chr03	33382399	TY	A	G		146	45	202	13	3.95198e-07	7e-05	PGSC0003DMG400017855	18635510..18636030	Conserved gene of unknown function
chr03	33382399	TSY	A	G		139	41	162	15	0.00023223	0.01403	PGSC0003DMG400017855	18635510..18636030	Conserved gene of unknown function
chr03	29387728	TSC	T	C		71	83	10	85	2.21397e-09	0	PGSC0003DMG400040701	35947740..35949980	Gene of unknown function
chr03	29387728	TY	T	C		18	62	95	76	7.62614e-07	0.00011	PGSC0003DMG400040701	35947740..35949980	Gene of unknown function
chr03	29387728	TSY	T	C		30	46	90	49	0.000527897	0.02389	PGSC0003DMG400040701	35947740..35949980	Gene of unknown function
chr03	29432193	TSC	G	A		234	16	211	37	0.00218409	0.02767	PGSC0003DMG400020602	35987100..35992500	Elongation factor
chr03	29432193	TY	G	A		230	19	204	46	0.000471184	0.0118	PGSC0003DMG400020602	35987100..35992500	Elongation factor
chr03	29432193	TSY	G	A		236	14	213	36	0.000984541	0.03543	PGSC0003DMG400020602	35987100..35992500	Elongation factor
chr03	24126513	TSC	C	T		139	40	159	14	0.000197864	0.00487	PGSC0003DMG400005256	36654350..36658340	ATP synthase subunit delta', mitochondrial
chr03	24126513	TY	C	T		161	14	162	50	3.12856e-05	0.00172	PGSC0003DMG400005256	36654350..36658340	ATP synthase subunit delta', mitochondrial
chr03	24126513	TSY	C	T		139	15	143	44	0.000860663	0.0326	PGSC0003DMG400005256	36654350..36658340	ATP synthase subunit delta', mitochondrial
chr03	20280436	TSC	A	G		85	113	114	37	8.16797e-10	0	PGSC0003DMG400010123	43854700..43861500	Dentin sialophosphoprotein
chr03	20280436	TY	A	G		108	49	61	122	8.8173e-11	0	PGSC0003DMG400010123	43854700..43861500	Dentin sialophosphoprotein
chr03	20280436	TSY	A	G		80	51	55	109	2.53346e-06	0.00067	PGSC0003DMG400010123	43854700..43861500	Dentin sialophosphoprotein
chr03	20280477	TSC	G	A	G/R	130	57	101	16	0.000867086	0.01427	PGSC0003DMG400010123	43854700..43861500	Dentin sialophosphoprotein
chr03	20280477	TY	G	A	G/R	119	29	125	74	0.000369364	0.00997	PGSC0003DMG400010123	43854700..43861500	Dentin sialophosphoprotein
chr03	20280477	TSY	G	A	G/R	110	18	108	62	1.20518e-05	0.00197	PGSC0003DMG400010123	43854700..43861500	Dentin sialophosphoprotein
chr03	20283176	TSC	C	T	A/V	192	58	202	28	0.00187576	0.02482	PGSC0003DMG400010123	43854700..43861500	Dentin sialophosphoprotein
chr03	20283176	TY	C	T	A/V	209	41	168	80	4.21218e-05	0.00213	PGSC0003DMG400010123	43854700..43861500	Dentin sialophosphoprotein
chr03	20283176	TSY	C	T	A/V	194	41	172	76	0.000941891	0.03443	PGSC0003DMG400010123	43854700..43861500	Dentin sialophosphoprotein
chr03	16032582	TSC	A	G		65	182	88	39	1.73381e-15	0	PGSC0003DMG400009505	44173000..44178500	Pentatricopeptide repeat-containing protein
chr03	16032582	TY	A	G		94	58	74	175	2.90638e-10	0	PGSC0003DMG400009505	44173000..44178500	Pentatricopeptide repeat-containing protein
chr03	16032582	TSY	A	G		82	92	78	171	0.00111674	0.03836	PGSC0003DMG400009505	44173000..44178500	Pentatricopeptide repeat-containing protein
chr03	16032591	TSC	A	G		69	178	98	42	8.74522e-16	0	PGSC0003DMG400009505	44173000..44178500	Pentatricopeptide repeat-containing protein
chr03	16032591	TY	A	G		120	61	80	168	2.51032e-12	0	PGSC0003DMG400009505	44173000..44178500	Pentatricopeptide repeat-containing protein
chr03	16032591	TSY	A	G		95	94	79	168	0.000121146	0.00919	PGSC0003DMG400009505	44173000..44178500	Pentatricopeptide repeat-containing protein
chr03	15997305	TSC	G	A		187	53	218	22	0.000137062	0.00373	PGSC0003DMG400009503	44208800..44218100	Conserved gene of unknown function
chr03	15997305	TY	G	A		199	34	166	69	0.000135887	0.00491	PGSC0003DMG400009503	44208800..44218100	Conserved gene of unknown function
chr03	15997305	TSY	G	A		174	32	167	70	0.000643718	0.02713	PGSC0003DMG400009503	44208800..44218100	Conserved gene of unknown function
chr03	17933789	TSC	T	C		42	77	64	49	0.00150896	0.02123	PGSC0003DMG400009065	44747480..44751040	Conserved gene of unknown function
chr03	17933789	TY	T	C		77	48	57	99	4.04945e-05	0.00207	PGSC0003DMG400009065	44747480..44751040	Conserved gene of unknown function
chr03	17933789	TSY	T	C		55	49	37	86	0.000664976	0.02769	PGSC0003DMG400009065	44747480..44751040	Conserved gene of unknown function
chr03	37370695	TSC	C	T		105	25	97	5	0.00132036	0.01927	PGSC0003DMG400015212	50305600..50313200	Serine/threonine-protein phosphatase
chr03	37370695	TY	C	T		88	23	111	8	0.00199073	0.03191	PGSC0003DMG400015212	50305600..50313200	Serine/threonine-protein phosphatase
chr03	37370695	TSY	C	T		82	22	94	5	0.00076367	0.03023	PGSC0003DMG400015212	50305600..50313200	Serine/threonine-protein phosphatase
chr03	36779063	TSC	A	G		233	14	207	40	0.000249852	0.00579	PGSC0003DMG400015189	50893800..50901900	Aspartyl aminopeptidase
chr03	36779063	TY	A	G		240	10	208	40	4.92963e-06	0.00044	PGSC0003DMG400015189	50893800..50901900	Aspartyl aminopeptidase
chr03	36779063	TSY	A	G		236	4	204	44	3.2381e-10	0	PGSC0003DMG400015189	50893800..50901900	Aspartyl aminopeptidase
chr03	36728557	TSC	T	C		121	79	128	32	8.59477e-05	0.00264	PGSC0003DMG402015244	50944300..50953800	EMB2746 (embryo defective 2746), ribonuclease J, metallo-beta-lactamase protein family that plays a vital role in embryo morphogenesis and apical-basal pattern formation by regulating chloroplast development
chr03	36728557	TY	T	C		118	75	189	58	0.00055637	0.01326	PGSC0003DMG402015244	50944300..50953800	EMB2746 (embryo defective 2746), ribonuclease J, metallo-beta-lactamase protein family that plays a vital role in embryo morphogenesis and apical-basal pattern formation by regulating chloroplast development
chr03	36728557	TSY	T	C		82	89	161	44	8.57275e-10	0	PGSC0003DMG402015244	50944300..50953800	EMB2746 (embryo defective 2746), ribonuclease J, metallo-beta-lactamase protein family that plays a vital role in embryo morphogenesis and apical-basal pattern formation by regulating chloroplast development
chr03	36395073	TSC	G	C		221	27	130	45	0.000115424	0.00329	PGSC0003DMG400015233	51250000..51307000	Transferase, transferring glycosyl groups
chr03	36395073	TY	G	C		120	62	216	28	2.08799e-08	1e-05	PGSC0003DMG400015233	51250000..51307000	Transferase, transferring glycosyl groups
chr03	36395073	TSY	G	C		131	39	219	27	0.0015481	0.0472	PGSC0003DMG400015233	51250000..51307000	Transferase, transferring glycosyl groups
chr03	38594305	TSC	C	G	P/A	76	75	80	30	0.000328384	0.00708	PGSC0003DMG400018125	52108920..52109740	Gene of unknown function
chr03	38594305	TY	C	G	P/A	79	39	57	78	9.02641e-05	0.00368	PGSC0003DMG400018125	52108920..52109740	Gene of unknown function
chr03	38594305	TSY	C	G	P/A	72	41	55	76	0.000831298	0.03192	PGSC0003DMG400018125	52108920..52109740	Gene of unknown function
chr03	39981572	TSC	C	T		124	126	165	83	0.00013766	0.00375	PGSC0003DMG400024496	54289911..54290360	Ulp1 protease family, C-terminal catalytic domain containing protein,ubiquitin-like protease
chr03	39981572	TY	C	T		161	89	104	145	4.68631e-07	8e-05	PGSC0003DMG400024496	54289911..54290360	Ulp1 protease family, C-terminal catalytic domain containing protein,ubiquitin-like protease
chr03	39981572	TSY	C	T		168	82	111	138	4.08543e-07	0.00019	PGSC0003DMG400024496	54289911..54290360	Ulp1 protease family, C-terminal catalytic domain containing protein,ubiquitin-like protease
chr03	42757233	TSC	G	A		157	92	89	118	2.12937e-05	0.00093	PGSC0003DMG400014202	56963700..56967950	50S ribosomal protein L3
chr03	42757233	TY	G	A		155	91	95	154	3.67082e-08	1e-05	PGSC0003DMG400014202	56963700..56967950	50S ribosomal protein L3
chr03	42757233	TSY	G	A		156	68	107	141	7.45714e-09	1e-05	PGSC0003DMG400014202	56963700..56967950	50S ribosomal protein L3
chr03	42757297	TSC	A	T		132	79	70	85	0.00100535	0.01586	PGSC0003DMG400014202	56963700..56967950	50S ribosomal protein L3
chr03	42757297	TY	A	T		125	72	85	122	7.2398e-06	0.00058	PGSC0003DMG400014202	56963700..56967950	50S ribosomal protein L3
chr03	42757297	TSY	A	T		118	50	89	98	1.60778e-05	0.00239	PGSC0003DMG400014202	56963700..56967950	50S ribosomal protein L3
chr03	42871071	TSC	G	A		228	21	200	47	0.000643942	0.01151	PGSC0003DMG400014141	57279270..57282390	DEAD-box protein abstrakt
chr03	42871071	TY	G	A		221	24	185	61	1.37728e-05	0.00094	PGSC0003DMG400014141	57279270..57282390	DEAD-box protein abstrakt
chr03	42871071	TSY	G	A		220	25	185	59	4.10616e-05	0.00449	PGSC0003DMG400014141	57279270..57282390	DEAD-box protein abstrakt
chr03	47173829	TSC	A	G		194	56	193	19	8.00935e-05	0.00251	PGSC0003DMG400002612	60423000..60428300	Malic enzyme
chr03	47173829	TY	A	G		207	14	194	56	5.66655e-07	9e-05	PGSC0003DMG400002612	60423000..60428300	Malic enzyme
chr03	47173829	TSY	A	G		211	8	197	52	9.01576e-09	1e-05	PGSC0003DMG400002612	60423000..60428300	Malic enzyme
chr03	46653246	TSC	C	T		222	12	124	23	0.000843263	0.01399	PGSC0003DMG400002589	60943600..60949400	CA (Calcium)-responsive protein
chr03	46653246	TY	C	T		161	30	240	8	4.32183e-06	0.0004	PGSC0003DMG400002589	60943600..60949400	CA (Calcium)-responsive protein
chr03	46653246	TSY	C	T		139	25	218	10	0.00026077	0.01514	PGSC0003DMG400002589	60943600..60949400	CA (Calcium)-responsive protein
chr04	244229	TSC	T	C		46	60	6	64	2.73931e-07	4e-05	PGSC0003DMG400002856	00256000..261600	Mitochondrial transcription termination factor family protein
chr04	244229	TY	T	C		36	18	37	58	0.00127289	0.02349	PGSC0003DMG400002856	00256000..261600	Mitochondrial transcription termination factor family protein
chr04	244229	TSY	T	C		30	27	21	61	0.00136858	0.04365	PGSC0003DMG400002856	00256000..261600	Mitochondrial transcription termination factor family protein
chr04	1274076	TSC	G	A		188	22	139	64	1.23566e-07	2e-05	PGSC0003DMG400005973	01756920..1761420	Conserved gene of unknown function
chr04	1274076	TY	G	A		198	29	183	56	0.00380759	0.04946	PGSC0003DMG400005973	01756920..1761420	Conserved gene of unknown function
chr04	1274076	TSY	G	A		175	21	154	49	0.000554045	0.02463	PGSC0003DMG400005973	01756920..1761420	Conserved gene of unknown function
chr04	3325418	TSC	T	A		85	78	96	27	7.1869e-06	0.00041	PGSC0003DMG400025307	03924810..3927860	Cinnamoyl-CoA reductase
chr04	3325418	TY	T	A		105	33	97	90	9.78753e-06	0.00073	PGSC0003DMG400025307	03924810..3927860	Cinnamoyl-CoA reductase
chr04	3325418	TSY	T	A		68	27	72	74	0.000800248	0.03114	PGSC0003DMG400025307	03924810..3927860	Cinnamoyl-CoA reductase
chr04	4055980	TSC	T	G		130	16	63	54	1.95056e-10	0	PGSC0003DMG400032542	04917100..4927100	Conserved gene of unknown function
chr04	4055980	TY	T	G		61	52	170	16	1.94125e-13	0	PGSC0003DMG400032542	04917100..4927100	Conserved gene of unknown function
chr04	4055980	TSY	T	G		73	36	142	19	2.85515e-05	0.00352	PGSC0003DMG400032542	04917100..4927100	Conserved gene of unknown function
chr04	6303564	TSC	C	G	Q/E	227	21	201	47	0.000987744	0.01566	PGSC0003DMG400023638	08007390..8010950	Conserved gene of unknown function
chr04	6303564	TY	C	G	Q/E	181	36	209	14	0.000818697	0.0173	PGSC0003DMG400023638	08007390..8010950	Conserved gene of unknown function
chr04	6303564	TSY	C	G	Q/E	160	39	194	17	0.000832632	0.03194	PGSC0003DMG400023638	08007390..8010950	Conserved gene of unknown function
chr04	6423805	TSC	A	T		201	35	194	10	0.000761386	0.01299	PGSC0003DMG400023635	08128200..8136500	ATP-dependent RNA helicase
chr04	6423805	TY	A	T		151	32	226	18	0.00209093	0.033	PGSC0003DMG400023635	08128200..8136500	ATP-dependent RNA helicase
chr04	6423805	TSY	A	T		138	32	196	13	0.000196729	0.01259	PGSC0003DMG400023635	08128200..8136500	ATP-dependent RNA helicase
chr04	6423830	TSC	A	G		171	26	170	8	0.00365323	0.03969	PGSC0003DMG400023635	08128200..8136500	ATP-dependent RNA helicase
chr04	6423830	TY	A	G		126	27	206	13	0.000530697	0.01283	PGSC0003DMG400023635	08128200..8136500	ATP-dependent RNA helicase
chr04	6423830	TSY	A	G		113	26	167	10	0.000326136	0.0175	PGSC0003DMG400023635	08128200..8136500	ATP-dependent RNA helicase
chr04	6550346	TSC	C	T		134	54	147	20	0.000126663	0.00352	PGSC0003DMG400023576	08252600..8259500	PASTICCINO 2 (3-hydroxyacyl-CoA dehydratase)
chr04	6550346	TY	C	T		120	14	128	52	7.25717e-05	0.00314	PGSC0003DMG400023576	08252600..8259500	PASTICCINO 2 (3-hydroxyacyl-CoA dehydratase)
chr04	6550346	TSY	C	T		106	20	101	50	0.00131261	0.04256	PGSC0003DMG400023576	08252600..8259500	PASTICCINO 2 (3-hydroxyacyl-CoA dehydratase)
chr04	6680418	TSC	G	A		205	44	111	88	1.02293e-09	0	PGSC0003DMG400023568	08383400..8391200	Transducin family protein
chr04	6680418	TY	G	A		145	80	202	48	7.69115e-05	0.00327	PGSC0003DMG400023568	08383400..8391200	Transducin family protein
chr04	6680418	TSY	G	A		135	75	196	51	0.000356931	0.01859	PGSC0003DMG400023568	08383400..8391200	Transducin family protein
chr04	13893206	TSC	A	G		60	53	69	22	0.0012365	0.01838	PGSC0003DMG400012697	10979800..10985100	Gene of unknown function
chr04	13893206	TY	A	G		84	22	75	77	1.1816e-06	0.00015	PGSC0003DMG400012697	10979800..10985100	Gene of unknown function
chr04	13893206	TSY	A	G		67	28	56	64	0.000515186	0.02352	PGSC0003DMG400012697	10979800..10985100	Gene of unknown function
chr04	37544720	TSC	C	G	R/S	146	59	107	85	0.00169212	0.02309	PGSC0003DMG400042293	18584120..18585420	Conserved gene of unknown function
chr04	37544720	TY	C	G	R/S	113	77	170	49	0.000102788	0.00403	PGSC0003DMG400042293	18584120..18585420	Conserved gene of unknown function
chr04	37544720	TSY	C	G	R/S	92	71	155	49	8.64312e-05	0.00736	PGSC0003DMG400042293	18584120..18585420	Conserved gene of unknown function
chr04	20843781	TSC	G	C		176	68	119	100	7.34843e-05	0.00235	PGSC0003DMG400045754	20131170..20133860	Gene of unknown function
chr04	20843781	TY	G	C		149	99	168	54	0.000373502	0.01004	PGSC0003DMG400045754	20131170..20133860	Gene of unknown function
chr04	20843781	TSY	G	C		111	107	147	56	6.37173e-06	0.00127	PGSC0003DMG400045754	20131170..20133860	Gene of unknown function
chr04	20843786	TSC	C	T	G/R	178	71	124	106	9.74769e-05	0.0029	PGSC0003DMG400045754	20131170..20133860	Gene of unknown function
chr04	20843786	TY	C	T	G/R	144	105	174	57	7.01895e-05	0.00307	PGSC0003DMG400045754	20131170..20133860	Gene of unknown function
chr04	20843786	TSY	C	T	G/R	115	112	155	58	2.32925e-06	0.00063	PGSC0003DMG400045754	20131170..20133860	Gene of unknown function
chr04	24509957	TSC	A	T	L/H	94	151	51	186	6.6444e-05	0.00219	PGSC0003DMG400034379	27970300..27977200	chromo' domain containing protein (chromatin organization modifier)
chr04	24509957	TY	A	T	L/H	65	171	133	115	5.02098e-09	0	PGSC0003DMG400034379	27970300..27977200	chromo' domain containing protein (chromatin organization modifier)
chr04	24509957	TSY	A	T	L/H	82	157	117	123	0.00160181	0.04817	PGSC0003DMG400034379	27970300..27977200	chromo' domain containing protein (chromatin organization modifier)
chr04	28631436	TSC	G	C		224	15	185	34	0.00144385	0.02056	PGSC0003DMG400044301	34305430..34306860	Gag-pol polyprotein
chr04	28631436	TY	G	C		167	46	223	18	2.05167e-05	0.00126	PGSC0003DMG400044301	34305430..34306860	Gag-pol polyprotein
chr04	28631436	TSY	G	C		156	24	211	9	0.000921928	0.034	PGSC0003DMG400044301	34305430..34306860	Gag-pol polyprotein
chr04	32357428	TSC	A	G		114	128	45	142	1.13152e-06	0.0001	PGSC0003DMG400038533	35472220..35473050	Gag-pol polyprotein
chr04	32357428	TY	A	G		61	156	126	115	1.4945e-07	3e-05	PGSC0003DMG400038533	35472220..35473050	Gag-pol polyprotein
chr04	32357428	TSY	A	G		72	131	119	110	0.000672316	0.02788	PGSC0003DMG400038533	35472220..35473050	Gag-pol polyprotein
chr04	31522460	TSC	G	A		114	134	130	76	0.000320623	0.00695	PGSC0003DMG400041278	38837000..38845500	Gene of unknown function
chr04	31522460	TY	G	A		129	72	98	149	2.67527e-07	5e-05	PGSC0003DMG400041278	38837000..38845500	Gene of unknown function
chr04	31522460	TSY	G	A		116	86	99	148	0.000302693	0.01671	PGSC0003DMG400041278	38837000..38845500	Gene of unknown function
chr04	31522462	TSC	C	G	A/P	150	96	84	122	2.07518e-05	0.00092	PGSC0003DMG400041278	38837000..38845500	Gene of unknown function
chr04	31522462	TY	C	G	A/P	77	128	162	86	3.96835e-09	0	PGSC0003DMG400041278	38837000..38845500	Gene of unknown function
chr04	31522462	TSY	C	G	A/P	102	110	166	81	4.26571e-05	0.0046	PGSC0003DMG400041278	38837000..38845500	Gene of unknown function
chr04	31522479	TSC	A	G	V/A	161	88	104	140	1.01868e-06	9e-05	PGSC0003DMG400041278	38837000..38845500	Gene of unknown function
chr04	31522479	TY	A	G	V/A	100	148	166	84	7.40934e-09	0	PGSC0003DMG400041278	38837000..38845500	Gene of unknown function
chr04	31522479	TSY	A	G	V/A	121	125	170	80	2.60255e-05	0.00332	PGSC0003DMG400041278	38837000..38845500	Gene of unknown function
chr04	31522482	TSC	A	G	V/A	155	88	104	136	7.49435e-06	0.00043	PGSC0003DMG400041278	38837000..38845500	Gene of unknown function
chr04	31522482	TY	A	G	V/A	97	151	165	84	1.45182e-09	0	PGSC0003DMG400041278	38837000..38845500	Gene of unknown function
chr04	31522482	TSY	A	G	V/A	117	127	170	79	4.94163e-06	0.00107	PGSC0003DMG400041278	38837000..38845500	Gene of unknown function
chr04	33190253	TSC	C	T		181	67	90	109	2.47046e-09	0	PGSC0003DMG400041011	41981000..41987200	Gene of unknown function
chr04	33190253	TY	C	T		107	120	178	71	8.08465e-08	2e-05	PGSC0003DMG400041011	41981000..41987200	Gene of unknown function
chr04	33190253	TSY	C	T		110	101	173	76	0.000171349	0.01153	PGSC0003DMG400041011	41981000..41987200	Gene of unknown function
chr04	36555210	TSC	C	T		156	75	95	89	0.00120547	0.01806	PGSC0003DMG400013675	45348300..45352130	Ribose-phosphate pyrophosphokinase
chr04	36555210	TY	C	T		96	65	192	58	0.000262814	0.00784	PGSC0003DMG400013675	45348300..45352130	Ribose-phosphate pyrophosphokinase
chr04	36555210	TSY	C	T		87	66	170	58	0.000356924	0.01859	PGSC0003DMG400013675	45348300..45352130	Ribose-phosphate pyrophosphokinase
chr04	41466785	TSC	C	T		138	64	183	21	1.00672e-07	2e-05	PGSC0003DMG400035889	45671600..45679700	Conserved gene of unknown function
chr04	41466785	TY	C	T		182	16	157	74	5.39216e-10	0	PGSC0003DMG400035889	45671600..45679700	Conserved gene of unknown function
chr04	41466785	TSY	C	T		163	26	156	75	6.74898e-06	0.00131	PGSC0003DMG400035889	45671600..45679700	Conserved gene of unknown function
chr04	41466790	TSC	A	G		83	72	117	48	0.00176698	0.02381	PGSC0003DMG400035889	45671600..45679700	Conserved gene of unknown function
chr04	41466790	TY	A	G		115	34	97	94	5.97387e-07	9e-05	PGSC0003DMG400035889	45671600..45679700	Conserved gene of unknown function
chr04	41466790	TSY	A	G		115	29	99	87	4.72275e-07	0.00021	PGSC0003DMG400035889	45671600..45679700	Conserved gene of unknown function
chr04	38846074	TSC	A	G		10	152	0	126	0.0030061	0.03462	PGSC0003DMG400041122	48298130..48300430	Gene of unknown function
chr04	38846074	TY	A	G		0	144	19	180	3.69707e-05	0.00194	PGSC0003DMG400041122	48298130..48300430	Gene of unknown function
chr04	38846074	TSY	A	G		0	120	22	153	6.31713e-06	0.00126	PGSC0003DMG400041122	48298130..48300430	Gene of unknown function
chr04	38665822	TSC	C	T		37	124	9	99	0.00161535	0.02231	PGSC0003DMG400010572	48476860..48480460	RNA-binding region-containing protein
chr04	38665822	TY	C	T		9	98	52	135	4.68896e-05	0.0023	PGSC0003DMG400010572	48476860..48480460	RNA-binding region-containing protein
chr04	38665822	TSY	C	T		10	96	44	116	0.000298638	0.01657	PGSC0003DMG400010572	48476860..48480460	RNA-binding region-containing protein
chr04	53211560	TSC	C	T		29	200	0	205	3.74252e-09	0	PGSC0003DMG400031136	61654200..61662300	Sur2 hydroxylase/desaturase
chr04	53211560	TY	C	T		4	217	26	208	4.19949e-05	0.00213	PGSC0003DMG400031136	61654200..61662300	Sur2 hydroxylase/desaturase
chr04	53211560	TSY	C	T		11	185	30	164	0.00159683	0.0481	PGSC0003DMG400031136	61654200..61662300	Sur2 hydroxylase/desaturase
chr04	56097262	TSC	G	A		207	34	168	66	0.000189209	0.00472	PGSC0003DMG401030816	64076200..64083800	Seryl-tRNA synthetase
chr04	56097262	TY	G	A		152	79	213	26	1.1316e-09	0	PGSC0003DMG401030816	64076200..64083800	Seryl-tRNA synthetase
chr04	56097262	TSY	G	A		151	52	208	29	0.000335833	0.01786	PGSC0003DMG401030816	64076200..64083800	Seryl-tRNA synthetase
chr04	56184862	TSC	T	C		194	43	165	70	0.00352939	0.03871	PGSC0003DMG400030838	64165000..64172900	Queuine tRNA-ribosyltransferase
chr04	56184862	TY	T	C		167	69	221	14	1.44286e-11	0	PGSC0003DMG400030838	64165000..64172900	Queuine tRNA-ribosyltransferase
chr04	56184862	TSY	T	C		160	60	215	21	3.10877e-07	0.00015	PGSC0003DMG400030838	64165000..64172900	Queuine tRNA-ribosyltransferase
chr04	60422293	TSC	A	T		127	82	44	92	3.31836e-07	4e-05	PGSC0003DMG400008017	68290800..68296000	Protein translocase
chr04	60422293	TY	A	T		39	58	139	100	0.00369541	0.04845	PGSC0003DMG400008017	68290800..68296000	Protein translocase
chr04	60422293	TSY	A	T		29	79	124	89	8.78926e-08	6e-05	PGSC0003DMG400008017	68290800..68296000	Protein translocase
chr04	60817870	TSC	G	A		238	12	207	43	1.13871e-05	0.00058	PGSC0003DMG400007992	68683100..68686880	Conserved gene of unknown function
chr04	60817870	TY	G	A		171	75	225	24	5.41576e-09	0	PGSC0003DMG400007992	68683100..68686880	Conserved gene of unknown function
chr04	60817870	TSY	G	A		189	58	227	21	4.48963e-06	0.001	PGSC0003DMG400007992	68683100..68686880	Conserved gene of unknown function
chr04	61703716	TSC	A	G		150	84	207	29	1.70973e-09	0	PGSC0003DMG400005145	69571300..69579400	Kinase
chr04	61703716	TY	A	G		161	37	155	93	1.52985e-05	0.00102	PGSC0003DMG400005145	69571300..69579400	Kinase
chr04	61703716	TSY	A	G		138	36	160	89	0.000802042	0.03119	PGSC0003DMG400005145	69571300..69579400	Kinase
chr04	62380794	TSC	A	G	I/V	169	79	172	20	4.58365e-08	1e-05	PGSC0003DMG400003703	70246320..70249610	Beta-galactosidase
chr04	62380794	TY	A	G	I/V	178	32	161	88	8.26135e-07	0.00012	PGSC0003DMG400003703	70246320..70249610	Beta-galactosidase
chr04	62380794	TSY	A	G	I/V	159	29	173	76	0.000276112	0.01571	PGSC0003DMG400003703	70246320..70249610	Beta-galactosidase
chr04	62526268	TSC	G	T		168	82	185	33	9.09259e-06	0.00049	PGSC0003DMG400003762	70391500..70397100	Coatomer alpha subunit
chr04	62526268	TY	G	T		167	39	150	100	1.30651e-06	0.00017	PGSC0003DMG400003762	70391500..70397100	Coatomer alpha subunit
chr04	62526268	TSY	G	T		132	44	145	105	0.000301038	0.01664	PGSC0003DMG400003762	70391500..70397100	Coatomer alpha subunit
chr04	62545816	TSC	G	A		123	71	131	34	0.00107689	0.01665	PGSC0003DMG400042412	70413960..70415080	Gene of unknown function
chr04	62545816	TY	G	A		138	26	121	94	4.69443e-09	0	PGSC0003DMG400042412	70413960..70415080	Gene of unknown function
chr04	62545816	TSY	G	A		100	24	93	79	2.14792e-06	0.0006	PGSC0003DMG400042412	70413960..70415080	Gene of unknown function
chr04	63035983	TSC	G	C	V/L	79	91	92	46	0.000522359	0.0099	PGSC0003DMG400009871	70903830..70906470	Allergen Pru du 2.04
chr04	63035983	TY	G	C	V/L	91	42	93	107	8.28676e-05	0.00345	PGSC0003DMG400009871	70903830..70906470	Allergen Pru du 2.04
chr04	63035983	TSY	G	C	V/L	82	34	82	89	0.000157036	0.01086	PGSC0003DMG400009871	70903830..70906470	Allergen Pru du 2.04
chr04	63036039	TSC	C	A		128	121	163	73	9.4224e-05	0.00283	PGSC0003DMG400009871	70903830..70906470	Allergen Pru du 2.04
chr04	63036039	TY	C	A		177	67	140	110	0.000166829	0.00569	PGSC0003DMG400009871	70903830..70906470	Allergen Pru du 2.04
chr04	63036039	TSY	C	A		165	45	139	111	2.28238e-07	0.00012	PGSC0003DMG400009871	70903830..70906470	Allergen Pru du 2.04
chr04	63036096	TSC	A	G		119	114	162	73	0.000104449	0.00305	PGSC0003DMG400009871	70903830..70906470	Allergen Pru du 2.04
chr04	63036096	TY	A	G		155	70	122	107	0.000748775	0.01628	PGSC0003DMG400009871	70903830..70906470	Allergen Pru du 2.04
chr04	63036096	TSY	A	G		137	64	122	108	0.00159542	0.04807	PGSC0003DMG400009871	70903830..70906470	Allergen Pru du 2.04
chr04	63297152	TSC	A	T		195	55	204	21	0.000158042	0.00414	PGSC0003DMG400009952	71163710..71168220	Conserved gene of unknown function
chr04	63297152	TY	A	T		201	8	205	43	2.37071e-06	0.00026	PGSC0003DMG400009952	71163710..71168220	Conserved gene of unknown function
chr04	63297152	TSY	A	T		178	12	200	49	4.38672e-05	0.00468	PGSC0003DMG400009952	71163710..71168220	Conserved gene of unknown function
chr04	63355546	TSC	T	G		103	43	123	22	0.00466269	0.04712	PGSC0003DMG400009957	71223590..71225670	F-box family protein
chr04	63355546	TY	T	G		133	19	114	63	9.98566e-07	0.00014	PGSC0003DMG400009957	71223590..71225670	F-box family protein
chr04	63355546	TSY	T	G		107	22	91	53	0.000375431	0.01923	PGSC0003DMG400009957	71223590..71225670	F-box family protein
chr04	63565371	TSC	T	C		170	52	203	19	2.62401e-05	0.00109	PGSC0003DMG400009894	71429200..71437300	Scythe/bat3
chr04	63565371	TY	T	C		148	15	180	68	4.59439e-06	0.00042	PGSC0003DMG400009894	71429200..71437300	Scythe/bat3
chr04	63565371	TSY	T	C		118	15	164	63	0.000193439	0.01247	PGSC0003DMG400009894	71429200..71437300	Scythe/bat3
chr04	63573922	TSC	T	A	S/C	98	28	44	60	3.89958e-08	1e-05	PGSC0003DMG400009967	71442350..71446240	Ceramidase
chr04	63573922	TY	T	A	S/C	27	64	109	32	9.16478e-13	0	PGSC0003DMG400009967	71442350..71446240	Ceramidase
chr04	63573922	TSY	T	A	S/C	25	38	103	35	3.20845e-06	0.00079	PGSC0003DMG400009967	71442350..71446240	Ceramidase
chr04	63573930	TSC	A	G	I/T	31	89	57	39	8.48808e-07	8e-05	PGSC0003DMG400009967	71442350..71446240	Ceramidase
chr04	63573930	TY	A	G	I/T	60	22	37	99	3.86782e-11	0	PGSC0003DMG400009967	71442350..71446240	Ceramidase
chr04	63573930	TSY	A	G	I/T	36	24	39	94	0.000106611	0.00847	PGSC0003DMG400009967	71442350..71446240	Ceramidase
chr04	63573932	TSC	G	T		29	89	57	38	1.75678e-07	3e-05	PGSC0003DMG400009967	71442350..71446240	Ceramidase
chr04	63573932	TY	G	T		61	22	37	98	4.28302e-11	0	PGSC0003DMG400009967	71442350..71446240	Ceramidase
chr04	63573932	TSY	G	T		36	24	39	93	0.000107497	0.0085	PGSC0003DMG400009967	71442350..71446240	Ceramidase
chr04	63573939	TSC	A	G	V/A	27	79	49	38	1.5929e-05	0.00075	PGSC0003DMG400009967	71442350..71446240	Ceramidase
chr04	63573939	TY	A	G	V/A	58	22	35	89	7.12652e-10	0	PGSC0003DMG400009967	71442350..71446240	Ceramidase
chr04	63573939	TSY	A	G	V/A	36	24	37	84	0.000199747	0.0127	PGSC0003DMG400009967	71442350..71446240	Ceramidase
chr04	63648926	TSC	T	C		150	95	77	112	2.91967e-05	0.00118	PGSC0003DMG400009975	71514400..71520000	Conserved gene of unknown function
chr04	63648926	TY	T	C		82	114	153	95	3.72014e-05	0.00195	PGSC0003DMG400009975	71514400..71520000	Conserved gene of unknown function
chr04	63648926	TSY	T	C		81	94	143	72	8.63404e-05	0.00735	PGSC0003DMG400009975	71514400..71520000	Conserved gene of unknown function
chr04	63664592	TSC	A	T		102	24	56	42	0.000122699	0.00344	PGSC0003DMG400009901	71531150..71535110	Conserved gene of unknown function
chr04	63664592	TY	A	T		53	43	134	22	1.18281e-07	3e-05	PGSC0003DMG400009901	71531150..71535110	Conserved gene of unknown function
chr04	63664592	TSY	A	T		57	36	114	19	3.55249e-05	0.00406	PGSC0003DMG400009901	71531150..71535110	Conserved gene of unknown function
chr04	63664593	TSC	C	A		102	24	55	42	0.000109535	0.00316	PGSC0003DMG400009901	71531150..71535110	Conserved gene of unknown function
chr04	63664593	TY	C	A		54	42	132	23	6.53118e-07	0.0001	PGSC0003DMG400009901	71531150..71535110	Conserved gene of unknown function
chr04	63664593	TSY	C	A		58	36	112	20	8.90595e-05	0.00752	PGSC0003DMG400009901	71531150..71535110	Conserved gene of unknown function
chr04	63664652	TSC	G	A		207	42	141	75	1.0476e-05	0.00055	PGSC0003DMG400009901	71531150..71535110	Conserved gene of unknown function
chr04	63664652	TY	G	A		114	85	220	28	2.43066e-14	0	PGSC0003DMG400009901	71531150..71535110	Conserved gene of unknown function
chr04	63664652	TSY	G	A		118	69	222	28	2.80866e-10	0	PGSC0003DMG400009901	71531150..71535110	Conserved gene of unknown function
chr04	63664678	TSC	G	A		193	44	142	87	3.22023e-06	0.00022	PGSC0003DMG400009901	71531150..71535110	Conserved gene of unknown function
chr04	63664678	TY	G	A		118	91	214	30	5.57679e-14	0	PGSC0003DMG400009901	71531150..71535110	Conserved gene of unknown function
chr04	63664678	TSY	G	A		114	75	213	30	5.45738e-11	0	PGSC0003DMG400009901	71531150..71535110	Conserved gene of unknown function
chr04	63664699	TSC	C	T		180	44	118	80	3.62682e-06	0.00025	PGSC0003DMG400009901	71531150..71535110	Conserved gene of unknown function
chr04	63664699	TY	C	T		105	78	179	46	1.64469e-06	0.0002	PGSC0003DMG400009901	71531150..71535110	Conserved gene of unknown function
chr04	63664699	TSY	C	T		100	70	182	44	3.56943e-06	0.00085	PGSC0003DMG400009901	71531150..71535110	Conserved gene of unknown function
chr04	63664748	TSC	C	T		149	58	83	84	1.11089e-05	0.00057	PGSC0003DMG400009901	71531150..71535110	Conserved gene of unknown function
chr04	63664748	TY	C	T		100	90	180	49	2.52214e-08	1e-05	PGSC0003DMG400009901	71531150..71535110	Conserved gene of unknown function
chr04	63664748	TSY	C	T		90	83	168	49	1.89249e-07	0.00011	PGSC0003DMG400009901	71531150..71535110	Conserved gene of unknown function
chr04	63668804	TSC	C	T		116	66	81	95	0.000966363	0.01541	PGSC0003DMG400009977	71535300..71544400	Pentatricopeptide repeat-containing protein
chr04	63668804	TY	C	T		86	96	156	59	3.58348e-07	6e-05	PGSC0003DMG400009977	71535300..71544400	Pentatricopeptide repeat-containing protein
chr04	63668804	TSY	C	T		75	86	128	41	5.05307e-08	4e-05	PGSC0003DMG400009977	71535300..71544400	Pentatricopeptide repeat-containing protein
chr04	63709127	TSC	G	C		78	36	45	54	0.000847305	0.01403	PGSC0003DMG400009902	71567700..71579000	Ubiquitin-protein ligase
chr04	63709127	TY	G	C		53	55	109	18	1.3284e-09	0	PGSC0003DMG400009902	71567700..71579000	Ubiquitin-protein ligase
chr04	63709127	TSY	G	C		38	44	94	14	1.71708e-09	0	PGSC0003DMG400009902	71567700..71579000	Ubiquitin-protein ligase
chr04	63722301	TSC	C	T		96	28	53	38	0.00290939	0.03382	PGSC0003DMG400009981	71587800..71595800	1,4-alpha-glucan branching enzyme
chr04	63722301	TY	C	T		54	37	128	18	1.14266e-06	0.00015	PGSC0003DMG400009981	71587800..71595800	1,4-alpha-glucan branching enzyme
chr04	63722301	TSY	C	T		39	36	113	14	8.20533e-09	1e-05	PGSC0003DMG400009981	71587800..71595800	1,4-alpha-glucan branching enzyme
chr04	63780971	TSC	G	A		168	60	120	95	9.74534e-05	0.0029	PGSC0003DMG400009909	71648200..71654000	NIN 1 (Nodule inception)
chr04	63780971	TY	G	A		97	103	199	33	5.02563e-17	0	PGSC0003DMG400009909	71648200..71654000	NIN 1 (Nodule inception)
chr04	63780971	TSY	G	A		87	86	193	27	2.77291e-16	0	PGSC0003DMG400009909	71648200..71654000	NIN 1 (Nodule inception)
chr04	63780973	TSC	A	G	D/G	104	122	160	51	1.55896e-10	0	PGSC0003DMG400009909	71648200..71654000	NIN 1 (Nodule inception)
chr04	63780973	TY	A	G	D/G	154	45	108	123	7.76453e-11	0	PGSC0003DMG400009909	71648200..71654000	NIN 1 (Nodule inception)
chr04	63780973	TSY	A	G	D/G	119	53	102	116	9.49075e-06	0.00168	PGSC0003DMG400009909	71648200..71654000	NIN 1 (Nodule inception)
chr04	63781028	TSC	C	T		190	59	142	96	9.5231e-05	0.00285	PGSC0003DMG400009909	71648200..71654000	NIN 1 (Nodule inception)
chr04	63781028	TY	C	T		133	92	207	27	3.62967e-13	0	PGSC0003DMG400009909	71648200..71654000	NIN 1 (Nodule inception)
chr04	63781028	TSY	C	T		112	101	204	31	9.82568e-16	0	PGSC0003DMG400009909	71648200..71654000	NIN 1 (Nodule inception)
chr05	238255	TSC	G	A		190	60	138	103	1.47028e-05	0.00071	PGSC0003DMG400028331	00237550..239430	Zeatin O-glucosyltransferase
chr05	238255	TY	G	A		133	115	178	71	4.40258e-05	0.0022	PGSC0003DMG400028331	00237550..239430	Zeatin O-glucosyltransferase
chr05	238255	TSY	G	A		123	120	173	74	1.33567e-05	0.0021	PGSC0003DMG400028331	00237550..239430	Zeatin O-glucosyltransferase
chr05	238391	TSC	G	C	T/S	138	87	82	94	0.00344426	0.03805	PGSC0003DMG400028331	00237550..239430	Zeatin O-glucosyltransferase
chr05	238391	TY	G	C	T/S	89	104	171	79	2.80405e-06	0.00029	PGSC0003DMG400028331	00237550..239430	Zeatin O-glucosyltransferase
chr05	238391	TSY	G	C	T/S	71	91	150	82	5.43894e-05	0.00544	PGSC0003DMG400028331	00237550..239430	Zeatin O-glucosyltransferase
chr05	322818	TSC	G	A	T/I	122	104	63	145	6.68363e-07	7e-05	PGSC0003DMG400028325	00320300..327800	Heparanase
chr05	322818	TY	G	A	T/I	65	147	133	114	7.88252e-07	0.00011	PGSC0003DMG400028325	00320300..327800	Heparanase
chr05	322818	TSY	G	A	T/I	87	135	130	108	0.00106553	0.03728	PGSC0003DMG400028325	00320300..327800	Heparanase
chr05	865295	TSC	G	A		145	67	95	92	0.000477365	0.00929	PGSC0003DMG400028303	00864640..867060	Amino acid binding protein
chr05	865295	TY	G	A		100	98	165	73	7.78817e-05	0.0033	PGSC0003DMG400028303	00864640..867060	Amino acid binding protein
chr05	865295	TSY	G	A		104	102	161	73	9.5707e-05	0.0079	PGSC0003DMG400028303	00864640..867060	Amino acid binding protein
chr05	1999494	TSC	C	T		212	36	169	7	0.000278859	0.00629	PGSC0003DMG400000810	01995800..2004200	Serine-threonine protein kinase, plant-type
chr05	1999494	TY	C	T		196	20	201	47	0.00343209	0.04616	PGSC0003DMG400000810	01995800..2004200	Serine-threonine protein kinase, plant-type
chr05	1999494	TSY	C	T		212	18	188	55	6.75844e-06	0.00132	PGSC0003DMG400000810	01995800..2004200	Serine-threonine protein kinase, plant-type
chr05	2619371	TSC	C	G		8	157	10	44	0.00332369	0.03712	PGSC0003DMG400014562	02792920..2793710	Gene of unknown function
chr05	2619371	TY	C	G		1	70	34	136	3.84898e-05	0.002	PGSC0003DMG400014562	02792920..2793710	Gene of unknown function
chr05	2619371	TSY	C	G		1	86	24	113	4.71872e-05	0.00492	PGSC0003DMG400014562	02792920..2793710	Gene of unknown function
chr05	2951575	TSC	A	C		44	127	20	139	0.00324967	0.03655	PGSC0003DMG401014554	03125100..3134600	Conserved gene of unknown function
chr05	2951575	TY	A	C		33	116	84	134	0.000944376	0.01911	PGSC0003DMG401014554	03125100..3134600	Conserved gene of unknown function
chr05	2951575	TSY	A	C		33	109	80	113	0.000661606	0.02762	PGSC0003DMG401014554	03125100..3134600	Conserved gene of unknown function
chr05	3204512	TSC	A	T	F/Y	12	130	0	141	0.000383224	0.00791	PGSC0003DMG400030536	03376170..3379280	Wall-associated kinase
chr05	3204512	TY	A	T	F/Y	1	145	25	142	1.26614e-06	0.00016	PGSC0003DMG400030536	03376170..3379280	Wall-associated kinase
chr05	3204512	TSY	A	T	F/Y	1	103	24	114	8.03651e-06	0.00148	PGSC0003DMG400030536	03376170..3379280	Wall-associated kinase
chr05	3208068	TSC	A	G		9	208	0	220	0.00168581	0.02302	PGSC0003DMG400030535	03381430..3384000	Wall-associated kinase
chr05	3208068	TY	A	G		1	211	12	201	0.00298721	0.04204	PGSC0003DMG400030535	03381430..3384000	Wall-associated kinase
chr05	3208068	TSY	A	G		1	213	15	194	0.000187809	0.01223	PGSC0003DMG400030535	03381430..3384000	Wall-associated kinase
chr05	3618526	TSC	A	G		131	37	141	8	1.80352e-05	0.00083	PGSC0003DMG400030562	03789770..3794050	Cement protein 3B variant 1
chr05	3618526	TY	A	G		107	31	208	21	0.000598913	0.01396	PGSC0003DMG400030562	03789770..3794050	Cement protein 3B variant 1
chr05	3618526	TSY	A	G		85	30	169	16	0.000108057	0.00852	PGSC0003DMG400030562	03789770..3794050	Cement protein 3B variant 1
chr05	3685083	TSC	A	C		74	171	114	129	0.000191475	0.00476	PGSC0003DMG400030511	03856000..3861000	Repressor of RNA polymerase III transcription MAF1
chr05	3685083	TY	A	C		66	170	116	122	3.54477e-06	0.00035	PGSC0003DMG400030511	03856000..3861000	Repressor of RNA polymerase III transcription MAF1
chr05	3685083	TSY	A	C		56	176	114	127	1.91523e-07	0.00011	PGSC0003DMG400030511	03856000..3861000	Repressor of RNA polymerase III transcription MAF1
chr05	3685111	TSC	T	C		153	63	116	94	0.000924857	0.01495	PGSC0003DMG400030511	03856000..3861000	Repressor of RNA polymerase III transcription MAF1
chr05	3685111	TY	T	C		137	60	112	103	0.000401006	0.01054	PGSC0003DMG400030511	03856000..3861000	Repressor of RNA polymerase III transcription MAF1
chr05	3685111	TSY	T	C		135	42	115	97	7.30961e-06	0.00139	PGSC0003DMG400030511	03856000..3861000	Repressor of RNA polymerase III transcription MAF1
chr05	3802494	TSC	A	T		99	95	97	37	0.000101335	0.00299	PGSC0003DMG400030553	03975660..3980370	ATP binding / protein kinase/ protein serine/threonine kinase/ protein tyrosine kinase/ sugar binding
chr05	3802494	TY	A	T		47	92	128	77	2.08472e-07	4e-05	PGSC0003DMG400030553	03975660..3980370	ATP binding / protein kinase/ protein serine/threonine kinase/ protein tyrosine kinase/ sugar binding
chr05	3802494	TSY	A	T		64	80	113	57	0.000101928	0.00822	PGSC0003DMG400030553	03975660..3980370	ATP binding / protein kinase/ protein serine/threonine kinase/ protein tyrosine kinase/ sugar binding
chr05	4555061	TSC	T	C	D/G	93	127	98	74	0.00437522	0.04505	PGSC0003DMG400018440	04776010..4777650	Conserved gene of unknown function
chr05	4555061	TY	T	C	D/G	53	115	118	103	2.19236e-05	0.00132	PGSC0003DMG400018440	04776010..4777650	Conserved gene of unknown function
chr05	4555061	TSY	T	C	D/G	47	102	102	100	0.00045977	0.02191	PGSC0003DMG400018440	04776010..4777650	Conserved gene of unknown function
chr05	5122125	TSC	A	G		25	198	67	104	8.41047e-11	0	PGSC0003DMG401023061	05479000..5487600	Regulator of chromosome condensation RCC1
chr05	5122125	TY	A	G		25	181	62	183	0.0004719	0.01182	PGSC0003DMG401023061	05479000..5487600	Regulator of chromosome condensation RCC1
chr05	5122125	TSY	A	G		20	154	62	166	9.76591e-05	0.008	PGSC0003DMG401023061	05479000..5487600	Regulator of chromosome condensation RCC1
chr05	5636079	TSC	T	C		11	9	45	5	0.00207948	0.02672	PGSC0003DMG400017641	05993320..5995570	Conserved gene of unknown function
chr05	5636079	TY	T	C		19	20	43	8	0.000474438	0.01186	PGSC0003DMG400017641	05993320..5995570	Conserved gene of unknown function
chr05	5636079	TSY	T	C		12	21	39	7	1.27075e-05	0.00203	PGSC0003DMG400017641	05993320..5995570	Conserved gene of unknown function
chr05	5636136	TSC	G	A		19	27	91	7	5.11637e-11	0	PGSC0003DMG400017641	05993320..5995570	Conserved gene of unknown function
chr05	5636136	TY	G	A		27	38	71	28	0.000165272	0.00565	PGSC0003DMG400017641	05993320..5995570	Conserved gene of unknown function
chr05	5636136	TSY	G	A		10	45	68	20	2.96852e-12	0	PGSC0003DMG400017641	05993320..5995570	Conserved gene of unknown function
chr05	5636142	TSC	A	G		20	27	102	7	1.19239e-11	0	PGSC0003DMG400017641	05993320..5995570	Conserved gene of unknown function
chr05	5636142	TY	A	G		37	49	74	32	0.000232225	0.00718	PGSC0003DMG400017641	05993320..5995570	Conserved gene of unknown function
chr05	5636142	TSY	A	G		18	52	68	23	6.39188e-10	0	PGSC0003DMG400017641	05993320..5995570	Conserved gene of unknown function
chr05	5636330	TSC	C	T	S/F	13	31	6	69	0.00351119	0.03857	PGSC0003DMG400017641	05993320..5995570	Conserved gene of unknown function
chr05	5636330	TY	C	T	S/F	21	23	17	67	0.00203532	0.03237	PGSC0003DMG400017641	05993320..5995570	Conserved gene of unknown function
chr05	5636330	TSY	C	T	S/F	23	17	14	62	4.40528e-05	0.0047	PGSC0003DMG400017641	05993320..5995570	Conserved gene of unknown function
chr05	6017510	TSC	T	A		157	33	82	51	3.27395e-05	0.00129	PGSC0003DMG400022621	06373100..6380300	Binding protein
chr05	6017510	TY	T	A		144	9	169	36	0.00108285	0.02101	PGSC0003DMG400022621	06373100..6380300	Binding protein
chr05	6017510	TSY	T	A		133	5	137	36	5.76e-06	0.00119	PGSC0003DMG400022621	06373100..6380300	Binding protein
chr05	6021454	TSC	T	G		195	41	201	7	1.0161e-06	9e-05	PGSC0003DMG400022621	06373100..6380300	Binding protein
chr05	6021454	TY	T	G		209	8	192	46	1.45099e-07	3e-05	PGSC0003DMG400022621	06373100..6380300	Binding protein
chr05	6021454	TSY	T	G		168	6	190	35	4.71327e-05	0.00492	PGSC0003DMG400022621	06373100..6380300	Binding protein
chr05	6664282	TSC	A	G		75	99	34	123	3.83438e-05	0.00146	PGSC0003DMG400015608	07047200..7053200	Altered response to gravity (Arg1), plant
chr05	6664282	TY	A	G		33	157	96	148	5.53876e-07	9e-05	PGSC0003DMG400015608	07047200..7053200	Altered response to gravity (Arg1), plant
chr05	6664282	TSY	A	G		32	118	85	122	9.61724e-05	0.00793	PGSC0003DMG400015608	07047200..7053200	Altered response to gravity (Arg1), plant
chr05	6772837	TSC	T	A		45	134	51	73	0.00388279	0.04139	PGSC0003DMG400015604	07155700..7158080	Transcription cofactor
chr05	6772837	TY	T	A		28	105	88	112	2.07564e-05	0.00127	PGSC0003DMG400015604	07155700..7158080	Transcription cofactor
chr05	6772837	TSY	T	A		21	104	73	99	2.40028e-06	0.00065	PGSC0003DMG400015604	07155700..7158080	Transcription cofactor
chr05	6772849	TSC	A	G		143	36	70	45	0.000485571	0.0094	PGSC0003DMG400015604	07155700..7158080	Transcription cofactor
chr05	6772849	TY	A	G		111	25	113	79	1.26555e-05	0.00088	PGSC0003DMG400015604	07155700..7158080	Transcription cofactor
chr05	6772849	TSY	A	G		112	17	101	61	2.40028e-06	0.00065	PGSC0003DMG400015604	07155700..7158080	Transcription cofactor
chr05	6773056	TSC	A	G		42	69	10	52	0.00315284	0.03579	PGSC0003DMG400015604	07155700..7158080	Transcription cofactor
chr05	6773056	TY	A	G		35	48	23	102	0.000257575	0.00774	PGSC0003DMG400015604	07155700..7158080	Transcription cofactor
chr05	6773056	TSY	A	G		39	38	21	77	6.15096e-05	0.0059	PGSC0003DMG400015604	07155700..7158080	Transcription cofactor
chr05	7011139	TSC	T	A	L/M	92	124	121	74	0.000110647	0.00318	PGSC0003DMG400015594	07392960..7395550	LATD/NIP
chr05	7011139	TY	T	A	L/M	124	61	112	123	7.45041e-05	0.0032	PGSC0003DMG400015594	07392960..7395550	LATD/NIP
chr05	7011139	TSY	T	A	L/M	109	50	97	117	9.17528e-06	0.00164	PGSC0003DMG400015594	07392960..7395550	LATD/NIP
chr05	7971358	TSC	A	C		119	85	81	104	0.00451822	0.04608	PGSC0003DMG400030976	08131820..8135750	UDP-N-acetylglucosamine transferase subunit alg13
chr05	7971358	TY	A	C		81	95	131	64	4.21978e-05	0.00213	PGSC0003DMG400030976	08131820..8135750	UDP-N-acetylglucosamine transferase subunit alg13
chr05	7971358	TSY	A	C		70	99	99	64	0.000456699	0.02181	PGSC0003DMG400030976	08131820..8135750	UDP-N-acetylglucosamine transferase subunit alg13
chr05	7881642	TSC	T	A		215	34	143	47	0.00411275	0.0431	PGSC0003DMG400030995	08222930..8225440	Polygalacturonase-1 non-catalytic subunit beta
chr05	7881642	TY	T	A		135	47	222	27	5.61626e-05	0.00262	PGSC0003DMG400030995	08222930..8225440	Polygalacturonase-1 non-catalytic subunit beta
chr05	7881642	TSY	T	A		140	46	227	22	8.1687e-06	0.0015	PGSC0003DMG400030995	08222930..8225440	Polygalacturonase-1 non-catalytic subunit beta
chr05	8334212	TSC	A	G	Y/H	80	28	35	67	8.45814e-09	0	PGSC0003DMG400039783	08747713..8748036	Gene of unknown function
chr05	8334212	TY	A	G	Y/H	14	69	78	52	2.55665e-10	0	PGSC0003DMG400039783	08747713..8748036	Gene of unknown function
chr05	8334212	TSY	A	G	Y/H	19	38	63	42	0.00167632	0.04953	PGSC0003DMG400039783	08747713..8748036	Gene of unknown function
chr05	9972795	TSC	A	T		19	168	1	157	8.82805e-05	0.00269	PGSC0003DMG400018596	10556200..10563500	EIF4B, Eukaryotic translation initiation factor 4B
chr05	9972795	TY	A	T		0	177	29	183	1.0192e-08	0	PGSC0003DMG400018596	10556200..10563500	EIF4B, Eukaryotic translation initiation factor 4B
chr05	9972795	TSY	A	T		0	140	28	155	5.94849e-08	5e-05	PGSC0003DMG400018596	10556200..10563500	EIF4B, Eukaryotic translation initiation factor 4B
chr05	9972864	TSC	G	A		31	189	0	151	7.26001e-08	1e-05	PGSC0003DMG400018596	10556200..10563500	EIF4B, Eukaryotic translation initiation factor 4B
chr05	9972864	TY	G	A		0	171	18	190	2.3481e-05	0.00139	PGSC0003DMG400018596	10556200..10563500	EIF4B, Eukaryotic translation initiation factor 4B
chr05	9972864	TSY	G	A		0	155	19	157	4.08837e-06	0.00094	PGSC0003DMG400018596	10556200..10563500	EIF4B, Eukaryotic translation initiation factor 4B
chr05	9972885	TSC	A	T		33	210	5	179	5.38146e-05	0.00187	PGSC0003DMG400018596	10556200..10563500	EIF4B, Eukaryotic translation initiation factor 4B
chr05	9972885	TY	A	T		0	188	35	210	7.51384e-10	0	PGSC0003DMG400018596	10556200..10563500	EIF4B, Eukaryotic translation initiation factor 4B
chr05	9972885	TSY	A	T		0	166	40	164	8.02268e-12	0	PGSC0003DMG400018596	10556200..10563500	EIF4B, Eukaryotic translation initiation factor 4B
chr05	9975203	TSC	A	G		37	152	4	187	9.89926e-09	0	PGSC0003DMG400018596	10556200..10563500	EIF4B, Eukaryotic translation initiation factor 4B
chr05	9975203	TY	A	G		2	184	36	179	1.49683e-08	1e-05	PGSC0003DMG400018596	10556200..10563500	EIF4B, Eukaryotic translation initiation factor 4B
chr05	9975203	TSY	A	G		2	143	38	159	3.22861e-08	3e-05	PGSC0003DMG400018596	10556200..10563500	EIF4B, Eukaryotic translation initiation factor 4B
chr05	9975212	TSC	C	T		107	83	54	139	1.966e-08	0	PGSC0003DMG400018596	10556200..10563500	EIF4B, Eukaryotic translation initiation factor 4B
chr05	9975212	TY	C	T		39	149	96	130	3.11409e-06	0.00031	PGSC0003DMG400018596	10556200..10563500	EIF4B, Eukaryotic translation initiation factor 4B
chr05	9975212	TSY	C	T		28	116	81	127	0.000102158	0.00824	PGSC0003DMG400018596	10556200..10563500	EIF4B, Eukaryotic translation initiation factor 4B
chr05	10015127	TSC	A	T		103	53	63	85	5.18314e-05	0.00182	PGSC0003DMG400011728	10598000..10604600	Alpha-galactosidase/alpha-n-acetylgalactosaminidase
chr05	10015127	TY	A	T		55	87	117	79	0.000173046	0.00585	PGSC0003DMG400011728	10598000..10604600	Alpha-galactosidase/alpha-n-acetylgalactosaminidase
chr05	10015127	TSY	A	T		39	77	83	69	0.000805842	0.03127	PGSC0003DMG400011728	10598000..10604600	Alpha-galactosidase/alpha-n-acetylgalactosaminidase
chr05	10015209	TSC	G	A		62	45	41	68	0.00411839	0.04315	PGSC0003DMG400011728	10598000..10604600	Alpha-galactosidase/alpha-n-acetylgalactosaminidase
chr05	10015209	TY	G	A		21	55	84	61	1.92143e-05	0.0012	PGSC0003DMG400011728	10598000..10604600	Alpha-galactosidase/alpha-n-acetylgalactosaminidase
chr05	10015209	TSY	G	A		20	53	71	52	5.50021e-05	0.00548	PGSC0003DMG400011728	10598000..10604600	Alpha-galactosidase/alpha-n-acetylgalactosaminidase
chr05	10015263	TSC	C	T		22	92	0	94	8.49997e-07	8e-05	PGSC0003DMG400011728	10598000..10604600	Alpha-galactosidase/alpha-n-acetylgalactosaminidase
chr05	10015263	TY	C	T		0	83	29	128	3.22284e-06	0.00032	PGSC0003DMG400011728	10598000..10604600	Alpha-galactosidase/alpha-n-acetylgalactosaminidase
chr05	10015263	TSY	C	T		0	77	27	97	7.43286e-07	0.00028	PGSC0003DMG400011728	10598000..10604600	Alpha-galactosidase/alpha-n-acetylgalactosaminidase
chr05	10120645	TSC	C	T		27	201	1	230	4.4194e-08	1e-05	PGSC0003DMG400011732	10702710..10704880	Gene of unknown function
chr05	10120645	TY	C	T		0	230	24	201	2.37623e-08	1e-05	PGSC0003DMG400011732	10702710..10704880	Gene of unknown function
chr05	10120645	TSY	C	T		5	222	25	202	0.000205785	0.01294	PGSC0003DMG400011732	10702710..10704880	Gene of unknown function
chr05	10363966	TSC	C	G		33	55	5	59	2.10047e-05	0.00093	PGSC0003DMG400016971	10874710..10878300	Conserved gene of unknown function
chr05	10363966	TY	C	G		1	77	47	74	2.94834e-11	0	PGSC0003DMG400016971	10874710..10878300	Conserved gene of unknown function
chr05	10363966	TSY	C	G		8	54	37	61	0.000590441	0.02566	PGSC0003DMG400016971	10874710..10878300	Conserved gene of unknown function
chr05	11571256	TSC	G	A		41	15	2	30	3.58644e-10	0	PGSC0003DMG400042276	12082290..12086070	Conserved gene of unknown function
chr05	11571256	TY	G	A		7	25	43	22	7.20004e-05	0.00312	PGSC0003DMG400042276	12082290..12086070	Conserved gene of unknown function
chr05	11571256	TSY	G	A		7	29	31	20	0.000163688	0.01117	PGSC0003DMG400042276	12082290..12086070	Conserved gene of unknown function
chr05	11871914	TSC	A	G		115	29	88	53	0.00160133	0.02218	PGSC0003DMG400017452	12383500..12389900	Ubiquitin-protein ligase
chr05	11871914	TY	A	G		80	56	141	46	0.00234991	0.03571	PGSC0003DMG400017452	12383500..12389900	Ubiquitin-protein ligase
chr05	11871914	TSY	A	G		49	61	113	43	6.80828e-06	0.00132	PGSC0003DMG400017452	12383500..12389900	Ubiquitin-protein ligase
chr05	11871917	TSC	A	G		18	127	0	142	4.40485e-06	0.00029	PGSC0003DMG400017452	12383500..12389900	Ubiquitin-protein ligase
chr05	11871917	TY	A	G		2	135	23	166	0.000201077	0.0065	PGSC0003DMG400017452	12383500..12389900	Ubiquitin-protein ligase
chr05	11871917	TSY	A	G		0	112	16	141	0.000269864	0.01549	PGSC0003DMG400017452	12383500..12389900	Ubiquitin-protein ligase
chr05	11872116	TSC	A	C		26	223	4	222	8.8832e-05	0.0027	PGSC0003DMG400017452	12383500..12389900	Ubiquitin-protein ligase
chr05	11872116	TY	A	C		11	219	31	216	0.00327335	0.04469	PGSC0003DMG400017452	12383500..12389900	Ubiquitin-protein ligase
chr05	11872116	TSY	A	C		1	174	29	215	1.22639e-06	0.00041	PGSC0003DMG400017452	12383500..12389900	Ubiquitin-protein ligase
chr05	12145715	TSC	C	T		225	24	159	45	0.000341019	0.00727	PGSC0003DMG400001246	12655600..12668500	Urease
chr05	12145715	TY	C	T		174	55	211	31	0.0018693	0.03059	PGSC0003DMG400001246	12655600..12668500	Urease
chr05	12145715	TSY	C	T		144	59	200	32	0.000138191	0.01	PGSC0003DMG400001246	12655600..12668500	Urease
chr05	12209078	TSC	T	G		21	204	1	214	7.71805e-06	0.00044	PGSC0003DMG400042516	12719540..12723550	Conserved gene of unknown function
chr05	12209078	TY	T	G		1	227	22	209	3.56492e-06	0.00035	PGSC0003DMG400042516	12719540..12723550	Conserved gene of unknown function
chr05	12209078	TSY	T	G		0	177	22	168	3.27725e-07	0.00016	PGSC0003DMG400042516	12719540..12723550	Conserved gene of unknown function
chr05	12649932	TSC	G	T		146	31	95	55	0.000138706	0.00377	PGSC0003DMG400014917	13160870..13165040	Leucine-rich repeat receptor kinase
chr05	12649932	TY	G	T		85	53	168	38	5.82515e-05	0.00269	PGSC0003DMG400014917	13160870..13165040	Leucine-rich repeat receptor kinase
chr05	12649932	TSY	G	T		77	63	154	38	1.11782e-06	0.00038	PGSC0003DMG400014917	13160870..13165040	Leucine-rich repeat receptor kinase
chr05	12649933	TSC	A	T		146	31	94	56	5.77676e-05	0.00197	PGSC0003DMG400014917	13160870..13165040	Leucine-rich repeat receptor kinase
chr05	12649933	TY	A	T		86	53	170	38	5.89067e-05	0.00271	PGSC0003DMG400014917	13160870..13165040	Leucine-rich repeat receptor kinase
chr05	12649933	TSY	A	T		76	63	156	38	6.08412e-07	0.00025	PGSC0003DMG400014917	13160870..13165040	Leucine-rich repeat receptor kinase
chr05	12663009	TSC	G	A		183	24	111	56	2.94244e-07	4e-05	PGSC0003DMG400014912	13168500..13178000	Beta-1,3-glucanase
chr05	12663009	TY	G	A		87	60	184	33	8.65785e-08	2e-05	PGSC0003DMG400014912	13168500..13178000	Beta-1,3-glucanase
chr05	12663009	TSY	G	A		102	65	157	34	1.02375e-05	0.00176	PGSC0003DMG400014912	13168500..13178000	Beta-1,3-glucanase
chr05	13590811	TSC	G	A		85	6	55	20	0.00048767	0.00944	PGSC0003DMG400034305	14146800..14152600	F-box family protein
chr05	13590811	TY	G	A		58	25	93	10	0.000565518	0.01341	PGSC0003DMG400034305	14146800..14152600	F-box family protein
chr05	13590811	TSY	G	A		49	20	79	8	0.00163884	0.04886	PGSC0003DMG400034305	14146800..14152600	F-box family protein
chr05	35127298	TSC	G	C	A/G	33	19	52	6	0.0013206	0.01927	PGSC0003DMG400038168	25406910..25410030	Gene of unknown function
chr05	35127298	TY	G	C	A/G	38	7	33	44	8.21943e-06	0.00064	PGSC0003DMG400038168	25406910..25410030	Gene of unknown function
chr05	35127298	TSY	G	C	A/G	39	7	28	38	5.59419e-06	0.00117	PGSC0003DMG400038168	25406910..25410030	Gene of unknown function
chr05	35127315	TSC	A	C		34	21	55	6	0.000371073	0.00773	PGSC0003DMG400038168	25406910..25410030	Gene of unknown function
chr05	35127315	TY	A	C		40	10	34	51	6.17151e-06	0.00052	PGSC0003DMG400038168	25406910..25410030	Gene of unknown function
chr05	35127315	TSY	A	C		41	9	29	45	2.68333e-06	0.0007	PGSC0003DMG400038168	25406910..25410030	Gene of unknown function
chr05	35127346	TSC	G	A	A/V	42	24	67	7	0.000179266	0.00453	PGSC0003DMG400038168	25406910..25410030	Gene of unknown function
chr05	35127346	TY	G	A	A/V	44	11	44	60	4.82688e-06	0.00043	PGSC0003DMG400038168	25406910..25410030	Gene of unknown function
chr05	35127346	TSY	G	A	A/V	44	10	38	53	2.4638e-06	0.00066	PGSC0003DMG400038168	25406910..25410030	Gene of unknown function
chr05	35532377	TSC	G	A	R/W	144	85	119	30	0.000565333	0.01049	PGSC0003DMG400045304	25812090..25813760	Integrase core domain containing protein
chr05	35532377	TY	G	A	R/W	105	17	136	86	1.18171e-06	0.00015	PGSC0003DMG400045304	25812090..25813760	Integrase core domain containing protein
chr05	35532377	TSY	G	A	R/W	103	24	113	80	2.92638e-05	0.00357	PGSC0003DMG400045304	25812090..25813760	Integrase core domain containing protein
chr05	35532389	TSC	C	A		115	65	55	63	0.00403774	0.04255	PGSC0003DMG400045304	25812090..25813760	Integrase core domain containing protein
chr05	35532389	TY	C	A		31	47	129	40	6.12231e-08	2e-05	PGSC0003DMG400045304	25812090..25813760	Integrase core domain containing protein
chr05	35532389	TSY	C	A		41	50	108	38	9.3158e-06	0.00166	PGSC0003DMG400045304	25812090..25813760	Integrase core domain containing protein
chr05	15361637	TSC	G	A		80	45	42	64	0.000334953	0.00718	PGSC0003DMG400037630	26932400..26940700	Conserved gene of unknown function
chr05	15361637	TY	G	A		46	46	120	42	0.00018969	0.00624	PGSC0003DMG400037630	26932400..26940700	Conserved gene of unknown function
chr05	15361637	TSY	G	A		38	56	103	36	3.36707e-07	0.00016	PGSC0003DMG400037630	26932400..26940700	Conserved gene of unknown function
chr05	16091455	TSC	A	G		0	155	7	123	0.00375476	0.04046	PGSC0003DMG400040447	27664200..27670300	Gene of unknown function
chr05	16091455	TY	A	G		15	124	4	184	0.00131243	0.024	PGSC0003DMG400040447	27664200..27670300	Gene of unknown function
chr05	16091455	TSY	A	G		17	110	4	159	0.000429465	0.02094	PGSC0003DMG400040447	27664200..27670300	Gene of unknown function
chr05	18056305	TSC	C	T		52	37	53	7	9.34646e-05	0.00281	PGSC0003DMG400041180	29627700..29631070	Gene of unknown function
chr05	18056305	TY	C	T		39	14	46	49	0.00330194	0.04496	PGSC0003DMG400041180	29627700..29631070	Gene of unknown function
chr05	18056305	TSY	C	T		45	6	40	40	5.13468e-06	0.00109	PGSC0003DMG400041180	29627700..29631070	Gene of unknown function
chr05	18152760	TSC	G	A		38	27	40	7	0.00328888	0.03686	PGSC0003DMG400036823	29725878..29726286	Polyprotein protein
chr05	18152760	TY	G	A		28	4	24	26	0.000343553	0.00948	PGSC0003DMG400036823	29725878..29726286	Polyprotein protein
chr05	18152760	TSY	G	A		33	7	21	23	0.00128027	0.04189	PGSC0003DMG400036823	29725878..29726286	Polyprotein protein
chr05	18459161	TSC	A	G		0	66	8	16	9.48805e-06	0.00051	PGSC0003DMG400042821	30031770..30032470	Gene of unknown function
chr05	18459161	TY	A	G		7	15	0	81	8.60746e-06	0.00066	PGSC0003DMG400042821	30031770..30032470	Gene of unknown function
chr05	18459161	TSY	A	G		7	26	0	68	0.00024838	0.01468	PGSC0003DMG400042821	30031770..30032470	Gene of unknown function
chr05	19732245	TSC	C	T		67	80	36	90	0.00409303	0.04296	PGSC0003DMG400029101	31305090..31308680	ATP binding protein
chr05	19732245	TY	C	T		16	107	94	95	1.03028e-11	0	PGSC0003DMG400029101	31305090..31308680	ATP binding protein
chr05	19732245	TSY	C	T		29	72	78	79	0.00115715	0.03929	PGSC0003DMG400029101	31305090..31308680	ATP binding protein
chr05	27001658	TSC	T	C		192	9	145	24	0.00152364	0.02137	PGSC0003DMG400018834	33928250..33930080	Transcriptional regulator STERILE APETALA
chr05	27001658	TY	T	C		137	31	228	18	0.000968365	0.01944	PGSC0003DMG400018834	33928250..33930080	Transcriptional regulator STERILE APETALA
chr05	27001658	TSY	T	C		128	25	200	11	0.000602524	0.02599	PGSC0003DMG400018834	33928250..33930080	Transcriptional regulator STERILE APETALA
chr05	30284711	TSC	G	A		103	82	39	79	0.000149748	0.00398	PGSC0003DMG400039801	36095860..36097100	Conserved gene of unknown function
chr05	30284711	TY	G	A		32	90	111	124	0.000158866	0.00549	PGSC0003DMG400039801	36095860..36097100	Conserved gene of unknown function
chr05	30284711	TSY	G	A		24	65	97	103	0.000741311	0.0297	PGSC0003DMG400039801	36095860..36097100	Conserved gene of unknown function
chr05	30284712	TSC	G	A	A/V	109	70	39	76	8.625e-06	0.00047	PGSC0003DMG400039801	36095860..36097100	Conserved gene of unknown function
chr05	30284712	TY	G	A	A/V	34	88	117	114	4.30273e-05	0.00217	PGSC0003DMG400039801	36095860..36097100	Conserved gene of unknown function
chr05	30284712	TSY	G	A	A/V	26	62	102	94	0.000478439	0.02245	PGSC0003DMG400039801	36095860..36097100	Conserved gene of unknown function
chr05	30935164	TSC	G	T	A/S	205	39	178	11	0.00125992	0.01864	PGSC0003DMG400046311	36741100..36746700	Gene of unknown function
chr05	30935164	TY	G	T	A/S	161	10	198	42	0.000447757	0.01139	PGSC0003DMG400046311	36741100..36746700	Gene of unknown function
chr05	30935164	TSY	G	T	A/S	165	12	172	38	0.00122011	0.04062	PGSC0003DMG400046311	36741100..36746700	Gene of unknown function
chr05	31595779	TSC	G	A		71	40	46	66	0.00078336	0.01326	PGSC0003DMG400042030	37406200..37407710	Gene of unknown function
chr05	31595779	TY	G	A		25	40	100	31	3.23169e-07	6e-05	PGSC0003DMG400042030	37406200..37407710	Gene of unknown function
chr05	31595779	TSY	G	A		28	42	82	29	9.441e-06	0.00167	PGSC0003DMG400042030	37406200..37407710	Gene of unknown function
chr05	36755212	TSC	C	G		125	35	166	17	0.00142604	0.02038	PGSC0003DMG400037383	41374900..41383200	chromo' domain containing protein (chromatin organization modifier)
chr05	36755212	TY	C	G		114	18	136	60	0.000348063	0.00956	PGSC0003DMG400037383	41374900..41383200	chromo' domain containing protein (chromatin organization modifier)
chr05	36755212	TSY	C	G		122	13	131	45	0.000368029	0.01898	PGSC0003DMG400037383	41374900..41383200	chromo' domain containing protein (chromatin organization modifier)
chr05	38989968	TSC	G	A		53	65	25	79	0.00122855	0.0183	PGSC0003DMG400021637	43747300..43756900	Threonine aspartase
chr05	38989968	TY	G	A		19	75	67	82	0.000101917	0.004	PGSC0003DMG400021637	43747300..43756900	Threonine aspartase
chr05	38989968	TSY	G	A		12	50	54	71	0.00120511	0.04032	PGSC0003DMG400021637	43747300..43756900	Threonine aspartase
chr05	40932076	TSC	A	G		135	115	29	220	6.99763e-25	0	PGSC0003DMG400006986	45692710..45693350	NAD(P)H-quinone oxidoreductase subunit K, chloroplastic
chr05	40932076	TY	A	G		88	160	53	196	0.000489592	0.01213	PGSC0003DMG400006986	45692710..45693350	NAD(P)H-quinone oxidoreductase subunit K, chloroplastic
chr05	40932076	TSY	A	G		159	89	72	176	5.1542e-15	0	PGSC0003DMG400006986	45692710..45693350	NAD(P)H-quinone oxidoreductase subunit K, chloroplastic
chr05	41686464	TSC	C	T		111	138	162	79	5.19883e-07	6e-05	PGSC0003DMG400016801	46491440..46492850	Amino acid transporter
chr05	41686464	TY	C	T		159	91	101	149	2.98879e-07	5e-05	PGSC0003DMG400016801	46491440..46492850	Amino acid transporter
chr05	41686464	TSY	C	T		109	113	86	164	0.00143832	0.04509	PGSC0003DMG400016801	46491440..46492850	Amino acid transporter
chr05	43020238	TSC	G	T		21	188	38	97	2.95138e-05	0.00119	PGSC0003DMG400027123	47864200..47870400	NLI interacting factor family protein
chr05	43020238	TY	G	T		10	170	35	204	0.00371066	0.04859	PGSC0003DMG400027123	47864200..47870400	NLI interacting factor family protein
chr05	43020238	TSY	G	T		4	150	25	165	0.000336945	0.0179	PGSC0003DMG400027123	47864200..47870400	NLI interacting factor family protein
chr05	43921225	TSC	A	T		189	26	130	51	6.83663e-05	0.00223	PGSC0003DMG401027166	48766200..48772500	Transferase, transferring glycosyl groups
chr05	43921225	TY	A	T		174	17	184	45	0.0022275	0.03448	PGSC0003DMG401027166	48766200..48772500	Transferase, transferring glycosyl groups
chr05	43921225	TSY	A	T		145	4	141	46	2.54471e-09	0	PGSC0003DMG401027166	48766200..48772500	Transferase, transferring glycosyl groups
chr05	44432391	TSC	C	A		216	24	181	54	0.000175203	0.00446	PGSC0003DMG400015743	49262600..49270800	Protein transport protein sec23
chr05	44432391	TY	C	A		204	28	177	66	4.72051e-05	0.00232	PGSC0003DMG400015743	49262600..49270800	Protein transport protein sec23
chr05	44432391	TSY	C	A		194	16	169	76	2.1141e-10	0	PGSC0003DMG400015743	49262600..49270800	Protein transport protein sec23
chr05	45365326	TSC	G	A	R/H	208	39	163	8	0.000422975	0.0085	PGSC0003DMG400023520	50386900..50394300	Aba-overly sensitive 1
chr05	45365326	TY	G	A	R/H	173	23	241	9	0.0013515	0.02448	PGSC0003DMG400023520	50386900..50394300	Aba-overly sensitive 1
chr05	45365326	TSY	G	A	R/H	149	33	237	11	7.00566e-06	0.00135	PGSC0003DMG400023520	50386900..50394300	Aba-overly sensitive 1
chr05	45528595	TSC	T	C		51	21	9	24	4.11941e-05	0.00154	PGSC0003DMG400023510	50549300..50554500	Ankyrin repeat-containing protein
chr05	45528595	TY	T	C		11	25	58	13	3.36701e-07	6e-05	PGSC0003DMG400023510	50549300..50554500	Ankyrin repeat-containing protein
chr05	45528595	TSY	T	C		23	28	54	10	1.01958e-05	0.00175	PGSC0003DMG400023510	50549300..50554500	Ankyrin repeat-containing protein
chr05	45558690	TSC	T	A	L/Q	152	49	185	21	0.000201257	0.00493	PGSC0003DMG400023508	50582100..50585080	Kinase
chr05	45558690	TY	T	A	L/Q	165	23	153	50	0.00178606	0.02965	PGSC0003DMG400023508	50582100..50585080	Kinase
chr05	45558690	TSY	T	A	L/Q	148	11	160	46	3.97997e-05	0.00439	PGSC0003DMG400023508	50582100..50585080	Kinase
chr05	45910898	TSC	C	T		110	36	96	8	0.000623127	0.01125	PGSC0003DMG400023394	50934440..50937360	40S ribosomal protein S17
chr05	45910898	TY	C	T		93	27	141	14	0.00214037	0.03353	PGSC0003DMG400023394	50934440..50937360	40S ribosomal protein S17
chr05	45910898	TSY	C	T		80	42	118	15	1.00064e-05	0.00174	PGSC0003DMG400023394	50934440..50937360	40S ribosomal protein S17
chr05	46078909	TSC	C	T		39	36	21	79	2.52765e-05	0.00106	PGSC0003DMG400023486	51102800..51107900	RING zinc finger protein
chr05	46078909	TY	C	T		29	59	13	81	0.00267936	0.03906	PGSC0003DMG400023486	51102800..51107900	RING zinc finger protein
chr05	46078909	TSY	C	T		40	30	14	73	9.11256e-08	6e-05	PGSC0003DMG400023486	51102800..51107900	RING zinc finger protein
chr05	46563609	TSC	A	G		38	177	47	106	0.00393307	0.04177	PGSC0003DMG400023462	51584800..51592200	Ubiquitin
chr05	46563609	TY	A	G		30	170	66	163	0.000716505	0.01579	PGSC0003DMG400023462	51584800..51592200	Ubiquitin
chr05	46563609	TSY	A	G		28	159	70	157	0.00018319	0.01204	PGSC0003DMG400023462	51584800..51592200	Ubiquitin
chr05	46682862	TSC	T	A		209	9	177	24	0.00341814	0.03784	PGSC0003DMG402023336	51584800..51592200	MT-A70 family protein
chr05	46682862	TY	T	A		154	30	231	10	3.37438e-05	0.00181	PGSC0003DMG402023336	51584800..51592200	MT-A70 family protein
chr05	46682862	TSY	T	A		129	19	204	7	0.000786571	0.03079	PGSC0003DMG402023336	51584800..51592200	MT-A70 family protein
chr05	46816935	TSC	A	G		181	23	130	42	0.000956263	0.0153	PGSC0003DMG400023329	51839690..51844680	Plasma membrane receptor-like kinase
chr05	46816935	TY	A	G		108	57	214	19	5.7182e-11	0	PGSC0003DMG400023329	51839690..51844680	Plasma membrane receptor-like kinase
chr05	46816935	TSY	A	G		114	35	181	17	0.000211297	0.01317	PGSC0003DMG400023329	51839690..51844680	Plasma membrane receptor-like kinase
chr05	46817049	TSC	G	A		197	38	144	59	0.00174613	0.02361	PGSC0003DMG400023329	51839690..51844680	Plasma membrane receptor-like kinase
chr05	46817049	TY	G	A		117	74	208	32	1.37692e-09	0	PGSC0003DMG400023329	51839690..51844680	Plasma membrane receptor-like kinase
chr05	46817049	TSY	G	A		142	50	208	25	6.04298e-05	0.00584	PGSC0003DMG400023329	51839690..51844680	Plasma membrane receptor-like kinase
chr05	3171544	TSC	G	A		144	51	159	25	0.00299817	0.03455	PGSC0003DMG400014646	00498500..507000	Nucellin
chr05	3171544	TY	G	A		123	39	176	21	0.000971874	0.0195	PGSC0003DMG400014646	00498500..507000	Nucellin
chr05	3171544	TSY	G	A		95	55	151	19	6.62816e-08	5e-05	PGSC0003DMG400014646	00498500..507000	Nucellin
chr05	3056061	TSC	C	T		204	46	232	18	0.000251655	0.00582	PGSC0003DMG400014625	00618200..626000	Structural constituent of ribosome
chr05	3056061	TY	C	T		211	39	234	16	0.0014721	0.02599	PGSC0003DMG400014625	00618200..626000	Structural constituent of ribosome
chr05	3056061	TSY	C	T		198	43	238	12	5.38256e-06	0.00113	PGSC0003DMG400014625	00618200..626000	Structural constituent of ribosome
chr06	738614	TSC	A	G		71	114	33	137	0.000107609	0.00312	PGSC0003DMG400020851	03986300..3991600	Tospovirus resistance protein D
chr06	738614	TY	A	G		46	148	88	139	0.00111257	0.0214	PGSC0003DMG400020851	03986300..3991600	Tospovirus resistance protein D
chr06	738614	TSY	A	G		34	112	78	105	0.000270989	0.01553	PGSC0003DMG400020851	03986300..3991600	Tospovirus resistance protein D
chr06	738637	TSC	T	C		84	141	50	155	0.0048017	0.04809	PGSC0003DMG400020851	03986300..3991600	Tospovirus resistance protein D
chr06	738637	TY	T	C		53	179	97	146	7.41439e-05	0.00319	PGSC0003DMG400020851	03986300..3991600	Tospovirus resistance protein D
chr06	738637	TSY	T	C		42	141	84	110	3.13207e-05	0.00374	PGSC0003DMG400020851	03986300..3991600	Tospovirus resistance protein D
chr06	7265882	TSC	G	A		155	61	157	23	0.000192398	0.00477	PGSC0003DMG400029168	05784000..5793100	Ubiquitin-protein ligase
chr06	7265882	TY	G	A		145	40	224	17	2.14706e-05	0.0013	PGSC0003DMG400029168	05784000..5793100	Ubiquitin-protein ligase
chr06	7265882	TSY	G	A		115	32	207	14	1.86155e-05	0.00263	PGSC0003DMG400029168	05784000..5793100	Ubiquitin-protein ligase
chr06	9946314	TSC	C	A		157	50	91	73	3.95913e-05	0.00149	PGSC0003DMG400041768	08213000..8214620	Gene of unknown function
chr06	9946314	TY	C	A		87	46	202	21	8.75762e-09	0	PGSC0003DMG400041768	08213000..8214620	Gene of unknown function
chr06	9946314	TSY	C	A		88	57	174	18	6.55861e-11	0	PGSC0003DMG400041768	08213000..8214620	Gene of unknown function
chr06	9946367	TSC	G	A	S/N	149	86	53	91	5.50457e-07	6e-05	PGSC0003DMG400041768	08213000..8214620	Gene of unknown function
chr06	9946367	TY	G	A	S/N	67	69	184	59	2.79393e-07	5e-05	PGSC0003DMG400041768	08213000..8214620	Gene of unknown function
chr06	9946367	TSY	G	A	S/N	68	94	178	58	2.12977e-11	0	PGSC0003DMG400041768	08213000..8214620	Gene of unknown function
chr06	9567319	TSC	A	G		76	76	106	39	4.91873e-05	0.00176	PGSC0003DMG400001243	08592590..8595570	Proline-rich protein
chr06	9567319	TY	A	G		65	75	100	41	3.60447e-05	0.0019	PGSC0003DMG400001243	08592590..8595570	Proline-rich protein
chr06	9567319	TSY	A	G		57	75	93	40	1.33773e-05	0.0021	PGSC0003DMG400001243	08592590..8595570	Proline-rich protein
chr06	14375792	TSC	T	G	V/G	41	181	3	182	8.1112e-09	0	PGSC0003DMG401002428	11369000..11370690	Resistance gene
chr06	14375792	TY	T	G	V/G	22	177	57	172	0.000261361	0.00781	PGSC0003DMG401002428	11369000..11370690	Resistance gene
chr06	14375792	TSY	T	G	V/G	16	166	42	146	0.00033001	0.01765	PGSC0003DMG401002428	11369000..11370690	Resistance gene
chr06	10747647	TSC	T	C		12	233	0	239	0.000429137	0.0086	PGSC0003DMG400023958	30590170..30592840	Monovalent cation:proton antiporter
chr06	10747647	TY	T	C		0	238	13	234	0.000212852	0.00676	PGSC0003DMG400023958	30590170..30592840	Monovalent cation:proton antiporter
chr06	10747647	TSY	T	C		0	242	15	234	5.00737e-05	0.00515	PGSC0003DMG400023958	30590170..30592840	Monovalent cation:proton antiporter
chr06	35703871	TSC	G	A		110	134	124	86	0.00349301	0.03842	PGSC0003DMG402016333	39231670..39232400	Conserved gene of unknown function
chr06	35703871	TY	G	A		145	71	120	123	0.000148231	0.00522	PGSC0003DMG402016333	39231670..39232400	Conserved gene of unknown function
chr06	35703871	TSY	G	A		103	66	101	141	0.000138969	0.01003	PGSC0003DMG402016333	39231670..39232400	Conserved gene of unknown function
chr06	34558061	TSC	C	T		71	175	132	113	1.96543e-08	0	PGSC0003DMG401016307	40369600..40378300	Transporter
chr06	34558061	TY	C	T		152	96	82	165	4.18207e-10	0	PGSC0003DMG401016307	40369600..40378300	Transporter
chr06	34558061	TSY	C	T		95	124	63	185	5.51626e-05	0.00549	PGSC0003DMG401016307	40369600..40378300	Transporter
chr06	39119746	TSC	T	C		22	222	5	230	0.00117322	0.01771	PGSC0003DMG400017573	43366220..43368320	Ribosomal protein L15
chr06	39119746	TY	T	C		4	239	33	208	2.15389e-07	4e-05	PGSC0003DMG400017573	43366220..43368320	Ribosomal protein L15
chr06	39119746	TSY	T	C		4	204	31	206	5.43557e-06	0.00114	PGSC0003DMG400017573	43366220..43368320	Ribosomal protein L15
chr06	44150218	TSC	G	C		208	41	190	12	0.000613207	0.01112	PGSC0003DMG400026122	46366000..46374400	Multidrug resistance pump
chr06	44150218	TY	G	C		211	39	232	17	0.00263873	0.03865	PGSC0003DMG400026122	46366000..46374400	Multidrug resistance pump
chr06	44150218	TSY	G	C		206	44	231	18	0.000600298	0.02592	PGSC0003DMG400026122	46366000..46374400	Multidrug resistance pump
chr06	45421647	TSC	T	C		185	14	112	38	2.98461e-06	0.00021	PGSC0003DMG400025578	50453600..50459400	Conserved gene of unknown function
chr06	45421647	TY	T	C		128	51	207	22	9.98959e-07	0.00014	PGSC0003DMG400025578	50453600..50459400	Conserved gene of unknown function
chr06	45421647	TSY	T	C		122	33	186	12	3.78614e-05	0.00424	PGSC0003DMG400025578	50453600..50459400	Conserved gene of unknown function
chr06	46768698	TSC	C	T		127	123	160	89	0.00278385	0.03284	PGSC0003DMG400033039	51799500..51805200	Ubiquitin carrier protein
chr06	46768698	TY	C	T		155	95	110	140	7.73767e-05	0.00328	PGSC0003DMG400033039	51799500..51805200	Ubiquitin carrier protein
chr06	46768698	TSY	C	T		162	86	107	142	6.79252e-07	0.00027	PGSC0003DMG400033039	51799500..51805200	Ubiquitin carrier protein
chr06	47032852	TSC	C	T		166	46	198	10	2.32657e-07	3e-05	PGSC0003DMG400033060	52065670..52069670	Ribosomal-protein S6 kinase
chr06	47032852	TY	C	T		190	15	144	61	4.26845e-09	0	PGSC0003DMG400033060	52065670..52069670	Ribosomal-protein S6 kinase
chr06	47032852	TSY	C	T		169	18	160	51	0.000113587	0.00881	PGSC0003DMG400033060	52065670..52069670	Ribosomal-protein S6 kinase
chr06	48925597	TSC	G	A		50	145	63	86	0.00169751	0.02314	PGSC0003DMG400027088	52364100..52369800	Boron transporter
chr06	48925597	TY	G	A		65	97	45	199	2.38563e-06	0.00026	PGSC0003DMG400027088	52364100..52369800	Boron transporter
chr06	48925597	TSY	G	A		68	81	41	183	1.83113e-08	2e-05	PGSC0003DMG400027088	52364100..52369800	Boron transporter
chr06	48815779	TSC	A	T		173	76	121	92	0.00501182	0.04954	PGSC0003DMG401026992	52472450..52475060	Integrator complex subunit
chr06	48815779	TY	A	T		154	89	123	126	0.00199865	0.032	PGSC0003DMG401026992	52472450..52475060	Integrator complex subunit
chr06	48815779	TSY	A	T		135	48	101	129	8.73939e-10	0	PGSC0003DMG401026992	52472450..52475060	Integrator complex subunit
chr06	47805636	TSC	A	C	C/G	42	208	72	178	0.0019134	0.02518	PGSC0003DMG402027033	53482800..53492000	Zinc finger family protein
chr06	47805636	TY	A	C	C/G	56	194	98	152	6.64654e-05	0.00296	PGSC0003DMG402027033	53482800..53492000	Zinc finger family protein
chr06	47805636	TSY	A	C	C/G	30	182	95	155	5.51105e-09	1e-05	PGSC0003DMG402027033	53482800..53492000	Zinc finger family protein
chr06	50156401	TSC	T	G	K/Q	206	17	136	34	0.000416635	0.00841	PGSC0003DMG400007129	55271400..55278200	Eukaryotic translation initiation factor 2c
chr06	50156401	TY	T	G	K/Q	143	29	222	16	0.00204989	0.03255	PGSC0003DMG400007129	55271400..55278200	Eukaryotic translation initiation factor 2c
chr06	50156401	TSY	T	G	K/Q	136	30	210	17	0.00162945	0.04864	PGSC0003DMG400007129	55271400..55278200	Eukaryotic translation initiation factor 2c
chr06	52395823	TSC	G	A		45	39	51	14	0.00189236	0.02499	PGSC0003DMG400030338	56898540..56900380	UDP-glucuronosyltransferase
chr06	52395823	TY	G	A		53	37	51	91	0.00071194	0.01573	PGSC0003DMG400030338	56898540..56900380	UDP-glucuronosyltransferase
chr06	52395823	TSY	G	A		54	26	45	79	1.55053e-05	0.00233	PGSC0003DMG400030338	56898540..56900380	UDP-glucuronosyltransferase
chr06	52518280	TSC	A	T	C/S	126	41	128	11	0.000107428	0.00311	PGSC0003DMG400030438	57021920..57025570	Peptide transporter
chr06	52518280	TY	A	T	C/S	108	14	148	65	5.42422e-05	0.00255	PGSC0003DMG400030438	57021920..57025570	Peptide transporter
chr06	52518280	TSY	A	T	C/S	93	10	126	55	5.73496e-05	0.00564	PGSC0003DMG400030438	57021920..57025570	Peptide transporter
chr06	52518386	TSC	A	T	F/L	92	145	171	59	9.97922e-15	0	PGSC0003DMG400030438	57021920..57025570	Peptide transporter
chr06	52518386	TY	A	T	F/L	143	74	84	160	1.37919e-11	0	PGSC0003DMG400030438	57021920..57025570	Peptide transporter
chr06	52518386	TSY	A	T	F/L	110	69	90	146	2.93182e-06	0.00074	PGSC0003DMG400030438	57021920..57025570	Peptide transporter
chr06	52518464	TSC	C	A		192	51	122	97	9.89518e-08	2e-05	PGSC0003DMG400030438	57021920..57025570	Peptide transporter
chr06	52518464	TY	C	A		114	94	216	34	7.51922e-14	0	PGSC0003DMG400030438	57021920..57025570	Peptide transporter
chr06	52518464	TSY	C	A		124	64	178	37	0.000131298	0.00969	PGSC0003DMG400030438	57021920..57025570	Peptide transporter
chr06	52518467	TSC	A	G		185	46	111	89	4.82305e-08	1e-05	PGSC0003DMG400030438	57021920..57025570	Peptide transporter
chr06	52518467	TY	A	G		114	84	215	29	2.83652e-13	0	PGSC0003DMG400030438	57021920..57025570	Peptide transporter
chr06	52518467	TSY	A	G		124	57	179	32	0.000160161	0.01101	PGSC0003DMG400030438	57021920..57025570	Peptide transporter
chr06	52584674	TSC	A	G		72	32	41	48	0.0012979	0.01902	PGSC0003DMG401030350	57087900..57089380	Zinc finger family protein
chr06	52584674	TY	A	G		42	46	99	21	1.98991e-07	4e-05	PGSC0003DMG401030350	57087900..57089380	Zinc finger family protein
chr06	52584674	TSY	A	G		32	32	87	19	1.41933e-05	0.00219	PGSC0003DMG401030350	57087900..57089380	Zinc finger family protein
chr06	52584902	TSC	G	A		110	45	131	23	0.00374474	0.04038	PGSC0003DMG401030350	57087900..57089380	Zinc finger family protein
chr06	52584902	TY	G	A		116	19	139	63	0.000283593	0.00828	PGSC0003DMG401030350	57087900..57089380	Zinc finger family protein
chr06	52584902	TSY	G	A		92	12	122	48	0.00142413	0.04479	PGSC0003DMG401030350	57087900..57089380	Zinc finger family protein
chr06	52609437	TSC	G	C	L/V	87	30	50	55	5.56048e-05	0.00192	PGSC0003DMG400030441	57111860..57115530	Binding protein
chr06	52609437	TY	G	C	L/V	44	57	107	19	6.58063e-11	0	PGSC0003DMG400030441	57111860..57115530	Binding protein
chr06	52609437	TSY	G	C	L/V	49	37	88	17	4.98212e-05	0.00513	PGSC0003DMG400030441	57111860..57115530	Binding protein
chr06	52726993	TSC	T	C		207	43	147	70	0.000212633	0.00514	PGSC0003DMG400030359	57230610..57231910	Pyridoxine biosynthesis protein isoform A
chr06	52726993	TY	T	C		154	85	229	21	1.12909e-13	0	PGSC0003DMG400030359	57230610..57231910	Pyridoxine biosynthesis protein isoform A
chr06	52726993	TSY	T	C		160	54	225	24	1.00281e-05	0.00174	PGSC0003DMG400030359	57230610..57231910	Pyridoxine biosynthesis protein isoform A
chr06	52727029	TSC	C	T		176	74	140	108	0.00152878	0.02143	PGSC0003DMG400030359	57230610..57231910	Pyridoxine biosynthesis protein isoform A
chr06	52727029	TY	C	T		132	115	209	40	1.66221e-13	0	PGSC0003DMG400030359	57230610..57231910	Pyridoxine biosynthesis protein isoform A
chr06	52727029	TSY	C	T		168	80	208	41	4.31574e-05	0.00463	PGSC0003DMG400030359	57230610..57231910	Pyridoxine biosynthesis protein isoform A
chr06	52727098	TSC	T	C		180	56	131	95	2.99225e-05	0.00121	PGSC0003DMG400030359	57230610..57231910	Pyridoxine biosynthesis protein isoform A
chr06	52727098	TY	T	C		127	84	193	35	8.4745e-09	0	PGSC0003DMG400030359	57230610..57231910	Pyridoxine biosynthesis protein isoform A
chr06	52727098	TSY	T	C		145	73	181	39	0.000184397	0.01208	PGSC0003DMG400030359	57230610..57231910	Pyridoxine biosynthesis protein isoform A
chr06	52727134	TSC	C	A		196	53	149	99	7.02617e-06	0.00041	PGSC0003DMG400030359	57230610..57231910	Pyridoxine biosynthesis protein isoform A
chr06	52727134	TY	C	A		144	101	213	37	4.179e-11	0	PGSC0003DMG400030359	57230610..57231910	Pyridoxine biosynthesis protein isoform A
chr06	52727134	TSY	C	A		171	76	209	41	0.000199724	0.0127	PGSC0003DMG400030359	57230610..57231910	Pyridoxine biosynthesis protein isoform A
chr06	52878561	TSC	A	G		57	52	60	18	0.000714659	0.01241	PGSC0003DMG400030450	57379910..57384910	Protein kinase
chr06	52878561	TY	A	G		53	26	46	73	0.000145448	0.00516	PGSC0003DMG400030450	57379910..57384910	Protein kinase
chr06	52878561	TSY	A	G		57	28	39	62	0.000127368	0.00948	PGSC0003DMG400030450	57379910..57384910	Protein kinase
chr06	52898070	TSC	T	C		198	14	133	29	0.000926925	0.01497	PGSC0003DMG400030372	57400900..57409900	Conserved gene of unknown function
chr06	52898070	TY	T	C		146	30	225	17	0.00164211	0.02799	PGSC0003DMG400030372	57400900..57409900	Conserved gene of unknown function
chr06	52898070	TSY	T	C		130	31	198	12	6.58805e-05	0.00617	PGSC0003DMG400030372	57400900..57409900	Conserved gene of unknown function
chr06	53025168	TSC	T	C		25	173	47	121	0.000326083	0.00704	PGSC0003DMG400030379	57527200..57535100	Conserved gene of unknown function
chr06	53025168	TY	T	C		47	120	20	192	2.77962e-06	0.00029	PGSC0003DMG400030379	57527200..57535100	Conserved gene of unknown function
chr06	53025168	TSY	T	C		43	104	26	169	0.000369181	0.01902	PGSC0003DMG400030379	57527200..57535100	Conserved gene of unknown function
chr06	53100322	TSC	C	T		183	38	131	87	1.67002e-07	2e-05	PGSC0003DMG400030465	57602760..57605810	Alpha-1,3-mannosyltransferase
chr06	53100322	TY	C	T		132	90	190	35	4.377e-09	0	PGSC0003DMG400030465	57602760..57605810	Alpha-1,3-mannosyltransferase
chr06	53100322	TSY	C	T		123	57	177	38	0.00139243	0.04413	PGSC0003DMG400030465	57602760..57605810	Alpha-1,3-mannosyltransferase
chr06	53100332	TSC	A	T		191	22	152	51	9.23765e-05	0.00279	PGSC0003DMG400030465	57602760..57605810	Alpha-1,3-mannosyltransferase
chr06	53100332	TY	A	T		148	58	182	29	0.00029699	0.00855	PGSC0003DMG400030465	57602760..57605810	Alpha-1,3-mannosyltransferase
chr06	53100332	TSY	A	T		124	43	178	25	0.0011349	0.03878	PGSC0003DMG400030465	57602760..57605810	Alpha-1,3-mannosyltransferase
chr06	53147868	TSC	T	C		115	71	39	67	5.25446e-05	0.00184	PGSC0003DMG402030469	57651020..57653980	Cinnamic acid 4-hydroxylase
chr06	53147868	TY	T	C		39	93	111	74	7.69281e-08	2e-05	PGSC0003DMG402030469	57651020..57653980	Cinnamic acid 4-hydroxylase
chr06	53147868	TSY	T	C		42	80	81	61	0.000318202	0.01723	PGSC0003DMG402030469	57651020..57653980	Cinnamic acid 4-hydroxylase
chr06	54880464	TSC	C	G	S/T	227	21	136	53	7.70512e-08	1e-05	PGSC0003DMG400027682	57892500..57900200	RNase NGR2
chr06	54880464	TY	C	G	S/T	172	72	215	34	1.78664e-05	0.00114	PGSC0003DMG400027682	57892500..57900200	RNase NGR2
chr06	54880464	TSY	C	G	S/T	146	52	216	34	0.00103304	0.03657	PGSC0003DMG400027682	57892500..57900200	RNase NGR2
chr06	54922014	TSC	T	C		100	111	149	64	3.20842e-06	0.00022	PGSC0003DMG400027672	57938480..57940340	Photosystem I subunit XI
chr06	54922014	TY	T	C		139	63	86	129	3.33762e-09	0	PGSC0003DMG400027672	57938480..57940340	Photosystem I subunit XI
chr06	54922014	TSY	T	C		99	61	97	119	0.00122565	0.04074	PGSC0003DMG400027672	57938480..57940340	Photosystem I subunit XI
chr06	53452124	TSC	G	A		102	73	46	80	0.000276909	0.00625	PGSC0003DMG400020173	58205600..58212500	Mak, protein kinase
chr06	53452124	TY	G	A		38	94	125	67	1.48099e-10	0	PGSC0003DMG400020173	58205600..58212500	Mak, protein kinase
chr06	53452124	TSY	G	A		52	63	105	48	0.000161034	0.01104	PGSC0003DMG400020173	58205600..58212500	Mak, protein kinase
chr06	53452136	TSC	T	C		109	74	49	74	0.000747201	0.01281	PGSC0003DMG400020173	58205600..58212500	Mak, protein kinase
chr06	53452136	TY	T	C		39	100	132	66	2.06518e-12	0	PGSC0003DMG400020173	58205600..58212500	Mak, protein kinase
chr06	53452136	TSY	T	C		51	65	112	49	2.43052e-05	0.00317	PGSC0003DMG400020173	58205600..58212500	Mak, protein kinase
chr06	53452182	TSC	T	C		144	100	92	157	1.05847e-06	0.0001	PGSC0003DMG400020173	58205600..58212500	Mak, protein kinase
chr06	53452182	TY	T	C		74	172	161	86	4.90307e-15	0	PGSC0003DMG400020173	58205600..58212500	Mak, protein kinase
chr06	53452182	TSY	T	C		104	136	174	74	2.31901e-09	0	PGSC0003DMG400020173	58205600..58212500	Mak, protein kinase
chr06	53515332	TSC	G	A	P/S	223	20	182	64	1.55192e-07	2e-05	PGSC0003DMG400020100	58270400..58276000	Transcriptional activator
chr06	53515332	TY	G	A	P/S	170	69	222	22	2.45952e-08	1e-05	PGSC0003DMG400020100	58270400..58276000	Transcriptional activator
chr06	53515332	TSY	G	A	P/S	162	49	216	23	9.77485e-05	0.008	PGSC0003DMG400020100	58270400..58276000	Transcriptional activator
chr06	53543912	TSC	A	G	L/P	220	24	190	53	0.000298901	0.00661	PGSC0003DMG400041434	58299280..58300340	Xyloglucan endotransglucosylase/hydrolase protein 1
chr06	53543912	TY	A	G	L/P	182	63	225	23	1.49349e-06	0.00018	PGSC0003DMG400041434	58299280..58300340	Xyloglucan endotransglucosylase/hydrolase protein 1
chr06	53543912	TSY	A	G	L/P	186	56	228	19	2.30672e-06	0.00063	PGSC0003DMG400041434	58299280..58300340	Xyloglucan endotransglucosylase/hydrolase protein 1
chr06	53708916	TSC	A	C		49	58	62	24	0.000256286	0.0059	PGSC0003DMG401020090	58461320..58464630	Nucleic acid binding
chr06	53708916	TY	A	C		69	19	61	78	2.66076e-07	5e-05	PGSC0003DMG401020090	58461320..58464630	Nucleic acid binding
chr06	53708916	TSY	A	C		52	25	52	68	0.00123527	0.04095	PGSC0003DMG401020090	58461320..58464630	Nucleic acid binding
chr06	53708980	TSC	G	A		155	93	105	111	0.00276232	0.03267	PGSC0003DMG401020090	58461320..58464630	Nucleic acid binding
chr06	53708980	TY	G	A		97	140	169	78	1.33272e-09	0	PGSC0003DMG401020090	58461320..58464630	Nucleic acid binding
chr06	53708980	TSY	G	A		84	118	168	80	2.82444e-08	3e-05	PGSC0003DMG401020090	58461320..58464630	Nucleic acid binding
chr06	53745680	TSC	T	C		135	21	114	64	2.45709e-06	0.00018	PGSC0003DMG400020155	58498770..58501750	ABI3
chr06	53745680	TY	T	C		102	64	171	30	3.24831e-07	6e-05	PGSC0003DMG400020155	58498770..58501750	ABI3
chr06	53745680	TSY	T	C		90	43	159	27	0.000195741	0.01254	PGSC0003DMG400020155	58498770..58501750	ABI3
chr06	53816205	TSC	C	G		160	67	87	83	0.000105418	0.00307	PGSC0003DMG400020080	58565700..58573300	Glutaredoxin S12
chr06	53816205	TY	C	G		75	97	198	51	6.19192e-14	0	PGSC0003DMG400020080	58565700..58573300	Glutaredoxin S12
chr06	53816205	TSY	C	G		80	65	177	44	6.95439e-07	0.00027	PGSC0003DMG400020080	58565700..58573300	Glutaredoxin S12
chr06	53816247	TSC	A	T		110	11	54	30	4.90791e-06	0.00031	PGSC0003DMG400020080	58565700..58573300	Glutaredoxin S12
chr06	53816247	TY	A	T		54	32	120	16	1.08805e-05	0.00079	PGSC0003DMG400020080	58565700..58573300	Glutaredoxin S12
chr06	53816247	TSY	A	T		57	20	120	11	0.00101364	0.03609	PGSC0003DMG400020080	58565700..58573300	Glutaredoxin S12
chr06	53816282	TSC	C	G		90	29	41	40	0.000445808	0.00884	PGSC0003DMG400020080	58565700..58573300	Glutaredoxin S12
chr06	53816282	TY	C	G		30	47	109	34	8.07574e-08	2e-05	PGSC0003DMG400020080	58565700..58573300	Glutaredoxin S12
chr06	53816282	TSY	C	G		40	32	99	28	0.00127239	0.04172	PGSC0003DMG400020080	58565700..58573300	Glutaredoxin S12
chr06	53911189	TSC	A	T		159	52	65	67	1.41101e-06	0.00012	PGSC0003DMG400020149	58663400..58669500	Succinyl CoA ligase beta subunit
chr06	53911189	TY	A	T		56	70	183	49	1.00122e-10	0	PGSC0003DMG400020149	58663400..58669500	Succinyl CoA ligase beta subunit
chr06	53911189	TSY	A	T		69	59	154	34	1.69446e-07	0.0001	PGSC0003DMG400020149	58663400..58669500	Succinyl CoA ligase beta subunit
chr06	54160182	TSC	G	A		195	54	124	126	2.36169e-11	0	PGSC0003DMG401020059	58913460..58917370	Protein TIFY 4B
chr06	54160182	TY	G	A		103	125	187	62	2.01932e-11	0	PGSC0003DMG401020059	58913460..58917370	Protein TIFY 4B
chr06	54160182	TSY	G	A		114	92	189	61	6.6552e-06	0.00131	PGSC0003DMG401020059	58913460..58917370	Protein TIFY 4B
chr06	54630051	TSC	T	C		89	160	53	174	0.0036015	0.03928	PGSC0003DMG400024051	59385260..59386860	Conserved gene of unknown function
chr06	54630051	TY	T	C		50	198	106	141	5.04971e-08	1e-05	PGSC0003DMG400024051	59385260..59386860	Conserved gene of unknown function
chr06	54630051	TSY	T	C		61	172	109	135	2.55959e-05	0.00328	PGSC0003DMG400024051	59385260..59386860	Conserved gene of unknown function
chr07	871700	TSC	A	G		150	86	80	89	0.00157844	0.02195	PGSC0003DMG400011219	01528500..1534700	Tetratricopeptide repeat protein
chr07	871700	TY	A	G		106	64	106	136	0.000216397	0.00684	PGSC0003DMG400011219	01528500..1534700	Tetratricopeptide repeat protein
chr07	871700	TSY	A	G		83	47	93	151	2.56315e-06	0.00068	PGSC0003DMG400011219	01528500..1534700	Tetratricopeptide repeat protein
chr07	872052	TSC	A	C	I/L	74	147	42	182	0.000519779	0.00987	PGSC0003DMG400011219	01528500..1534700	Tetratricopeptide repeat protein
chr07	872052	TY	A	C	I/L	70	158	40	199	0.000457226	0.01156	PGSC0003DMG400011219	01528500..1534700	Tetratricopeptide repeat protein
chr07	872052	TSY	A	C	I/L	58	111	39	196	5.34416e-05	0.00538	PGSC0003DMG400011219	01528500..1534700	Tetratricopeptide repeat protein
chr07	872053	TSC	T	A	I/N	69	147	38	181	0.000525384	0.00994	PGSC0003DMG400011219	01528500..1534700	Tetratricopeptide repeat protein
chr07	872053	TY	T	A	I/N	68	152	40	197	0.000596434	0.01392	PGSC0003DMG400011219	01528500..1534700	Tetratricopeptide repeat protein
chr07	872053	TSY	T	A	I/N	58	110	38	195	3.07889e-05	0.0037	PGSC0003DMG400011219	01528500..1534700	Tetratricopeptide repeat protein
chr07	2712082	TSC	A	G		98	83	111	48	0.00365626	0.03971	PGSC0003DMG400030719	03438600..3445600	F-box protein
chr07	2712082	TY	A	G		113	40	116	129	1.65907e-07	4e-05	PGSC0003DMG400030719	03438600..3445600	F-box protein
chr07	2712082	TSY	A	G		115	40	99	94	1.42822e-05	0.0022	PGSC0003DMG400030719	03438600..3445600	F-box protein
chr07	5055915	TSC	G	A		66	73	26	107	1.03048e-06	0.0001	PGSC0003DMG400008514	07415100..7424700	Conserved gene of unknown function
chr07	5055915	TY	G	A		26	72	90	94	0.000348278	0.00956	PGSC0003DMG400008514	07415100..7424700	Conserved gene of unknown function
chr07	5055915	TSY	G	A		28	64	72	61	0.000610908	0.02621	PGSC0003DMG400008514	07415100..7424700	Conserved gene of unknown function
chr07	5152162	TSC	A	G		203	47	171	77	0.00183801	0.02447	PGSC0003DMG400008522	07519450..7520620	F-box protein
chr07	5152162	TY	A	G		169	80	209	41	4.365e-05	0.00219	PGSC0003DMG400008522	07519450..7520620	F-box protein
chr07	5152162	TSY	A	G		171	62	214	36	0.000989548	0.03555	PGSC0003DMG400008522	07519450..7520620	F-box protein
chr07	23025826	TSC	C	T		161	22	90	32	0.00204255	0.0264	PGSC0003DMG400043781	15698930..15700170	Gene of unknown function
chr07	23025826	TY	C	T		80	44	191	22	5.91079e-08	2e-05	PGSC0003DMG400043781	15698930..15700170	Gene of unknown function
chr07	23025826	TSY	C	T		92	39	152	15	4.23111e-06	0.00096	PGSC0003DMG400043781	15698930..15700170	Gene of unknown function
chr07	13673826	TSC	G	T		206	13	124	25	0.00138805	0.01999	PGSC0003DMG400036116	15875000..15882500	Integrase core domain containing protein
chr07	13673826	TY	G	T		119	39	222	24	7.45268e-05	0.0032	PGSC0003DMG400036116	15875000..15882500	Integrase core domain containing protein
chr07	13673826	TSY	G	T		124	32	196	14	0.000102387	0.00825	PGSC0003DMG400036116	15875000..15882500	Integrase core domain containing protein
chr07	16734131	TSC	A	G		156	52	98	75	0.000197196	0.00486	PGSC0003DMG400044939	19615550..19620420	Gene of unknown function
chr07	16734131	TY	A	G		89	86	177	46	2.55184e-09	0	PGSC0003DMG400044939	19615550..19620420	Gene of unknown function
chr07	16734131	TSY	A	G		96	82	150	44	2.17767e-06	0.00061	PGSC0003DMG400044939	19615550..19620420	Gene of unknown function
chr07	16734152	TSC	T	G		178	58	116	84	0.000140768	0.00381	PGSC0003DMG400044939	19615550..19620420	Gene of unknown function
chr07	16734152	TY	T	G		106	97	196	54	4.80068e-09	0	PGSC0003DMG400044939	19615550..19620420	Gene of unknown function
chr07	16734152	TSY	T	G		113	89	172	52	5.43805e-06	0.00114	PGSC0003DMG400044939	19615550..19620420	Gene of unknown function
chr07	16734173	TSC	A	C		187	62	125	94	5.22199e-05	0.00183	PGSC0003DMG400044939	19615550..19620420	Gene of unknown function
chr07	16734173	TY	A	C		110	108	199	51	3.47365e-11	0	PGSC0003DMG400044939	19615550..19620420	Gene of unknown function
chr07	16734173	TSY	A	C		121	99	189	58	1.31724e-06	0.00043	PGSC0003DMG400044939	19615550..19620420	Gene of unknown function
chr07	11804545	TSC	T	A	M/K	185	51	82	58	5.93864e-05	0.00201	PGSC0003DMG400010911	22106640..22107490	Gene of unknown function
chr07	11804545	TY	T	A	M/K	116	36	146	102	0.000350615	0.00961	PGSC0003DMG400010911	22106640..22107490	Gene of unknown function
chr07	11804545	TSY	T	A	M/K	139	25	114	87	4.39748e-09	1e-05	PGSC0003DMG400010911	22106640..22107490	Gene of unknown function
chr07	30668164	TSC	G	A		129	22	133	6	0.00457178	0.04648	PGSC0003DMG400035347	24801350..24804030	Conserved gene of unknown function
chr07	30668164	TY	G	A		145	6	122	26	0.000132728	0.00483	PGSC0003DMG400035347	24801350..24804030	Conserved gene of unknown function
chr07	30668164	TSY	G	A		118	8	84	24	0.000498884	0.02305	PGSC0003DMG400035347	24801350..24804030	Conserved gene of unknown function
chr07	30668225	TSC	G	T		182	68	138	90	0.00479659	0.04805	PGSC0003DMG400035347	24801350..24804030	Conserved gene of unknown function
chr07	30668225	TY	G	T		147	103	184	66	0.000643741	0.01467	PGSC0003DMG400035347	24801350..24804030	Conserved gene of unknown function
chr07	30668225	TSY	G	T		133	100	181	69	0.000569653	0.02507	PGSC0003DMG400035347	24801350..24804030	Conserved gene of unknown function
chr07	30668236	TSC	G	T		183	67	148	99	0.00228963	0.02862	PGSC0003DMG400035347	24801350..24804030	Conserved gene of unknown function
chr07	30668236	TY	G	T		144	106	181	69	0.000715214	0.01578	PGSC0003DMG400035347	24801350..24804030	Conserved gene of unknown function
chr07	30668236	TSY	G	T		142	107	180	70	0.000531219	0.02398	PGSC0003DMG400035347	24801350..24804030	Conserved gene of unknown function
chr07	18733093	TSC	C	T		165	27	72	38	6.72739e-05	0.00221	PGSC0003DMG400041439	30886910..30888060	Gene of unknown function
chr07	18733093	TY	C	T		64	47	171	24	6.53128e-09	0	PGSC0003DMG400041439	30886910..30888060	Gene of unknown function
chr07	18733093	TSY	C	T		86	34	131	15	0.000213163	0.01326	PGSC0003DMG400041439	30886910..30888060	Gene of unknown function
chr07	37030872	TSC	T	C		78	6	42	15	0.00305591	0.03502	PGSC0003DMG400007582	32480190..32484240	Cytochrome P450
chr07	37030872	TY	T	C		41	16	95	3	8.83071e-06	0.00067	PGSC0003DMG400007582	32480190..32484240	Cytochrome P450
chr07	37030872	TSY	T	C		37	13	76	3	0.000494566	0.02293	PGSC0003DMG400007582	32480190..32484240	Cytochrome P450
chr07	37837869	TSC	A	C	L/R	217	13	192	38	0.000291358	0.00649	PGSC0003DMG400038276	41322090..41323510	Glucosyltransferase
chr07	37837869	TY	A	C	L/R	190	32	226	7	1.46916e-05	0.00099	PGSC0003DMG400038276	41322090..41323510	Glucosyltransferase
chr07	37837869	TSY	A	C	L/R	175	21	223	7	0.00156599	0.04752	PGSC0003DMG400038276	41322090..41323510	Glucosyltransferase
chr07	41813271	TSC	T	A		95	134	56	145	0.00336065	0.03739	PGSC0003DMG400006150	44395000..44402800	Nucleoporin
chr07	41813271	TY	T	A		51	167	107	132	2.00919e-06	0.00023	PGSC0003DMG400006150	44395000..44402800	Nucleoporin
chr07	41813271	TSY	T	A		45	144	92	146	0.00120199	0.04025	PGSC0003DMG400006150	44395000..44402800	Nucleoporin
chr07	41826519	TSC	A	G		194	6	136	37	1.68904e-08	0	PGSC0003DMG400006152	44406400..44414100	Downward leaf curling protein
chr07	41826519	TY	A	G		131	45	212	7	2.73014e-11	0	PGSC0003DMG400006152	44406400..44414100	Downward leaf curling protein
chr07	41826519	TSY	A	G		118	36	183	12	3.79566e-06	0.00089	PGSC0003DMG400006152	44406400..44414100	Downward leaf curling protein
chr07	41826588	TSC	A	T		133	3	83	24	4.63152e-07	5e-05	PGSC0003DMG400006152	44406400..44414100	Downward leaf curling protein
chr07	41826588	TY	A	T		79	32	126	7	8.2092e-07	0.00012	PGSC0003DMG400006152	44406400..44414100	Downward leaf curling protein
chr07	41826588	TSY	A	T		74	25	117	10	0.000399317	0.01999	PGSC0003DMG400006152	44406400..44414100	Downward leaf curling protein
chr07	43075151	TSC	G	C		130	26	141	74	0.000139921	0.00379	PGSC0003DMG400006434	45653700..45659900	Gene of unknown function
chr07	43075151	TY	G	C		125	59	208	42	0.000231976	0.00717	PGSC0003DMG400006434	45653700..45659900	Gene of unknown function
chr07	43075151	TSY	G	C		88	42	214	36	8.49176e-05	0.00726	PGSC0003DMG400006434	45653700..45659900	Gene of unknown function
chr07	44784537	TSC	G	A		102	23	105	4	0.000370436	0.00772	PGSC0003DMG400018366	48612900..48618200	Secretory carrier-associated membrane protein 1
chr07	44784537	TY	G	A		126	4	108	39	2.41698e-08	1e-05	PGSC0003DMG400018366	48612900..48618200	Secretory carrier-associated membrane protein 1
chr07	44784537	TSY	G	A		116	8	92	40	7.70579e-07	0.00029	PGSC0003DMG400018366	48612900..48618200	Secretory carrier-associated membrane protein 1
chr07	44390575	TSC	T	C	K/E	137	6	115	21	0.0019367	0.02541	PGSC0003DMG400018348	49005930..49009810	Prenyl-dependent CAAX protease
chr07	44390575	TY	T	C	K/E	91	25	175	6	8.28166e-07	0.00012	PGSC0003DMG400018348	49005930..49009810	Prenyl-dependent CAAX protease
chr07	44390575	TSY	T	C	K/E	77	16	140	5	0.000623455	0.02657	PGSC0003DMG400018348	49005930..49009810	Prenyl-dependent CAAX protease
chr07	44390675	TSC	T	C		218	13	174	46	1.23869e-06	0.00011	PGSC0003DMG400018348	49005930..49009810	Prenyl-dependent CAAX protease
chr07	44390675	TY	T	C		162	56	218	7	1.92428e-12	0	PGSC0003DMG400018348	49005930..49009810	Prenyl-dependent CAAX protease
chr07	44390675	TSY	T	C		131	39	211	14	2.05837e-06	0.00058	PGSC0003DMG400018348	49005930..49009810	Prenyl-dependent CAAX protease
chr07	46157970	TSC	A	G		125	8	98	22	0.00311886	0.03552	PGSC0003DMG400032825	49381700..49389000	ATP binding / protein kinase/ protein serine/threonine kinase
chr07	46157970	TY	A	G		92	32	147	8	1.41373e-06	0.00018	PGSC0003DMG400032825	49381700..49389000	ATP binding / protein kinase/ protein serine/threonine kinase
chr07	46157970	TSY	A	G		82	22	126	9	0.0015423	0.0471	PGSC0003DMG400032825	49381700..49389000	ATP binding / protein kinase/ protein serine/threonine kinase
chr07	46379981	TSC	A	T		178	11	137	25	0.00426662	0.04421	PGSC0003DMG400009379	49711670..49714830	DnaJ
chr07	46379981	TY	A	T		129	42	215	9	1.48021e-09	0	PGSC0003DMG400009379	49711670..49714830	DnaJ
chr07	46379981	TSY	A	T		109	33	180	11	5.18195e-06	0.0011	PGSC0003DMG400009379	49711670..49714830	DnaJ
chr07	46413959	TSC	C	T		11	24	0	57	7.76202e-06	0.00044	PGSC0003DMG400009380	49744870..49748790	Receptor protein kinase CLAVATA1
chr07	46413959	TY	C	T		1	74	15	13	1.26409e-09	0	PGSC0003DMG400009380	49744870..49748790	Receptor protein kinase CLAVATA1
chr07	46413959	TSY	C	T		7	39	15	12	0.000491556	0.02284	PGSC0003DMG400009380	49744870..49748790	Receptor protein kinase CLAVATA1
chr07	47518186	TSC	T	A		161	36	167	15	0.00426878	0.04423	PGSC0003DMG400017336	50850630..50851730	Strictosidine synthase
chr07	47518186	TY	T	A		138	24	235	11	0.000441513	0.01128	PGSC0003DMG400017336	50850630..50851730	Strictosidine synthase
chr07	47518186	TSY	T	A		121	33	184	11	1.44275e-05	0.00222	PGSC0003DMG400017336	50850630..50851730	Strictosidine synthase
chr07	47797115	TSC	G	A		111	89	38	121	1.22198e-09	0	PGSC0003DMG400017346	51127400..51132500	Ribose-phosphate pyrophosphokinase 4
chr07	47797115	TY	G	A		30	124	121	103	9.12211e-12	0	PGSC0003DMG400017346	51127400..51132500	Ribose-phosphate pyrophosphokinase 4
chr07	47797115	TSY	G	A		50	91	112	85	0.000111675	0.00871	PGSC0003DMG400017346	51127400..51132500	Ribose-phosphate pyrophosphokinase 4
chr07	50086938	TSC	C	T	H/Y	227	22	176	61	9.34967e-07	9e-05	PGSC0003DMG400027633	51778900..51781180	9-cis-epoxycarotenoid dioxygenase
chr07	50086938	TY	C	T	H/Y	177	63	236	14	1.54135e-10	0	PGSC0003DMG400027633	51778900..51781180	9-cis-epoxycarotenoid dioxygenase
chr07	50086938	TSY	C	T	H/Y	149	51	222	27	5.42621e-05	0.00543	PGSC0003DMG400027633	51778900..51781180	9-cis-epoxycarotenoid dioxygenase
chr07	50087015	TSC	C	T		39	164	15	184	0.000681333	0.01199	PGSC0003DMG400027633	51778900..51781180	9-cis-epoxycarotenoid dioxygenase
chr07	50087015	TY	C	T		18	193	52	142	1.39941e-06	0.00017	PGSC0003DMG400027633	51778900..51781180	9-cis-epoxycarotenoid dioxygenase
chr07	50087015	TSY	C	T		23	179	53	146	0.000115198	0.0089	PGSC0003DMG400027633	51778900..51781180	9-cis-epoxycarotenoid dioxygenase
chr07	49387690	TSC	G	A		15	86	33	45	7.04545e-05	0.00228	PGSC0003DMG400007067	52478600..52483700	Conserved gene of unknown function
chr07	49387690	TY	G	A		21	29	21	109	0.000633699	0.01451	PGSC0003DMG400007067	52478600..52483700	Conserved gene of unknown function
chr07	49387690	TSY	G	A		20	24	20	88	0.00105309	0.03702	PGSC0003DMG400007067	52478600..52483700	Conserved gene of unknown function
chr07	49326112	TY	G	A		38	45	22	91	0.000141995	0.00508	PGSC0003DMG400007100	52541280..52545160	Conserved gene of unknown function
chr07	49326112	TSY	G	A		43	39	21	84	5.14775e-06	0.0011	PGSC0003DMG400007100	52541280..52545160	Conserved gene of unknown function
chr07	49326212	TSC	G	A		16	52	21	15	0.000587084	0.01078	PGSC0003DMG400007100	52541280..52545160	Conserved gene of unknown function
chr07	50698772	TSC	G	A	D/N	92	146	53	164	0.00125947	0.01863	PGSC0003DMG400019229	54195400..54202000	Actin binding protein
chr07	50698772	TY	G	A	D/N	54	166	90	143	0.00170525	0.02873	PGSC0003DMG400019229	54195400..54202000	Actin binding protein
chr07	50698772	TSY	G	A	D/N	56	164	92	140	0.00135602	0.04341	PGSC0003DMG400019229	54195400..54202000	Actin binding protein
chr07	50220284	TSC	A	C		41	81	16	87	0.00206512	0.02659	PGSC0003DMG400001032	54402290..54404870	COBRA 10
chr07	50220284	TY	A	C		16	93	41	75	0.000398532	0.0105	PGSC0003DMG400001032	54402290..54404870	COBRA 10
chr07	50220284	TSY	A	C		18	71	42	52	0.000506852	0.02328	PGSC0003DMG400001032	54402290..54404870	COBRA 10
chr07	53378700	TSC	C	T		103	87	64	102	0.00400132	0.04228	PGSC0003DMG400022224	54781660..54783790	Cytochrome P450
chr07	53378700	TY	C	T		56	101	134	89	4.082e-06	0.00038	PGSC0003DMG400022224	54781660..54783790	Cytochrome P450
chr07	53378700	TSY	C	T		57	80	121	66	4.51178e-05	0.00478	PGSC0003DMG400022224	54781660..54783790	Cytochrome P450
chr07	53166098	TSC	C	A		129	99	67	95	0.00395413	0.04193	PGSC0003DMG400022211	54990800..55000300	Imidazole glycerol phosphate synthase subunit hisf
chr07	53166098	TY	C	A		79	116	140	106	0.000776022	0.01669	PGSC0003DMG400022211	54990800..55000300	Imidazole glycerol phosphate synthase subunit hisf
chr07	53166098	TSY	C	A		84	94	140	81	0.0016219	0.0485	PGSC0003DMG400022211	54990800..55000300	Imidazole glycerol phosphate synthase subunit hisf
chr07	52876678	TSC	G	A	A/V	101	119	60	150	0.000224469	0.00535	PGSC0003DMG400022292	55280650..55284570	Lysine decarboxylase
chr07	52876678	TY	G	A	A/V	42	157	94	141	2.97084e-05	0.00165	PGSC0003DMG400022292	55280650..55284570	Lysine decarboxylase
chr07	52876678	TSY	G	A	A/V	52	127	101	118	0.000613096	0.02627	PGSC0003DMG400022292	55280650..55284570	Lysine decarboxylase
chr07	52688779	TSC	A	C		142	106	103	144	0.00062874	0.01131	PGSC0003DMG400022173	55469790..55472680	Conserved gene of unknown function
chr07	52688779	TY	A	C		94	153	140	109	5.25859e-05	0.0025	PGSC0003DMG400022173	55469790..55472680	Conserved gene of unknown function
chr07	52688779	TSY	A	C		104	137	157	92	1.30624e-05	0.00207	PGSC0003DMG400022173	55469790..55472680	Conserved gene of unknown function
chr07	52419891	TSC	C	A	H/N	107	142	48	202	9.07785e-09	0	PGSC0003DMG400022166	55737400..55742600	SEC14 cytosolic factor
chr07	52419891	TY	C	A	H/N	37	213	100	150	2.93475e-10	0	PGSC0003DMG400022166	55737400..55742600	SEC14 cytosolic factor
chr07	52419891	TSY	C	A	H/N	61	185	99	137	7.10773e-05	0.00647	PGSC0003DMG400022166	55737400..55742600	SEC14 cytosolic factor
chr07	52384128	TSC	C	A		61	82	37	110	0.00190272	0.02509	PGSC0003DMG400022161	55775640..55778470	Conserved gene of unknown function
chr07	52384128	TY	C	A		18	116	64	93	2.2822e-07	4e-05	PGSC0003DMG400022161	55775640..55778470	Conserved gene of unknown function
chr07	52384128	TSY	C	A		22	99	49	82	0.000760401	0.03015	PGSC0003DMG400022161	55775640..55778470	Conserved gene of unknown function
chr07	52384129	TSC	A	G		63	84	37	110	0.00201126	0.0261	PGSC0003DMG400022161	55775640..55778470	Conserved gene of unknown function
chr07	52384129	TY	A	G		18	117	64	95	2.46623e-07	5e-05	PGSC0003DMG400022161	55775640..55778470	Conserved gene of unknown function
chr07	52384129	TSY	A	G		22	100	49	83	0.000771652	0.03044	PGSC0003DMG400022161	55775640..55778470	Conserved gene of unknown function
chr07	52350103	TSC	C	T		60	160	30	168	0.00285225	0.03336	PGSC0003DMG400022159	55809630..55813510	Heat shock cognate protein 80
chr07	52350103	TY	C	T		17	162	88	161	3.50462e-10	0	PGSC0003DMG400022159	55809630..55813510	Heat shock cognate protein 80
chr07	52350103	TSY	C	T		20	142	74	150	2.20408e-06	0.00061	PGSC0003DMG400022159	55809630..55813510	Heat shock cognate protein 80
chr07	52012491	TSC	T	C	V/A	48	158	14	176	1.27521e-05	0.00064	PGSC0003DMG401022142	56147600..56157800	Gene of unknown function
chr07	52012491	TY	T	C	V/A	1	174	43	207	5.85835e-10	0	PGSC0003DMG401022142	56147600..56157800	Gene of unknown function
chr07	52012491	TSY	T	C	V/A	7	114	43	158	0.000112124	0.00873	PGSC0003DMG401022142	56147600..56157800	Gene of unknown function
chr07	29333341	TSC	G	A	A/V	162	10	91	21	0.000850024	0.01406	PGSC0003DMG400034862	chr04:12649560..12652890	Conserved gene of unknown function
chr07	29333341	TY	G	A	A/V	118	26	208	11	0.000127469	0.00469	PGSC0003DMG400034862	chr04:12649560..12652890	Conserved gene of unknown function
chr07	29333341	TSY	G	A	A/V	87	23	169	14	0.00168781	0.04974	PGSC0003DMG400034862	chr04:12649560..12652890	Conserved gene of unknown function
chr07	28952093	TSC	C	T	P/L	208	33	150	88	4.56868e-09	0	PGSC0003DMG400003246	chr04:13033690..13035680	Heat shock 70 kDa protein
chr07	28952093	TY	C	T	P/L	149	92	196	47	5.4684e-06	0.00048	PGSC0003DMG400003246	chr04:13033690..13035680	Heat shock 70 kDa protein
chr07	28952093	TSY	C	T	P/L	159	77	195	47	0.00118106	0.0398	PGSC0003DMG400003246	chr04:13033690..13035680	Heat shock 70 kDa protein
chr08	625571	TSC	A	C		86	133	130	79	2.15053e-06	0.00017	PGSC0003DMG400012517	00272300..274400	Serine protease
chr08	625571	TY	A	C		128	82	72	136	6.93077e-08	2e-05	PGSC0003DMG400012517	00272300..274400	Serine protease
chr08	625571	TSY	A	C		117	77	88	125	0.000157866	0.0109	PGSC0003DMG400012517	00272300..274400	Serine protease
chr08	621819	TSC	C	T		64	153	124	80	1.29168e-10	0	PGSC0003DMG400012488	00275030..277240	Serine protease
chr08	621819	TY	C	T		128	95	80	146	3.35194e-06	0.00033	PGSC0003DMG400012488	00275030..277240	Serine protease
chr08	621819	TSY	C	T		115	92	86	149	8.35201e-05	0.00718	PGSC0003DMG400012488	00275030..277240	Serine protease
chr08	398424	TSC	A	T		102	6	83	31	1.06147e-05	0.00055	PGSC0003DMG400012506	00496500..500450	Conserved gene of unknown function
chr08	398424	TY	A	T		89	25	121	10	0.00170847	0.02876	PGSC0003DMG400012506	00496500..500450	Conserved gene of unknown function
chr08	398424	TSY	A	T		67	26	95	10	0.000871327	0.03285	PGSC0003DMG400012506	00496500..500450	Conserved gene of unknown function
chr08	398465	TSC	G	T		204	19	166	55	3.40681e-06	0.00023	PGSC0003DMG400012506	00496500..500450	Conserved gene of unknown function
chr08	398465	TY	G	T		159	42	231	19	4.84777e-05	0.00236	PGSC0003DMG400012506	00496500..500450	Conserved gene of unknown function
chr08	398465	TSY	G	T		122	46	187	16	5.97901e-07	0.00024	PGSC0003DMG400012506	00496500..500450	Conserved gene of unknown function
chr08	1259220	TSC	T	C		165	18	116	34	0.00217696	0.0276	PGSC0003DMG400020518	01254200..1259300	Conserved gene of unknown function
chr08	1259220	TY	T	C		109	33	210	14	3.93035e-06	0.00037	PGSC0003DMG400020518	01254200..1259300	Conserved gene of unknown function
chr08	1259220	TSY	T	C		99	31	180	9	5.86315e-07	0.00024	PGSC0003DMG400020518	01254200..1259300	Conserved gene of unknown function
chr08	3732232	TSC	A	T	E/V	166	70	87	135	1.88815e-11	0	PGSC0003DMG400018462	03750500..3754620	Disease resistance protein
chr08	3732232	TY	A	T	E/V	98	145	128	110	0.00347431	0.04653	PGSC0003DMG400018462	03750500..3754620	Disease resistance protein
chr08	3732232	TSY	A	T	E/V	76	111	140	96	0.00019058	0.01236	PGSC0003DMG400018462	03750500..3754620	Disease resistance protein
chr08	5319820	TSC	G	A	L/F	11	178	35	189	0.0015765	0.02193	PGSC0003DMG400005778	04838790..4842010	NADPH-dependent thioredoxin reductase B
chr08	5319820	TY	G	A	L/F	7	178	41	197	9.04992e-06	0.00069	PGSC0003DMG400005778	04838790..4842010	NADPH-dependent thioredoxin reductase B
chr08	5319820	TSY	G	A	L/F	4	145	45	187	4.69346e-07	0.00021	PGSC0003DMG400005778	04838790..4842010	NADPH-dependent thioredoxin reductase B
chr08	5319830	TSC	A	T		11	192	40	196	0.000153156	0.00405	PGSC0003DMG400005778	04838790..4842010	NADPH-dependent thioredoxin reductase B
chr08	5319830	TY	A	T		7	187	46	204	6.33375e-07	0.0001	PGSC0003DMG400005778	04838790..4842010	NADPH-dependent thioredoxin reductase B
chr08	5319830	TSY	A	T		4	156	49	200	5.25061e-08	4e-05	PGSC0003DMG400005778	04838790..4842010	NADPH-dependent thioredoxin reductase B
chr08	5319839	TSC	T	C		147	68	136	113	0.00304891	0.03496	PGSC0003DMG400005778	04838790..4842010	NADPH-dependent thioredoxin reductase B
chr08	5319839	TY	T	C		113	95	179	71	0.000141213	0.00505	PGSC0003DMG400005778	04838790..4842010	NADPH-dependent thioredoxin reductase B
chr08	5319839	TSY	T	C		83	86	182	68	1.07419e-06	0.00037	PGSC0003DMG400005778	04838790..4842010	NADPH-dependent thioredoxin reductase B
chr08	5217594	TSC	T	G		23	126	5	121	0.00218038	0.02764	PGSC0003DMG401005827	04942993..4943310	Gene of unknown function
chr08	5217594	TY	T	G		20	117	10	187	0.00340472	0.0459	PGSC0003DMG401005827	04942993..4943310	Gene of unknown function
chr08	5217594	TSY	T	G		21	110	9	169	0.0016532	0.04912	PGSC0003DMG401005827	04942993..4943310	Gene of unknown function
chr08	5124476	TSC	T	C		10	223	37	186	1.95271e-05	0.00088	PGSC0003DMG400005785	05035190..5039780	Kinase family protein
chr08	5124476	TY	T	C		15	228	34	193	0.00228313	0.03504	PGSC0003DMG400005785	05035190..5039780	Kinase family protein
chr08	5124476	TSY	T	C		14	210	43	188	6.10964e-05	0.00588	PGSC0003DMG400005785	05035190..5039780	Kinase family protein
chr08	5017355	TSC	A	C		243	4	175	24	5.42165e-06	0.00034	PGSC0003DMG400005791	05140200..5145700	Conserved gene of unknown function
chr08	5017355	TY	A	C		218	12	197	53	1.96953e-07	4e-05	PGSC0003DMG400005791	05140200..5145700	Conserved gene of unknown function
chr08	5017355	TSY	A	C		201	7	177	57	7.33291e-11	0	PGSC0003DMG400005791	05140200..5145700	Conserved gene of unknown function
chr08	4885791	TSC	A	T	S/T	48	131	20	127	0.0039177	0.04166	PGSC0003DMG400005795	05269700..5275200	Cellulose synthase CslG
chr08	4885791	TY	A	T	S/T	16	125	56	141	0.000143632	0.00512	PGSC0003DMG400005795	05269700..5275200	Cellulose synthase CslG
chr08	4885791	TSY	A	T	S/T	22	130	61	112	2.15094e-05	0.00292	PGSC0003DMG400005795	05269700..5275200	Cellulose synthase CslG
chr08	7923216	TSC	A	G		100	15	59	26	0.00418889	0.04367	PGSC0003DMG400014622	06523200..6533000	2-isopropylmalate synthase A
chr08	7923216	TY	A	G		34	26	128	12	4.69316e-08	1e-05	PGSC0003DMG400014622	06523200..6533000	2-isopropylmalate synthase A
chr08	7923216	TSY	A	G		35	18	97	11	0.000406446	0.02023	PGSC0003DMG400014622	06523200..6533000	2-isopropylmalate synthase A
chr08	6923196	TSC	A	T		96	25	60	56	9.79888e-06	0.00052	PGSC0003DMG400013718	08345920..8348000	DNA binding protein
chr08	6923196	TY	A	T		99	33	81	63	0.0015013	0.02633	PGSC0003DMG400013718	08345920..8348000	DNA binding protein
chr08	6923196	TSY	A	T		86	22	70	61	2.21917e-05	0.00298	PGSC0003DMG400013718	08345920..8348000	DNA binding protein
chr08	14867674	TSC	T	G		13	185	1	206	0.000648759	0.01157	PGSC0003DMG400035917	24862760..24863980	Conserved gene of unknown function
chr08	14867674	TY	T	G		0	228	25	224	5.23959e-08	1e-05	PGSC0003DMG400035917	24862760..24863980	Conserved gene of unknown function
chr08	14867674	TSY	T	G		2	167	29	210	1.3023e-05	0.00207	PGSC0003DMG400035917	24862760..24863980	Conserved gene of unknown function
chr08	15339441	TSC	T	G		92	39	42	70	3.77309e-07	4e-05	PGSC0003DMG400037642	25331300..25340800	Integrase core domain containing protein
chr08	15339441	TY	T	G		84	40	67	91	2.49365e-05	0.00145	PGSC0003DMG400037642	25331300..25340800	Integrase core domain containing protein
chr08	15339441	TSY	T	G		74	38	54	83	4.12686e-05	0.0045	PGSC0003DMG400037642	25331300..25340800	Integrase core domain containing protein
chr08	15842064	TSC	A	C		32	177	3	180	5.90814e-07	6e-05	PGSC0003DMG400037563	25836400..25839600	Polyprotein protein
chr08	15842064	TY	A	C		0	158	41	185	7.60215e-11	0	PGSC0003DMG400037563	25836400..25839600	Polyprotein protein
chr08	15842064	TSY	A	C		13	149	45	174	0.000807847	0.03133	PGSC0003DMG400037563	25836400..25839600	Polyprotein protein
chr08	15842072	TSC	T	C		12	206	0	198	0.000482784	0.00937	PGSC0003DMG400037563	25836400..25839600	Polyprotein protein
chr08	15842072	TY	T	C		0	170	26	215	9.21199e-07	0.00013	PGSC0003DMG400037563	25836400..25839600	Polyprotein protein
chr08	15842072	TSY	T	C		3	165	30	204	2.91282e-05	0.00356	PGSC0003DMG400037563	25836400..25839600	Polyprotein protein
chr08	15842083	TSC	A	T		13	221	0	205	0.000279659	0.0063	PGSC0003DMG400037563	25836400..25839600	Polyprotein protein
chr08	15842083	TY	A	T		0	184	24	226	1.40438e-06	0.00018	PGSC0003DMG400037563	25836400..25839600	Polyprotein protein
chr08	15842083	TSY	A	T		3	175	28	222	9.561e-05	0.0079	PGSC0003DMG400037563	25836400..25839600	Polyprotein protein
chr08	13260838	TSC	T	G	K/Q	9	121	0	124	0.00344582	0.03806	PGSC0003DMG400034868	28203630..28208590	Gene of unknown function
chr08	13260838	TY	T	G	K/Q	0	76	16	131	0.00159254	0.0274	PGSC0003DMG400034868	28203630..28208590	Gene of unknown function
chr08	13260838	TSY	T	G	K/Q	0	69	16	114	0.00152194	0.04675	PGSC0003DMG400034868	28203630..28208590	Gene of unknown function
chr08	13390703	TSC	A	G	C/R	9	241	0	240	0.0036811	0.03989	PGSC0003DMG400046956	28333250..28334850	Gene of unknown function
chr08	13390703	TY	A	G	C/R	0	249	17	233	1.15169e-05	0.00082	PGSC0003DMG400046956	28333250..28334850	Gene of unknown function
chr08	13390703	TSY	A	G	C/R	0	214	21	229	2.93735e-06	0.00074	PGSC0003DMG400046956	28333250..28334850	Gene of unknown function
chr08	24398871	TSC	A	T		18	134	0	145	4.83995e-06	0.00031	PGSC0003DMG400029938	36036500..36043600	Glycine dehydrogenase [decarboxylating], mitochondrial
chr08	24398871	TY	A	T		2	137	17	167	0.00320342	0.04405	PGSC0003DMG400029938	36036500..36043600	Glycine dehydrogenase [decarboxylating], mitochondrial
chr08	24398871	TSY	A	T		0	106	17	134	0.000131849	0.0097	PGSC0003DMG400029938	36036500..36043600	Glycine dehydrogenase [decarboxylating], mitochondrial
chr08	25954106	TSC	A	G		124	79	54	88	3.02051e-05	0.00121	PGSC0003DMG400002201	36721000..36728700	Ferrochelatase
chr08	25954106	TY	A	G		84	105	139	71	1.38673e-05	0.00094	PGSC0003DMG400002201	36721000..36728700	Ferrochelatase
chr08	25954106	TSY	A	G		80	89	133	60	4.4334e-05	0.00472	PGSC0003DMG400002201	36721000..36728700	Ferrochelatase
chr08	25954111	TSC	A	C	N/T	129	80	54	91	8.34253e-06	0.00046	PGSC0003DMG400002201	36721000..36728700	Ferrochelatase
chr08	25954111	TY	A	C	N/T	87	109	146	73	5.18674e-06	0.00046	PGSC0003DMG400002201	36721000..36728700	Ferrochelatase
chr08	25954111	TSY	A	C	N/T	84	90	138	62	5.80068e-05	0.00568	PGSC0003DMG400002201	36721000..36728700	Ferrochelatase
chr08	25905136	TSC	A	T		127	110	62	109	0.000616681	0.01116	PGSC0003DMG400002199	36767800..36776200	Thioredoxin family Trp26
chr08	25905136	TY	A	T		57	128	142	106	4.3928e-08	1e-05	PGSC0003DMG400002199	36767800..36776200	Thioredoxin family Trp26
chr08	25905136	TSY	A	T		64	117	124	84	2.59733e-06	0.00068	PGSC0003DMG400002199	36767800..36776200	Thioredoxin family Trp26
chr08	28010023	TSC	A	G		93	157	60	184	0.00258344	0.03117	PGSC0003DMG400002233	38874700..38881500	Conserved gene of unknown function
chr08	28010023	TY	A	G		58	191	95	153	0.000318721	0.00898	PGSC0003DMG400002233	38874700..38881500	Conserved gene of unknown function
chr08	28010023	TSY	A	G		51	166	100	148	0.000109503	0.0086	PGSC0003DMG400002233	38874700..38881500	Conserved gene of unknown function
chr08	28010030	TSC	T	A		92	155	62	183	0.00480576	0.04812	PGSC0003DMG400002233	38874700..38881500	Conserved gene of unknown function
chr08	28010030	TY	T	A		63	185	98	151	0.00109192	0.02112	PGSC0003DMG400002233	38874700..38881500	Conserved gene of unknown function
chr08	28010030	TSY	T	A		50	157	103	141	6.20961e-05	0.00594	PGSC0003DMG400002233	38874700..38881500	Conserved gene of unknown function
chr08	33237033	TSC	A	G	I/V	187	31	132	56	0.000159462	0.00417	PGSC0003DMG400005495	43713900..43719200	Conserved gene of unknown function
chr08	33237033	TY	A	G	I/V	131	62	193	28	2.391e-06	0.00026	PGSC0003DMG400005495	43713900..43719200	Conserved gene of unknown function
chr08	33237033	TSY	A	G	I/V	123	49	157	19	3.99361e-05	0.0044	PGSC0003DMG400005495	43713900..43719200	Conserved gene of unknown function
chr08	29713234	TSC	T	G		64	18	39	32	0.00319565	0.03613	PGSC0003DMG400029551	44883900..44889700	Arginine/serine-rich splicing factor
chr08	29713234	TY	T	G		34	23	87	18	0.00218157	0.03399	PGSC0003DMG400029551	44883900..44889700	Arginine/serine-rich splicing factor
chr08	29713234	TSY	T	G		29	17	84	10	0.000444298	0.02142	PGSC0003DMG400029551	44883900..44889700	Arginine/serine-rich splicing factor
chr08	30154913	TSC	A	T	T/S	78	119	24	111	2.05202e-05	0.00091	PGSC0003DMG400045585	45326970..45329230	Replication protein A1
chr08	30154913	TY	A	T	T/S	24	139	75	102	1.45575e-08	1e-05	PGSC0003DMG400045585	45326970..45329230	Replication protein A1
chr08	30154913	TSY	A	T	T/S	36	121	62	79	0.000127226	0.00948	PGSC0003DMG400045585	45326970..45329230	Replication protein A1
chr08	32668130	TSC	G	A		90	27	95	5	0.000182457	0.00459	PGSC0003DMG400018917	45868850..45870840	Polyphenol oxidase A, chloroplastic
chr08	32668130	TY	G	A		107	8	88	42	4.97123e-07	8e-05	PGSC0003DMG400018917	45868850..45870840	Polyphenol oxidase A, chloroplastic
chr08	32668130	TSY	G	A		85	10	76	44	7.86759e-06	0.00146	PGSC0003DMG400018917	45868850..45870840	Polyphenol oxidase A, chloroplastic
chr08	34783285	TSC	A	C		126	72	156	22	5.66612e-08	1e-05	PGSC0003DMG400030851	48085100..48094000	ATP-dependent Clp protease proteolytic subunit
chr08	34783285	TY	A	C		185	10	145	71	1.97261e-13	0	PGSC0003DMG400030851	48085100..48094000	ATP-dependent Clp protease proteolytic subunit
chr08	34783285	TSY	A	C		136	28	135	70	0.000226467	0.0138	PGSC0003DMG400030851	48085100..48094000	ATP-dependent Clp protease proteolytic subunit
chr08	34869077	TSC	A	C		224	25	194	53	0.000519335	0.00986	PGSC0003DMG400030873	48174820..48178210	Ribosomal protein L24
chr08	34869077	TY	A	C		179	64	220	24	1.97023e-06	0.00022	PGSC0003DMG400030873	48174820..48178210	Ribosomal protein L24
chr08	34869077	TSY	A	C		185	41	227	19	0.000817518	0.03156	PGSC0003DMG400030873	48174820..48178210	Ribosomal protein L24
chr08	34869153	TSC	C	A		47	95	72	48	2.05759e-05	0.00091	PGSC0003DMG400030873	48174820..48178210	Ribosomal protein L24
chr08	34869153	TY	C	A		78	51	51	130	1.57509e-08	1e-05	PGSC0003DMG400030873	48174820..48178210	Ribosomal protein L24
chr08	34869153	TSY	C	A		54	49	44	107	0.000229981	0.01394	PGSC0003DMG400030873	48174820..48178210	Ribosomal protein L24
chr08	35025027	TSC	C	T		203	33	207	5	5.22381e-06	0.00033	PGSC0003DMG400030880	48331000..48342200	DNA-directed RNA polymerase
chr08	35025027	TY	C	T		202	12	203	47	1.9214e-05	0.0012	PGSC0003DMG400030880	48331000..48342200	DNA-directed RNA polymerase
chr08	35025027	TSY	C	T		206	12	208	42	0.000129672	0.0096	PGSC0003DMG400030880	48331000..48342200	DNA-directed RNA polymerase
chr08	36680913	TSC	G	A		164	27	120	52	0.000217873	0.00524	PGSC0003DMG400024229	49988040..49990250	Gene of unknown function
chr08	36680913	TY	G	A		117	66	180	27	1.11431e-07	3e-05	PGSC0003DMG400024229	49988040..49990250	Gene of unknown function
chr08	36680913	TSY	G	A		91	42	163	19	5.02964e-06	0.00108	PGSC0003DMG400024229	49988040..49990250	Gene of unknown function
chr08	36946857	TSC	G	A		178	20	122	71	2.44352e-10	0	PGSC0003DMG400001863	50247100..50266200	Nonsense-mediated mRNA decay protein
chr08	36946857	TY	G	A		119	77	209	38	1.72886e-08	1e-05	PGSC0003DMG400001863	50247100..50266200	Nonsense-mediated mRNA decay protein
chr08	36946857	TSY	G	A		102	53	167	35	0.000310216	0.01696	PGSC0003DMG400001863	50247100..50266200	Nonsense-mediated mRNA decay protein
chr08	37235035	TSC	T	G		154	40	113	86	1.72854e-06	0.00014	PGSC0003DMG400001856	50539500..50545300	Placental protein 11
chr08	37235035	TY	T	G		96	82	174	35	5.67581e-10	0	PGSC0003DMG400001856	50539500..50545300	Placental protein 11
chr08	37235035	TSY	T	G		75	54	154	32	2.74761e-06	0.00071	PGSC0003DMG400001856	50539500..50545300	Placental protein 11
chr08	37235044	TSC	C	T		162	41	117	90	5.2584e-07	6e-05	PGSC0003DMG400001856	50539500..50545300	Placental protein 11
chr08	37235044	TY	C	T		100	88	184	37	5.46227e-11	0	PGSC0003DMG400001856	50539500..50545300	Placental protein 11
chr08	37235044	TSY	C	T		78	58	163	34	4.89069e-07	0.00021	PGSC0003DMG400001856	50539500..50545300	Placental protein 11
chr08	37235068	TSC	G	T		107	94	137	56	0.000401407	0.00819	PGSC0003DMG400001856	50539500..50545300	Placental protein 11
chr08	37235068	TY	G	T		127	53	121	117	5.52107e-05	0.00259	PGSC0003DMG400001856	50539500..50545300	Placental protein 11
chr08	37235068	TSY	G	T		92	38	104	97	0.000598748	0.02589	PGSC0003DMG400001856	50539500..50545300	Placental protein 11
chr08	37392493	TSC	G	A		93	25	67	54	0.00012042	0.00339	PGSC0003DMG400001849	50698530..50700860	Protein synthesis initiation factor
chr08	37392493	TY	G	A		55	45	104	19	1.46755e-06	0.00018	PGSC0003DMG400001849	50698530..50700860	Protein synthesis initiation factor
chr08	37392493	TSY	G	A		56	39	106	21	6.29918e-05	0.00599	PGSC0003DMG400001849	50698530..50700860	Protein synthesis initiation factor
chr08	37833613	TSC	T	C		69	15	48	30	0.00475393	0.04777	PGSC0003DMG400026242	50970450..50972330	Cationic amino acid transporter
chr08	37833613	TY	T	C		33	35	83	10	1.4875e-08	1e-05	PGSC0003DMG400026242	50970450..50972330	Cationic amino acid transporter
chr08	37833613	TSY	T	C		45	23	71	7	0.000357552	0.01861	PGSC0003DMG400026242	50970450..50972330	Cationic amino acid transporter
chr08	37854961	TSC	G	A		167	16	125	31	0.00421742	0.04387	PGSC0003DMG400026243	50989700..50998900	Transcription factor
chr08	37854961	TY	G	A		121	48	230	10	5.78518e-12	0	PGSC0003DMG400026243	50989700..50998900	Transcription factor
chr08	37854961	TSY	G	A		110	22	209	7	2.66423e-05	0.00336	PGSC0003DMG400026243	50989700..50998900	Transcription factor
chr08	37855157	TSC	G	C	A/G	209	14	134	34	3.93146e-05	0.00148	PGSC0003DMG400026243	50989700..50998900	Transcription factor
chr08	37855157	TY	G	C	A/G	134	62	218	10	2.23072e-14	0	PGSC0003DMG400026243	50989700..50998900	Transcription factor
chr08	37855157	TSY	G	C	A/G	152	27	199	4	2.06269e-06	0.00059	PGSC0003DMG400026243	50989700..50998900	Transcription factor
chr08	37935651	TSC	T	G		32	215	99	121	7.88701e-15	0	PGSC0003DMG400026246	51072400..51078300	3-isopropylmalate dehydrogenase, chloroplastic
chr08	37935651	TY	T	G		120	124	48	201	2.2396e-12	0	PGSC0003DMG400026246	51072400..51078300	3-isopropylmalate dehydrogenase, chloroplastic
chr08	37935651	TSY	T	G		80	144	50	200	0.000136203	0.0099	PGSC0003DMG400026246	51072400..51078300	3-isopropylmalate dehydrogenase, chloroplastic
chr08	38101118	TSC	T	A		57	47	91	14	3.62526e-07	4e-05	PGSC0003DMG400026258	51235300..51240700	Conserved gene of unknown function
chr08	38101118	TY	T	A		72	15	76	64	1.3752e-05	0.00094	PGSC0003DMG400026258	51235300..51240700	Conserved gene of unknown function
chr08	38101118	TSY	T	A		54	13	66	55	0.000441292	0.02134	PGSC0003DMG400026258	51235300..51240700	Conserved gene of unknown function
chr08	38101192	TSC	A	C		97	94	153	36	4.84216e-10	0	PGSC0003DMG400026258	51235300..51240700	Conserved gene of unknown function
chr08	38101192	TY	A	C		129	38	99	116	7.27742e-10	0	PGSC0003DMG400026258	51235300..51240700	Conserved gene of unknown function
chr08	38101192	TSY	A	C		93	41	95	105	8.0614e-05	0.00701	PGSC0003DMG400026258	51235300..51240700	Conserved gene of unknown function
chr08	38101204	TSC	A	G		90	84	145	35	1.26758e-08	0	PGSC0003DMG400026258	51235300..51240700	Conserved gene of unknown function
chr08	38101204	TY	A	G		122	34	96	111	8.95044e-10	0	PGSC0003DMG400026258	51235300..51240700	Conserved gene of unknown function
chr08	38101204	TSY	A	G		89	38	92	98	0.000135053	0.00985	PGSC0003DMG400026258	51235300..51240700	Conserved gene of unknown function
chr08	38101223	TSC	C	T		111	70	135	31	5.17078e-05	0.00182	PGSC0003DMG400026258	51235300..51240700	Conserved gene of unknown function
chr08	38101223	TY	C	T		143	29	109	75	7.66627e-07	0.00011	PGSC0003DMG400026258	51235300..51240700	Conserved gene of unknown function
chr08	38101223	TSY	C	T		119	30	96	58	0.000957859	0.0348	PGSC0003DMG400026258	51235300..51240700	Conserved gene of unknown function
chr08	38101226	TSC	C	A		116	70	137	32	0.000103347	0.00303	PGSC0003DMG400026258	51235300..51240700	Conserved gene of unknown function
chr08	38101226	TY	C	A		144	29	112	77	5.33031e-07	8e-05	PGSC0003DMG400026258	51235300..51240700	Conserved gene of unknown function
chr08	38101226	TSY	C	A		119	29	99	60	0.000633968	0.02687	PGSC0003DMG400026258	51235300..51240700	Conserved gene of unknown function
chr08	38231858	TSC	T	C		129	113	197	26	4.17017e-17	0	PGSC0003DMG402026234	51366700..51372500	Zinc ion binding protein
chr08	38231858	TY	T	C		204	25	152	96	1.35277e-12	0	PGSC0003DMG402026234	51366700..51372500	Zinc ion binding protein
chr08	38231858	TSY	T	C		176	55	147	103	6.35986e-05	0.00603	PGSC0003DMG402026234	51366700..51372500	Zinc ion binding protein
chr08	38231869	TSC	C	T	S/L	126	123	186	31	3.63865e-16	0	PGSC0003DMG402026234	51366700..51372500	Zinc ion binding protein
chr08	38231869	TY	C	T	S/L	195	28	138	112	5.44249e-15	0	PGSC0003DMG402026234	51366700..51372500	Zinc ion binding protein
chr08	38231869	TSY	C	T	S/L	164	60	132	116	7.33355e-06	0.00139	PGSC0003DMG402026234	51366700..51372500	Zinc ion binding protein
chr08	38231885	TSC	C	G		122	124	182	31	1.47404e-16	0	PGSC0003DMG402026234	51366700..51372500	Zinc ion binding protein
chr08	38231885	TY	C	G		188	27	132	111	3.12488e-15	0	PGSC0003DMG402026234	51366700..51372500	Zinc ion binding protein
chr08	38231885	TSY	C	G		153	56	129	116	7.50752e-06	0.00142	PGSC0003DMG402026234	51366700..51372500	Zinc ion binding protein
chr08	38231892	TSC	T	A	Y/N	198	49	209	13	8.26186e-06	0.00046	PGSC0003DMG402026234	51366700..51372500	Zinc ion binding protein
chr08	38231892	TY	T	A	Y/N	219	5	178	71	1.26484e-16	0	PGSC0003DMG402026234	51366700..51372500	Zinc ion binding protein
chr08	38231892	TSY	T	A	Y/N	198	18	181	68	8.723e-08	6e-05	PGSC0003DMG402026234	51366700..51372500	Zinc ion binding protein
chr08	38234244	TSC	A	G		61	15	32	28	0.00143343	0.02045	PGSC0003DMG402026234	51366700..51372500	Zinc ion binding protein
chr08	38234244	TY	A	G		23	30	90	22	4.31891e-06	0.0004	PGSC0003DMG402026234	51366700..51372500	Zinc ion binding protein
chr08	38234244	TSY	A	G		26	25	76	18	0.000266128	0.01535	PGSC0003DMG402026234	51366700..51372500	Zinc ion binding protein
chr08	38234304	TSC	C	T		128	29	70	52	1.72202e-05	0.0008	PGSC0003DMG402026234	51366700..51372500	Zinc ion binding protein
chr08	38234304	TY	C	T		51	69	174	46	1.82063e-11	0	PGSC0003DMG402026234	51366700..51372500	Zinc ion binding protein
chr08	38234304	TSY	C	T		59	59	144	35	5.67922e-08	5e-05	PGSC0003DMG402026234	51366700..51372500	Zinc ion binding protein
chr08	38234318	TSC	G	A		117	28	67	48	0.000108627	0.00314	PGSC0003DMG402026234	51366700..51372500	Zinc ion binding protein
chr08	38234318	TY	G	A		46	60	162	41	1.86995e-10	0	PGSC0003DMG402026234	51366700..51372500	Zinc ion binding protein
chr08	38234318	TSY	G	A		56	49	136	31	1.25807e-06	0.00042	PGSC0003DMG402026234	51366700..51372500	Zinc ion binding protein
chr08	38234333	TSC	T	A		105	25	60	47	6.05126e-05	0.00204	PGSC0003DMG402026234	51366700..51372500	Zinc ion binding protein
chr08	38234333	TY	T	A		44	56	146	36	1.10096e-09	0	PGSC0003DMG402026234	51366700..51372500	Zinc ion binding protein
chr08	38234333	TSY	T	A		52	48	125	28	6.97085e-07	0.00027	PGSC0003DMG402026234	51366700..51372500	Zinc ion binding protein
chr08	38234521	TSC	T	C		13	21	19	5	0.00301247	0.03467	PGSC0003DMG402026234	51366700..51372500	Zinc ion binding protein
chr08	38234521	TY	T	C		23	8	16	33	0.000485731	0.01207	PGSC0003DMG402026234	51366700..51372500	Zinc ion binding protein
chr08	38234521	TSY	T	C		17	8	9	26	0.00156951	0.04759	PGSC0003DMG402026234	51366700..51372500	Zinc ion binding protein
chr08	38316488	TSC	G	A		65	55	109	18	6.73052e-08	1e-05	PGSC0003DMG400026239	51447300..51456900	HOS1
chr08	38316488	TY	G	A		116	14	78	66	7.2973e-11	0	PGSC0003DMG400026239	51447300..51456900	HOS1
chr08	38316488	TSY	G	A		81	23	71	63	7.61208e-05	0.00675	PGSC0003DMG400026239	51447300..51456900	HOS1
chr08	39002638	TSC	A	G		99	135	138	81	1.40111e-05	0.00068	PGSC0003DMG401004821	52139600..52143920	Formyltetrahydrofolate deformylase
chr08	39002638	TY	A	G		144	83	107	140	1.42463e-05	0.00096	PGSC0003DMG401004821	52139600..52143920	Formyltetrahydrofolate deformylase
chr08	39002638	TSY	A	G		122	83	98	146	4.65348e-05	0.00487	PGSC0003DMG401004821	52139600..52143920	Formyltetrahydrofolate deformylase
chr08	39058390	TSC	A	T	F/I	146	101	81	120	9.45538e-05	0.00284	PGSC0003DMG400004765	52195900..52204600	Conserved gene of unknown function
chr08	39058390	TY	A	T	F/I	102	128	163	87	6.25923e-06	0.00052	PGSC0003DMG400004765	52195900..52204600	Conserved gene of unknown function
chr08	39058390	TSY	A	T	F/I	92	113	154	93	0.000219471	0.01352	PGSC0003DMG400004765	52195900..52204600	Conserved gene of unknown function
chr08	39165662	TSC	A	G		182	64	213	35	0.00107773	0.01666	PGSC0003DMG400004758	52302500..52309400	Glucosyltransferase
chr08	39165662	TY	A	G		213	31	174	76	2.07094e-06	0.00023	PGSC0003DMG400004758	52302500..52309400	Glucosyltransferase
chr08	39165662	TSY	A	G		180	43	165	85	0.000402046	0.02008	PGSC0003DMG400004758	52302500..52309400	Glucosyltransferase
chr08	39430047	TSC	A	T		139	37	58	39	0.0010956	0.01684	PGSC0003DMG400004795	52567380..52571920	Nitrate transporter
chr08	39430047	TY	A	T		78	47	184	20	2.57149e-09	0	PGSC0003DMG400004795	52567380..52571920	Nitrate transporter
chr08	39430047	TSY	A	T		59	40	149	9	9.4455e-12	0	PGSC0003DMG400004795	52567380..52571920	Nitrate transporter
chr08	39498083	TSC	T	C		47	42	20	61	0.000272847	0.00619	PGSC0003DMG400004744	52635000..52641300	Adenine phosphoribosyltransferase
chr08	39498083	TY	T	C		13	61	38	27	6.25088e-07	0.0001	PGSC0003DMG400004744	52635000..52641300	Adenine phosphoribosyltransferase
chr08	39498083	TSY	T	C		17	38	33	14	0.000134282	0.00982	PGSC0003DMG400004744	52635000..52641300	Adenine phosphoribosyltransferase
chr08	39498156	TSC	T	G		40	34	19	51	0.00126949	0.01873	PGSC0003DMG400004744	52635000..52641300	Adenine phosphoribosyltransferase
chr08	39498156	TY	T	G		10	48	39	29	3.87914e-06	0.00037	PGSC0003DMG400004744	52635000..52641300	Adenine phosphoribosyltransferase
chr08	39498156	TSY	T	G		12	28	35	17	0.000674945	0.02795	PGSC0003DMG400004744	52635000..52641300	Adenine phosphoribosyltransferase
chr08	39565958	TSC	T	A		122	41	75	60	0.000563953	0.01047	PGSC0003DMG400004790	52701610..52705710	Invertase
chr08	39565958	TY	T	A		102	44	155	22	9.68944e-05	0.00386	PGSC0003DMG400004790	52701610..52705710	Invertase
chr08	39565958	TSY	T	A		87	34	132	14	0.00010408	0.00834	PGSC0003DMG400004790	52701610..52705710	Invertase
chr08	40288608	TSC	C	T		142	34	140	10	0.000984731	0.01562	PGSC0003DMG400003959	53141900..53150500	Maspardin
chr08	40288608	TY	C	T		136	8	162	41	7.46786e-05	0.0032	PGSC0003DMG400003959	53141900..53150500	Maspardin
chr08	40288608	TSY	C	T		133	7	135	36	2.82025e-05	0.00349	PGSC0003DMG400003959	53141900..53150500	Maspardin
chr08	40288711	TSC	G	A		183	31	204	12	0.00214211	0.02729	PGSC0003DMG400003959	53141900..53150500	Maspardin
chr08	40288711	TY	G	A		203	11	169	46	6.56524e-07	0.0001	PGSC0003DMG400003959	53141900..53150500	Maspardin
chr08	40288711	TSY	G	A		205	9	178	36	2.58345e-05	0.00331	PGSC0003DMG400003959	53141900..53150500	Maspardin
chr08	40288727	TSC	A	C		173	30	197	12	0.00305419	0.035	PGSC0003DMG400003959	53141900..53150500	Maspardin
chr08	40288727	TY	A	C		198	12	158	46	7.69455e-07	0.00011	PGSC0003DMG400003959	53141900..53150500	Maspardin
chr08	40288727	TSY	A	C		197	9	168	37	8.03666e-06	0.00148	PGSC0003DMG400003959	53141900..53150500	Maspardin
chr08	40288728	TSC	A	G		172	30	197	12	0.00301918	0.03473	PGSC0003DMG400003959	53141900..53150500	Maspardin
chr08	40288728	TY	A	G		197	11	159	45	5.23178e-07	8e-05	PGSC0003DMG400003959	53141900..53150500	Maspardin
chr08	40288728	TSY	A	G		197	8	169	36	8.91168e-06	0.00161	PGSC0003DMG400003959	53141900..53150500	Maspardin
chr08	40288921	TSC	T	C		15	70	30	37	0.000339206	0.00724	PGSC0003DMG400003959	53141900..53150500	Maspardin
chr08	40288921	TY	T	C		31	36	10	84	4.09149e-07	7e-05	PGSC0003DMG400003959	53141900..53150500	Maspardin
chr08	40288921	TSY	T	C		21	39	9	71	0.000870408	0.03283	PGSC0003DMG400003959	53141900..53150500	Maspardin
chr08	40289096	TSC	A	G		116	35	123	7	2.0104e-05	0.0009	PGSC0003DMG400003959	53141900..53150500	Maspardin
chr08	40289096	TY	A	G		88	5	127	55	4.9448e-07	8e-05	PGSC0003DMG400003959	53141900..53150500	Maspardin
chr08	40289096	TSY	A	G		83	8	99	46	2.8119e-05	0.00348	PGSC0003DMG400003959	53141900..53150500	Maspardin
chr08	40468676	TSC	T	A		177	73	221	25	7.99091e-08	1e-05	PGSC0003DMG400022725	53697210..53699730	Subtilisin-like protease
chr08	40468676	TY	T	A		215	13	189	59	1.74285e-08	1e-05	PGSC0003DMG400022725	53697210..53699730	Subtilisin-like protease
chr08	40468676	TSY	T	A		207	20	188	56	2.9341e-05	0.00358	PGSC0003DMG400022725	53697210..53699730	Subtilisin-like protease
chr08	40510603	TSC	G	A		83	104	22	171	3.35456e-13	0	PGSC0003DMG400022731	53735300..53740500	PGR5 1A, chloroplastic
chr08	40510603	TY	G	A		40	131	101	123	8.0069e-06	0.00063	PGSC0003DMG400022731	53735300..53740500	PGR5 1A, chloroplastic
chr08	40510603	TSY	G	A		39	105	100	108	9.68886e-05	0.00796	PGSC0003DMG400022731	53735300..53740500	PGR5 1A, chloroplastic
chr08	43086025	TSC	A	C		179	34	196	9	8.57363e-05	0.00263	PGSC0003DMG400012330	55091120..55094820	Conserved gene of unknown function
chr08	43086025	TY	A	C		223	10	167	42	2.08851e-07	4e-05	PGSC0003DMG400012330	55091120..55094820	Conserved gene of unknown function
chr08	43086025	TSY	A	C		172	16	147	40	0.000476144	0.02238	PGSC0003DMG400012330	55091120..55094820	Conserved gene of unknown function
chr08	42253237	TSC	T	G		189	34	190	4	1.47565e-06	0.00012	PGSC0003DMG400012284	55921900..55929400	Glycerol-3-phosphate acyltransferase
chr08	42253237	TY	T	G		157	10	183	44	9.69826e-05	0.00386	PGSC0003DMG400012284	55921900..55929400	Glycerol-3-phosphate acyltransferase
chr08	42253237	TSY	T	G		150	11	181	41	0.000859282	0.03256	PGSC0003DMG400012284	55921900..55929400	Glycerol-3-phosphate acyltransferase
chr08	42258059	TSC	G	A		201	43	237	7	4.91702e-08	1e-05	PGSC0003DMG400012284	55921900..55929400	Glycerol-3-phosphate acyltransferase
chr08	42258059	TY	G	A		225	14	195	49	2.85654e-06	0.00029	PGSC0003DMG400012284	55921900..55929400	Glycerol-3-phosphate acyltransferase
chr08	42258059	TSY	G	A		182	14	193	51	4.14771e-05	0.00452	PGSC0003DMG400012284	55921900..55929400	Glycerol-3-phosphate acyltransferase
chr09	128774	TSC	T	C		214	36	235	14	0.00152292	0.02137	PGSC0003DMG400008488	00128550..130410	Chloroplast pigment-binding protein CP29
chr09	128774	TY	T	C		234	16	212	37	0.00222901	0.03449	PGSC0003DMG400008488	00128550..130410	Chloroplast pigment-binding protein CP29
chr09	128774	TSY	T	C		236	12	209	32	0.0013632	0.04354	PGSC0003DMG400008488	00128550..130410	Chloroplast pigment-binding protein CP29
chr09	131768	TSC	C	T		71	40	69	9	0.000170191	0.00436	PGSC0003DMG401008489	00131700..138200	Mitochondrial inner membrane protease subunit
chr09	131768	TY	C	T		50	21	40	57	0.000287695	0.00835	PGSC0003DMG401008489	00131700..138200	Mitochondrial inner membrane protease subunit
chr09	131768	TSY	C	T		51	17	38	41	0.00122805	0.04078	PGSC0003DMG401008489	00131700..138200	Mitochondrial inner membrane protease subunit
chr09	9011981	TSC	T	A		199	48	161	16	0.003651	0.03967	PGSC0003DMG400020362	00725200..731500	PTAC13
chr09	9011981	TY	T	A		166	19	172	74	4.84723e-07	8e-05	PGSC0003DMG400020362	00725200..731500	PTAC13
chr09	9011981	TSY	T	A		139	23	161	67	0.000402418	0.02009	PGSC0003DMG400020362	00725200..731500	PTAC13
chr09	10607424	TSC	A	G		22	198	50	135	1.23978e-05	0.00062	PGSC0003DMG400002173	01075670..1079320	Rop guanine nucleotide exchange factor
chr09	10607424	TY	A	G		41	130	17	223	2.39553e-06	0.00026	PGSC0003DMG400002173	01075670..1079320	Rop guanine nucleotide exchange factor
chr09	10607424	TSY	A	G		32	147	16	217	0.000967559	0.03501	PGSC0003DMG400002173	01075670..1079320	Rop guanine nucleotide exchange factor
chr09	5548767	TSC	T	A		188	58	129	101	2.84619e-06	0.0002	PGSC0003DMG400024261	01227200..1233900	Conserved gene of unknown function
chr09	5548767	TY	T	A		114	122	190	60	2.66927e-10	0	PGSC0003DMG400024261	01227200..1233900	Conserved gene of unknown function
chr09	5548767	TSY	T	A		132	81	187	59	0.00157801	0.04776	PGSC0003DMG400024261	01227200..1233900	Conserved gene of unknown function
chr09	5620806	TSC	G	A		196	13	133	54	1.19108e-09	0	PGSC0003DMG400008888	01300730..1305200	Uracil phosphoribosyltransferase
chr09	5620806	TY	G	A		161	45	227	7	4.30966e-10	0	PGSC0003DMG400008888	01300730..1305200	Uracil phosphoribosyltransferase
chr09	5620806	TSY	G	A		150	31	221	10	2.07179e-05	0.00285	PGSC0003DMG400008888	01300730..1305200	Uracil phosphoribosyltransferase
chr09	5620873	TSC	T	A		101	4	52	22	1.60109e-06	0.00013	PGSC0003DMG400008888	01300730..1305200	Uracil phosphoribosyltransferase
chr09	5620873	TY	T	A		52	20	130	7	1.20204e-05	0.00085	PGSC0003DMG400008888	01300730..1305200	Uracil phosphoribosyltransferase
chr09	5620873	TSY	T	A		49	14	112	6	0.000853693	0.03245	PGSC0003DMG400008888	01300730..1305200	Uracil phosphoribosyltransferase
chr09	5670139	TSC	C	T		19	55	0	61	4.82109e-06	0.00031	PGSC0003DMG402008889	01349400..1355300	Mitochondrial acidic protein MAM33, mitochondrial
chr09	5670139	TY	C	T		4	62	29	48	6.12688e-06	0.00052	PGSC0003DMG402008889	01349400..1355300	Mitochondrial acidic protein MAM33, mitochondrial
chr09	5670139	TSY	C	T		8	50	29	43	0.000894971	0.03342	PGSC0003DMG402008889	01349400..1355300	Mitochondrial acidic protein MAM33, mitochondrial
chr09	5863235	TSC	G	A		81	24	36	38	0.000115312	0.00328	PGSC0003DMG400008899	01544040..1545800	Aspartic proteinase nepenthesin-2	Extracellular proteinase found in the pitcher fluid of carnivorous plants
chr09	5863235	TY	G	A		38	24	113	21	0.000834563	0.01754	PGSC0003DMG400008899	01544040..1545800	Aspartic proteinase nepenthesin-2
chr09	5863235	TSY	G	A		34	27	93	21	0.000371733	0.01911	PGSC0003DMG400008899	01544040..1545800	Aspartic proteinase nepenthesin-2
chr09	5871096	TSC	C	A		192	55	85	51	0.00187062	0.02477	PGSC0003DMG400008824	01552300..1557300	Armadillo/beta-catenin repeat family protein
chr09	5871096	TY	C	A		107	67	198	52	0.000109709	0.00421	PGSC0003DMG400008824	01552300..1557300	Armadillo/beta-catenin repeat family protein
chr09	5871096	TSY	C	A		90	59	154	47	0.00144443	0.0452	PGSC0003DMG400008824	01552300..1557300	Armadillo/beta-catenin repeat family protein
chr09	6523757	TSC	G	A		7	71	19	44	0.00188339	0.0249	PGSC0003DMG400008855	02202610..2205640	Transcription factor BTF3
chr09	6523757	TY	G	A		24	49	3	87	3.09533e-07	6e-05	PGSC0003DMG400008855	02202610..2205640	Transcription factor BTF3
chr09	6523757	TSY	G	A		14	44	3	67	0.00127584	0.04179	PGSC0003DMG400008855	02202610..2205640	Transcription factor BTF3
chr09	6561900	TSC	C	G		10	21	0	25	0.0013374	0.01944	PGSC0003DMG401008856	02235000..2246100	Conserved gene of unknown function
chr09	6561900	TY	C	G		2	52	24	25	1.05404e-07	3e-05	PGSC0003DMG401008856	02235000..2246100	Conserved gene of unknown function
chr09	6561900	TSY	C	G		9	38	24	17	0.000174142	0.01164	PGSC0003DMG401008856	02235000..2246100	Conserved gene of unknown function
chr09	4986266	TSC	A	C		2	198	19	140	1.06758e-05	0.00056	PGSC0003DMG400003902	04612400..4622000	DNA binding protein
chr09	4986266	TY	A	C		1	179	25	225	1.42935e-05	0.00097	PGSC0003DMG400003902	04612400..4622000	DNA binding protein
chr09	4986266	TSY	A	C		1	148	19	196	0.00060218	0.02598	PGSC0003DMG400003902	04612400..4622000	DNA binding protein
chr09	4649926	TSC	G	A		186	52	215	20	5.97611e-05	0.00202	PGSC0003DMG400003868	04946800..4951900	Amino acid binding protein
chr09	4649926	TY	G	A		150	46	212	30	0.00333371	0.04525	PGSC0003DMG400003868	04946800..4951900	Amino acid binding protein
chr09	4649926	TSY	G	A		137	51	209	33	0.000568078	0.02502	PGSC0003DMG400003868	04946800..4951900	Amino acid binding protein
chr09	36686815	TSC	A	G		207	41	235	14	9.73445e-05	0.0029	PGSC0003DMG400018950	45450500..45460100	Phytochrome-interacting factor
chr09	36686815	TY	A	G		177	69	223	26	6.63124e-07	0.0001	PGSC0003DMG400018950	45450500..45460100	Phytochrome-interacting factor
chr09	36686815	TSY	A	G		184	64	235	13	1.40174e-10	0	PGSC0003DMG400018950	45450500..45460100	Phytochrome-interacting factor
chr09	36351931	TSC	C	T		218	28	235	9	0.0017384	0.02354	PGSC0003DMG400009744	45786300..45796200	Kinase
chr09	36351931	TY	C	T		224	19	241	5	0.00311421	0.04323	PGSC0003DMG400009744	45786300..45796200	Kinase
chr09	36351931	TSY	C	T		201	34	233	11	0.00023948	0.01433	PGSC0003DMG400009744	45786300..45796200	Kinase
chr09	22509251	TSC	A	C		93	13	53	23	0.00422587	0.04392	PGSC0003DMG400038756	46240400..46248700	GA22863 (unknown function)
chr09	22509251	TY	A	C		71	26	126	13	0.000591756	0.01384	PGSC0003DMG400038756	46240400..46248700	GA22863 (unknown function)
chr09	22509251	TSY	A	C		53	25	104	11	0.000126816	0.00946	PGSC0003DMG400038756	46240400..46248700	GA22863 (unknown function)
chr09	39972250	TSC	A	G		127	82	169	46	8.3792e-05	0.00259	PGSC0003DMG402012883	47434900..47442700	Conserved gene of unknown function
chr09	39972250	TY	A	G		136	84	184	59	0.00129264	0.02374	PGSC0003DMG402012883	47434900..47442700	Conserved gene of unknown function
chr09	39972250	TSY	A	G		117	82	187	49	5.58905e-06	0.00117	PGSC0003DMG402012883	47434900..47442700	Conserved gene of unknown function
chr09	40285049	TSC	C	T		39	182	66	119	4.02561e-05	0.00151	PGSC0003DMG400019363	47746300..47753300	Ribosome-recycling factor, chloroplastic
chr09	40285049	TY	C	T		51	137	99	141	0.00301535	0.0423	PGSC0003DMG400019363	47746300..47753300	Ribosome-recycling factor, chloroplastic
chr09	40285049	TSY	C	T		34	126	99	117	7.80978e-07	0.00029	PGSC0003DMG400019363	47746300..47753300	Ribosome-recycling factor, chloroplastic
chr09	39484423	TSC	G	T		38	48	54	21	0.000441328	0.00877	PGSC0003DMG400010312	49955800..49964900	Casein kinase
chr09	39484423	TY	G	T		36	51	70	39	0.00158275	0.02731	PGSC0003DMG400010312	49955800..49964900	Casein kinase
chr09	39484423	TSY	G	T		30	43	62	32	0.00170151	0.04996	PGSC0003DMG400010312	49955800..49964900	Casein kinase
chr09	43253053	TSC	A	G		123	93	62	124	2.30627e-06	0.00017	PGSC0003DMG400003848	51364560..51369030	Sugar transporter
chr09	43253053	TY	A	G		66	123	134	92	7.79557e-07	0.00011	PGSC0003DMG400003848	51364560..51369030	Sugar transporter
chr09	43253053	TSY	A	G		62	115	110	89	0.000118585	0.00907	PGSC0003DMG400003848	51364560..51369030	Sugar transporter
chr09	46213161	TSC	A	T		82	47	69	4	2.4642e-07	3e-05	PGSC0003DMG400039160	54747930..54751650	Autoinhibited calcium ATPase
chr09	46213161	TY	A	T		79	18	70	65	3.66809e-06	0.00035	PGSC0003DMG400039160	54747930..54751650	Autoinhibited calcium ATPase
chr09	46213161	TSY	A	T		67	20	62	57	0.000268393	0.01544	PGSC0003DMG400039160	54747930..54751650	Autoinhibited calcium ATPase
chr09	48751141	TSC	A	T		176	9	144	29	0.000261209	0.00599	PGSC0003DMG401017193	55782500..55788500	Mini zinc finger 1
chr09	48751141	TY	A	T		130	28	210	6	7.23323e-07	0.00011	PGSC0003DMG401017193	55782500..55788500	Mini zinc finger 1
chr09	48751141	TSY	A	T		119	17	194	5	0.000462167	0.02196	PGSC0003DMG401017193	55782500..55788500	Mini zinc finger 1
chr09	48751187	TSC	G	A		234	13	182	41	8.98583e-06	0.00049	PGSC0003DMG401017193	55782500..55788500	Mini zinc finger 1
chr09	48751187	TY	G	A		169	39	242	8	3.80194e-08	1e-05	PGSC0003DMG401017193	55782500..55788500	Mini zinc finger 1
chr09	48751187	TSY	G	A		156	24	242	8	0.000120109	0.00915	PGSC0003DMG401017193	55782500..55788500	Mini zinc finger 1
chr09	48707212	TSC	A	G		66	121	104	60	1.47084e-07	2e-05	PGSC0003DMG400017259	55821600..55836000	Agenet domain containing protein
chr09	48707212	TY	A	G		88	71	64	143	3.73418e-06	0.00036	PGSC0003DMG400017259	55821600..55836000	Agenet domain containing protein
chr09	48707212	TSY	A	G		77	79	59	130	0.000867476	0.03275	PGSC0003DMG400017259	55821600..55836000	Agenet domain containing protein
chr09	48693565	TSC	A	G		122	90	117	37	0.000246578	0.00574	PGSC0003DMG400017257	55840300..55846900	Cellulose synthase
chr09	48693565	TY	A	G		104	65	90	142	8.01724e-06	0.00063	PGSC0003DMG400017257	55840300..55846900	Cellulose synthase
chr09	48693565	TSY	A	G		94	52	71	129	1.3973e-07	9e-05	PGSC0003DMG400017257	55840300..55846900	Cellulose synthase
chr09	48466644	TSC	T	C		57	166	123	106	1.0695e-09	0	PGSC0003DMG400017248	56067600..56074400	1-aminocyclopropane-1-carboxylate oxidase homolog
chr09	48466644	TY	T	C		111	121	55	174	1.33361e-07	3e-05	PGSC0003DMG400017248	56067600..56074400	1-aminocyclopropane-1-carboxylate oxidase homolog
chr09	48466644	TSY	T	C		81	118	59	170	0.00132778	0.04285	PGSC0003DMG400017248	56067600..56074400	1-aminocyclopropane-1-carboxylate oxidase homolog
chr09	48436408	TSC	T	A		38	78	63	25	5.30151e-08	1e-05	PGSC0003DMG403017241	56099630..56101450	Desacetoxyvindoline 4-hydroxylase
chr09	48436408	TY	T	A		93	17	48	77	2.11985e-13	0	PGSC0003DMG403017241	56099630..56101450	Desacetoxyvindoline 4-hydroxylase
chr09	48436408	TSY	T	A		58	25	42	51	0.00131325	0.04257	PGSC0003DMG403017241	56099630..56101450	Desacetoxyvindoline 4-hydroxylase
chr09	48436434	TSC	A	G		34	65	58	23	6.70444e-07	7e-05	PGSC0003DMG403017241	56099630..56101450	Desacetoxyvindoline 4-hydroxylase
chr09	48436434	TY	A	G		84	13	42	64	2.86639e-12	0	PGSC0003DMG403017241	56099630..56101450	Desacetoxyvindoline 4-hydroxylase
chr09	48436434	TSY	A	G		53	19	35	44	0.000290492	0.01627	PGSC0003DMG403017241	56099630..56101450	Desacetoxyvindoline 4-hydroxylase
chr09	48436467	TSC	C	T		32	54	50	18	9.36365e-06	0.0005	PGSC0003DMG403017241	56099630..56101450	Desacetoxyvindoline 4-hydroxylase
chr09	48436467	TY	C	T		69	10	37	56	1.02826e-10	0	PGSC0003DMG403017241	56099630..56101450	Desacetoxyvindoline 4-hydroxylase
chr09	48436467	TSY	C	T		48	16	33	38	0.000846804	0.03228	PGSC0003DMG403017241	56099630..56101450	Desacetoxyvindoline 4-hydroxylase
chr09	48436530	TSC	A	T		50	105	79	46	3.33104e-07	4e-05	PGSC0003DMG403017241	56099630..56101450	Desacetoxyvindoline 4-hydroxylase
chr09	48436530	TY	A	T		101	37	51	101	1.17895e-11	0	PGSC0003DMG403017241	56099630..56101450	Desacetoxyvindoline 4-hydroxylase
chr09	48436530	TSY	A	T		76	46	45	69	0.000672737	0.02789	PGSC0003DMG403017241	56099630..56101450	Desacetoxyvindoline 4-hydroxylase
chr09	48436535	TSC	A	G		54	101	82	44	4.54055e-07	5e-05	PGSC0003DMG403017241	56099630..56101450	Desacetoxyvindoline 4-hydroxylase
chr09	48436535	TY	A	G		105	32	52	97	1.06363e-12	0	PGSC0003DMG403017241	56099630..56101450	Desacetoxyvindoline 4-hydroxylase
chr09	48436535	TSY	A	G		79	43	45	67	0.000228999	0.01389	PGSC0003DMG403017241	56099630..56101450	Desacetoxyvindoline 4-hydroxylase
chr09	48436551	TSC	A	G		37	74	70	21	6.10098e-10	0	PGSC0003DMG403017241	56099630..56101450	Desacetoxyvindoline 4-hydroxylase
chr09	48436551	TY	A	G		82	22	46	78	1.77879e-10	0	PGSC0003DMG403017241	56099630..56101450	Desacetoxyvindoline 4-hydroxylase
chr09	48436551	TSY	A	G		62	32	39	56	0.000774139	0.0305	PGSC0003DMG403017241	56099630..56101450	Desacetoxyvindoline 4-hydroxylase
chr09	47659298	TSC	C	G	A/G	50	184	24	202	0.00217462	0.02758	PGSC0003DMG400017156	56875870..56880010	Heterogeneous nuclear ribonucleoprotein 27C
chr09	47659298	TY	C	G	A/G	14	223	56	174	2.12024e-08	1e-05	PGSC0003DMG400017156	56875870..56880010	Heterogeneous nuclear ribonucleoprotein 27C
chr09	47659298	TSY	C	G	A/G	26	204	59	166	6.07438e-05	0.00586	PGSC0003DMG400017156	56875870..56880010	Heterogeneous nuclear ribonucleoprotein 27C
chr09	47659305	TSC	C	T		147	100	116	133	0.00407457	0.04283	PGSC0003DMG400017156	56875870..56880010	Heterogeneous nuclear ribonucleoprotein 27C
chr09	47659305	TY	C	T		106	144	152	92	1.01174e-05	0.00074	PGSC0003DMG400017156	56875870..56880010	Heterogeneous nuclear ribonucleoprotein 27C
chr09	47659305	TSY	C	T		100	136	146	94	7.67573e-05	0.00679	PGSC0003DMG400017156	56875870..56880010	Heterogeneous nuclear ribonucleoprotein 27C
chr09	50186570	TSC	A	C		174	48	178	20	0.00140906	0.0202	PGSC0003DMG401029631	58528800..58537600	Pleiotropic drug resistance protein 1
chr09	50186570	TY	A	C		135	48	194	18	2.88233e-06	0.0003	PGSC0003DMG401029631	58528800..58537600	Pleiotropic drug resistance protein 1
chr09	50186570	TSY	A	C		131	40	167	19	0.00096198	0.03489	PGSC0003DMG401029631	58528800..58537600	Pleiotropic drug resistance protein 1
chr09	50186601	TSC	C	T		176	61	155	21	0.000462922	0.00908	PGSC0003DMG401029631	58528800..58537600	Pleiotropic drug resistance protein 1
chr09	50186601	TY	C	T		133	52	228	20	4.25565e-08	1e-05	PGSC0003DMG401029631	58528800..58537600	Pleiotropic drug resistance protein 1
chr09	50186601	TSY	C	T		135	48	197	21	1.60765e-05	0.00239	PGSC0003DMG401029631	58528800..58537600	Pleiotropic drug resistance protein 1
chr09	50374839	TSC	G	T		183	67	184	33	0.00230151	0.02872	PGSC0003DMG400029636	58723800..58730500	PMP, peripheral myelin protein
chr09	50374839	TY	G	T		162	32	177	73	0.00227121	0.03493	PGSC0003DMG400029636	58723800..58730500	PMP, peripheral myelin protein
chr09	50374839	TSY	G	T		151	21	182	65	0.000523914	0.02377	PGSC0003DMG400029636	58723800..58730500	PMP, peripheral myelin protein
chr09	50374852	TSC	A	G		221	27	150	57	5.88413e-06	0.00036	PGSC0003DMG400029636	58723800..58730500	PMP, peripheral myelin protein
chr09	50374852	TY	A	G		142	54	229	19	2.74309e-08	1e-05	PGSC0003DMG400029636	58723800..58730500	PMP, peripheral myelin protein
chr09	50374852	TSY	A	G		127	45	218	27	7.16342e-05	0.0065	PGSC0003DMG400029636	58723800..58730500	PMP, peripheral myelin protein
chr09	52921489	TSC	A	T		95	55	72	83	0.00396307	0.04199	PGSC0003DMG400021606	61166200..61175700	Aspartic proteinase nepenthesin-1	Extracellular proteinase found in the pitcher fluid of carnivorous plants
chr09	52921489	TY	A	T		68	68	131	66	0.00309888	0.0431	PGSC0003DMG400021606	61166200..61175700	Aspartic proteinase nepenthesin-1
chr09	52921489	TSY	A	T		35	50	106	47	3.26634e-05	0.00384	PGSC0003DMG400021606	61166200..61175700	Aspartic proteinase nepenthesin-1
chr10	336569	TSC	G	A		7	47	0	65	0.00316152	0.03586	PGSC0003DMG400014413	01095900..1101900	Transcription initiation factor tfiid
chr10	336569	TY	G	A		0	49	15	66	0.00100098	0.01991	PGSC0003DMG400014413	01095900..1101900	Transcription initiation factor tfiid
chr10	336569	TSY	G	A		0	46	15	63	0.000959368	0.03483	PGSC0003DMG400014413	01095900..1101900	Transcription initiation factor tfiid
chr10	330633	TSC	C	T		27	151	3	165	4.50381e-06	0.00029	PGSC0003DMG400014414	01102700..1110900	EH-domain-containing protein
chr10	330633	TY	C	T		0	136	23	204	1.94905e-05	0.00121	PGSC0003DMG400014414	01102700..1110900	EH-domain-containing protein
chr10	330633	TSY	C	T		3	124	22	158	0.00134471	0.04321	PGSC0003DMG400014414	01102700..1110900	EH-domain-containing protein
chr10	330692	TSC	G	A	G/S	26	126	2	133	3.61566e-06	0.00025	PGSC0003DMG400014414	01102700..1110900	EH-domain-containing protein
chr10	330692	TY	G	A	G/S	1	112	27	128	2.56266e-06	0.00027	PGSC0003DMG400014414	01102700..1110900	EH-domain-containing protein
chr10	330692	TSY	G	A	G/S	3	111	29	117	1.38737e-05	0.00216	PGSC0003DMG400014414	01102700..1110900	EH-domain-containing protein
chr10	324151	TSC	G	A		68	32	84	11	0.000886455	0.0145	PGSC0003DMG400014415	01111430..1113810	Extracellular ligand-gated ion channel
chr10	324151	TY	G	A		54	27	113	21	0.0038241	0.04961	PGSC0003DMG400014415	01111430..1113810	Extracellular ligand-gated ion channel
chr10	324151	TSY	G	A		40	28	96	14	2.24542e-05	0.00301	PGSC0003DMG400014415	01111430..1113810	Extracellular ligand-gated ion channel
chr10	106378	TSC	C	T		56	60	64	18	3.03968e-05	0.00122	PGSC0003DMG400014427	01330200..1334790	Homeobox protein
chr10	106378	TY	C	T		54	40	111	35	0.00282529	0.04049	PGSC0003DMG400014427	01330200..1334790	Homeobox protein
chr10	106378	TSY	C	T		34	45	113	32	3.44898e-07	0.00016	PGSC0003DMG400014427	01330200..1334790	Homeobox protein
chr10	1552320	TSC	A	G		116	29	36	53	1.38295e-09	0	PGSC0003DMG400025015	01550610..1552960	60S ribosomal protein L8
chr10	1552320	TY	A	G		54	57	148	43	5.52075e-07	9e-05	PGSC0003DMG400025015	01550610..1552960	60S ribosomal protein L8
chr10	1552320	TSY	A	G		63	46	126	35	0.000415946	0.02052	PGSC0003DMG400025015	01550610..1552960	60S ribosomal protein L8
chr10	1552361	TSC	A	C		33	115	6	95	0.00034856	0.00739	PGSC0003DMG400025015	01550610..1552960	60S ribosomal protein L8
chr10	1552361	TY	A	C		2	121	36	135	2.0298e-07	4e-05	PGSC0003DMG400025015	01550610..1552960	60S ribosomal protein L8
chr10	1552361	TSY	A	C		6	115	32	109	3.52972e-05	0.00405	PGSC0003DMG400025015	01550610..1552960	60S ribosomal protein L8
chr10	1627799	TSC	T	C		139	43	83	75	4.60713e-06	0.0003	PGSC0003DMG400025021	01626590..1631540	Benzoquinone reductase
chr10	1627799	TY	T	C		73	83	148	69	4.60131e-05	0.00227	PGSC0003DMG400025021	01626590..1631540	Benzoquinone reductase
chr10	1627799	TSY	T	C		85	62	142	48	0.00150306	0.04641	PGSC0003DMG400025021	01626590..1631540	Benzoquinone reductase
chr10	1770734	TSC	G	A		67	24	20	71	2.84435e-12	0	PGSC0003DMG400025029	01764700..1771200	Stromal membrane-associated protein
chr10	1770734	TY	G	A		21	74	63	40	3.01876e-08	1e-05	PGSC0003DMG400025029	01764700..1771200	Stromal membrane-associated protein
chr10	1770734	TSY	G	A		28	46	56	29	0.000473857	0.02231	PGSC0003DMG400025029	01764700..1771200	Stromal membrane-associated protein
chr10	1770790	TSC	A	G		81	32	28	77	3.6469e-11	0	PGSC0003DMG400025029	01764700..1771200	Stromal membrane-associated protein
chr10	1770790	TY	A	G		23	83	79	47	2.6914e-10	0	PGSC0003DMG400025029	01764700..1771200	Stromal membrane-associated protein
chr10	1770790	TSY	A	G		35	52	71	36	0.000305465	0.01681	PGSC0003DMG400025029	01764700..1771200	Stromal membrane-associated protein
chr10	1911195	TSC	C	T		54	42	79	12	4.39235e-06	0.00028	PGSC0003DMG400025035	01908140..1912350	Cmp-2-keto-3-deoctulosonate (Cmp-kdo) cytidyltransferase
chr10	1911195	TY	C	T		83	16	41	31	0.000128439	0.00472	PGSC0003DMG400025035	01908140..1912350	Cmp-2-keto-3-deoctulosonate (Cmp-kdo) cytidyltransferase
chr10	1911195	TSY	C	T		56	13	24	25	0.000306655	0.01685	PGSC0003DMG400025035	01908140..1912350	Cmp-2-keto-3-deoctulosonate (Cmp-kdo) cytidyltransferase
chr10	1920325	TSC	C	A	A/S	177	41	190	14	0.000263119	0.00602	PGSC0003DMG400025036	01912900..1920700	Nucleic acid binding protein
chr10	1920325	TY	C	A	A/S	152	60	198	22	1.23164e-06	0.00016	PGSC0003DMG400025036	01912900..1920700	Nucleic acid binding protein
chr10	1920325	TSY	C	A	A/S	127	51	193	25	1.923e-05	0.00269	PGSC0003DMG400025036	01912900..1920700	Nucleic acid binding protein
chr10	1924886	TSC	G	A		206	44	231	18	0.000600298	0.01095	PGSC0003DMG400025037	01921300..1927200	Ubiquitin conjugating enzyme
chr10	1924886	TY	G	A		188	62	226	23	4.45446e-06	0.00041	PGSC0003DMG400025037	01921300..1927200	Ubiquitin conjugating enzyme
chr10	1924886	TSY	G	A		182	56	225	23	2.34377e-05	0.00309	PGSC0003DMG400025037	01921300..1927200	Ubiquitin conjugating enzyme
chr10	2343359	TSC	A	G	K/R	160	90	86	164	4.80125e-11	0	PGSC0003DMG400021254	02522560..2525820	Rhamnose synthase
chr10	2343359	TY	A	G	K/R	78	171	149	101	2.4399e-10	0	PGSC0003DMG400021254	02522560..2525820	Rhamnose synthase
chr10	2343359	TSY	A	G	K/R	105	144	144	106	0.000661952	0.02762	PGSC0003DMG400021254	02522560..2525820	Rhamnose synthase
chr10	27272568	TSC	A	G		17	231	0	246	1.15036e-05	0.00059	PGSC0003DMG400008262	43477210..43479730	Nitrite reductase
chr10	27272568	TY	A	G		0	249	15	235	4.91632e-05	0.00239	PGSC0003DMG400008262	43477210..43479730	Nitrite reductase
chr10	27272568	TSY	A	G		0	248	17	232	1.15035e-05	0.0019	PGSC0003DMG400008262	43477210..43479730	Nitrite reductase
chr10	39824099	TSC	A	G		145	38	150	9	5.7878e-05	0.00197	PGSC0003DMG400016830	48157400..48166000	Pantothenate kinase
chr10	39824099	TY	A	G		152	15	181	56	0.000107637	0.00415	PGSC0003DMG400016830	48157400..48166000	Pantothenate kinase
chr10	39824099	TSY	A	G		124	8	159	38	0.000577972	0.0253	PGSC0003DMG400016830	48157400..48166000	Pantothenate kinase
chr10	42025263	TSC	T	C		92	31	91	10	0.00319859	0.03615	PGSC0003DMG400011863	49477040..49481110	Protein phosphatase-2c
chr10	42025263	TY	T	C		88	13	101	42	0.00292023	0.0414	PGSC0003DMG400011863	49477040..49481110	Protein phosphatase-2c
chr10	42025263	TSY	T	C		74	11	85	42	0.00108862	0.0378	PGSC0003DMG400011863	49477040..49481110	Protein phosphatase-2c
chr10	50372547	TSC	T	A		137	58	143	25	0.00104362	0.01628	PGSC0003DMG400019124	50285900..50292400	Yippee family protein
chr10	50372547	TY	T	A		144	34	150	84	0.000180675	0.00603	PGSC0003DMG400019124	50285900..50292400	Yippee family protein
chr10	50372547	TSY	T	A		107	36	120	87	0.00138907	0.04406	PGSC0003DMG400019124	50285900..50292400	Yippee family protein
chr10	50372558	TSC	C	T		150	61	151	26	0.000921957	0.01491	PGSC0003DMG400019124	50285900..50292400	Yippee family protein
chr10	50372558	TY	C	T		156	35	161	89	7.03611e-05	0.00307	PGSC0003DMG400019124	50285900..50292400	Yippee family protein
chr10	50372558	TSY	C	T		109	37	128	91	0.00168627	0.04971	PGSC0003DMG400019124	50285900..50292400	Yippee family protein
chr10	50372580	TSC	C	T		146	50	139	18	0.00102778	0.0161	PGSC0003DMG400019124	50285900..50292400	Yippee family protein
chr10	50372580	TY	C	T		144	27	154	81	2.33049e-05	0.00138	PGSC0003DMG400019124	50285900..50292400	Yippee family protein
chr10	50372580	TSY	C	T		109	32	130	86	0.000827528	0.03182	PGSC0003DMG400019124	50285900..50292400	Yippee family protein
chr10	50729958	TSC	T	G		183	43	110	87	2.91565e-08	1e-05	PGSC0003DMG400019131	50647700..50649800	Beta tubulin
chr10	50729958	TY	T	G		147	71	170	37	0.000540213	0.013	PGSC0003DMG400019131	50647700..50649800	Beta tubulin
chr10	50729958	TSY	T	G		150	63	175	30	0.000254348	0.0149	PGSC0003DMG400019131	50647700..50649800	Beta tubulin
chr10	46421753	TSC	G	A		9	20	0	39	0.000203226	0.00497	PGSC0003DMG400011126	53611660..53612850	Gene of unknown function
chr10	46421753	TY	G	A		12	54	0	58	0.000365136	0.00989	PGSC0003DMG400011126	53611660..53612850	Gene of unknown function
chr10	46421753	TSY	G	A		12	19	0	42	7.67561e-06	0.00144	PGSC0003DMG400011126	53611660..53612850	Gene of unknown function
chr10	48962684	TSC	G	C		196	32	148	61	0.000161695	0.0042	PGSC0003DMG400028146	56153000..56158400	Aluminum-activated malate transporter
chr10	48962684	TY	G	C		174	31	181	68	0.00198082	0.0318	PGSC0003DMG400028146	56153000..56158400	Aluminum-activated malate transporter
chr10	48962684	TSY	G	C		148	22	176	73	7.86101e-05	0.00689	PGSC0003DMG400028146	56153000..56158400	Aluminum-activated malate transporter
chr10	49037404	TSC	A	G		207	16	168	51	2.25213e-06	0.00017	PGSC0003DMG400028230	56227070..56230070	Mal d 1-associated protein (Major allergen)
chr10	49037404	TY	A	G		204	26	184	52	0.00193771	0.03132	PGSC0003DMG400028230	56227070..56230070	Mal d 1-associated protein (Major allergen)
chr10	49037404	TSY	A	G		207	5	172	39	1.62177e-08	2e-05	PGSC0003DMG400028230	56227070..56230070	Mal d 1-associated protein (Major allergen)
chr10	43751652	TSC	T	G		177	70	233	16	4.65981e-11	0	PGSC0003DMG401011442	58895330..58898180	Protein phosphatase 2c
chr10	43751652	TY	T	G		230	14	190	59	1.06874e-08	0	PGSC0003DMG401011442	58895330..58898180	Protein phosphatase 2c
chr10	43751652	TSY	T	G		223	23	197	52	0.000403104	0.02012	PGSC0003DMG401011442	58895330..58898180	Protein phosphatase 2c
chr10	43842065	TSC	T	C		142	73	169	33	4.52151e-05	0.00165	PGSC0003DMG400011432	58982290..58986280	Protein translocase
chr10	43842065	TY	T	C		172	34	161	72	0.00050468	0.01238	PGSC0003DMG400011432	58982290..58986280	Protein translocase
chr10	43842065	TSY	T	C		168	32	155	68	0.000550899	0.02455	PGSC0003DMG400011432	58982290..58986280	Protein translocase
chr10	44064678	TSC	C	T		180	42	190	12	6.19844e-05	0.00208	PGSC0003DMG400008369	59205390..59209180	Phosphatidylinositol-4-phosphate 5-kinase
chr10	44064678	TY	C	T		214	14	190	35	0.00137287	0.02476	PGSC0003DMG400008369	59205390..59209180	Phosphatidylinositol-4-phosphate 5-kinase
chr10	44064678	TSY	C	T		191	9	190	34	0.000303224	0.01673	PGSC0003DMG400008369	59205390..59209180	Phosphatidylinositol-4-phosphate 5-kinase
chr10	44099289	TSC	T	C		116	118	147	81	0.00139488	0.02006	PGSC0003DMG401008361	59241040..59243230	Conserved gene of unknown function	PGSC0003DMG402008361
chr10	44099289	TY	T	C		178	55	120	111	4.75633e-08	1e-05	PGSC0003DMG401008361	59241040..59243230	Conserved gene of unknown function	PGSC0003DMG402008361
chr10	44099289	TSY	T	C		138	49	127	103	9.78139e-05	0.008	PGSC0003DMG401008361	59241040..59243230	Conserved gene of unknown function	PGSC0003DMG402008361
chr10	44114258	TSC	A	G		189	55	170	21	0.00211608	0.02706	PGSC0003DMG400008376	59252900..59258100	Conserved gene of unknown function
chr10	44114258	TY	A	G		199	6	182	58	2.36938e-11	0	PGSC0003DMG400008376	59252900..59258100	Conserved gene of unknown function
chr10	44114258	TSY	A	G		183	17	185	50	0.000274668	0.01567	PGSC0003DMG400008376	59252900..59258100	Conserved gene of unknown function
chr10	43402768	TSC	A	G		82	94	77	30	4.09606e-05	0.00153	PGSC0003DMG400007182	59513400..59519400	DNA methyltransferase
chr10	43402768	TY	A	G		94	16	91	98	6.05e-11	0	PGSC0003DMG400007182	59513400..59519400	DNA methyltransferase
chr10	43402768	TSY	A	G		67	26	69	83	6.33435e-05	0.00601	PGSC0003DMG400007182	59513400..59519400	DNA methyltransferase
chr10	43402769	TSC	A	G		82	96	77	31	3.018e-05	0.00121	PGSC0003DMG400007182	59513400..59519400	DNA methyltransferase
chr10	43402769	TY	A	G		97	18	92	98	1.39558e-10	0	PGSC0003DMG400007182	59513400..59519400	DNA methyltransferase
chr10	43402769	TSY	A	G		70	27	69	83	4.45455e-05	0.00473	PGSC0003DMG400007182	59513400..59519400	DNA methyltransferase
chr11	3104632	TSC	G	A		201	48	153	89	2.12875e-05	0.00093	PGSC0003DMG400015666	01936780..1940280	ATP binding protein
chr11	3104632	TY	G	A		135	110	193	55	1.25033e-07	3e-05	PGSC0003DMG400015666	01936780..1940280	ATP binding protein
chr11	3104632	TSY	G	A		150	95	193	57	0.000138389	0.01001	PGSC0003DMG400015666	01936780..1940280	ATP binding protein
chr11	3671413	TSC	T	G		75	142	37	155	0.000566052	0.0105	PGSC0003DMG400016194	02163330..2164890	UDP-rhamnose:rhamnosyltransferase
chr11	3671413	TY	T	G		35	138	85	159	0.00140253	0.02512	PGSC0003DMG400016194	02163330..2164890	UDP-rhamnose:rhamnosyltransferase
chr11	3671413	TSY	T	G		31	141	90	141	5.74404e-06	0.00119	PGSC0003DMG400016194	02163330..2164890	UDP-rhamnose:rhamnosyltransferase
chr11	3674033	TSC	C	A	L/F	126	30	67	53	1.05093e-05	0.00055	PGSC0003DMG400016195	02166000..2167380	UDP-glycosyltransferase 91D1
chr11	3674033	TY	C	A	L/F	65	48	128	39	0.000955295	0.01926	PGSC0003DMG400016195	02166000..2167380	UDP-glycosyltransferase 91D1
chr11	3674033	TSY	C	A	L/F	73	42	121	24	0.000309504	0.01693	PGSC0003DMG400016195	02166000..2167380	UDP-glycosyltransferase 91D1
chr11	3818033	TSC	C	T	T/I	26	153	55	105	2.21167e-05	0.00096	PGSC0003DMG400016135	02309290..2310570	Tyrosine phosphatase
chr11	3818033	TY	C	T	T/I	46	112	93	114	0.002311	0.03531	PGSC0003DMG400016135	02309290..2310570	Tyrosine phosphatase
chr11	3818033	TSY	C	T	T/I	35	110	91	92	2.43331e-06	0.00065	PGSC0003DMG400016135	02309290..2310570	Tyrosine phosphatase
chr11	3902405	TSC	T	C		24	79	43	53	0.00161168	0.02228	PGSC0003DMG400016205	02393330..2396300	Conserved gene of unknown function
chr11	3902405	TY	T	C		43	79	91	78	0.00194221	0.03137	PGSC0003DMG400016205	02393330..2396300	Conserved gene of unknown function
chr11	3902405	TSY	T	C		23	72	86	63	2.32711e-07	0.00012	PGSC0003DMG400016205	02393330..2396300	Conserved gene of unknown function
chr11	3902437	TSC	A	G		19	67	37	43	0.00167767	0.02294	PGSC0003DMG400016205	02393330..2396300	Conserved gene of unknown function
chr11	3902437	TY	A	G		36	71	74	62	0.00177561	0.02955	PGSC0003DMG400016205	02393330..2396300	Conserved gene of unknown function
chr11	3902437	TSY	A	G		18	63	69	48	2.70571e-07	0.00014	PGSC0003DMG400016205	02393330..2396300	Conserved gene of unknown function
chr11	4286171	TSC	G	A		146	72	118	110	0.00144078	0.02053	PGSC0003DMG401016226	02777180..2780430	Phospho-2-dehydro-3-deoxyheptonate aldolase 2, chloroplastic
chr11	4286171	TY	G	A		96	126	138	85	9.69834e-05	0.00386	PGSC0003DMG401016226	02777180..2780430	Phospho-2-dehydro-3-deoxyheptonate aldolase 2, chloroplastic
chr11	4286171	TSY	G	A		101	120	138	88	0.00126671	0.0416	PGSC0003DMG401016226	02777180..2780430	Phospho-2-dehydro-3-deoxyheptonate aldolase 2, chloroplastic
chr11	4536639	TSC	C	T		30	20	17	43	0.00102948	0.01612	PGSC0003DMG400016240	03026100..3033900	Beta-hexosaminidase
chr11	4536639	TY	C	T		19	45	61	22	1.50469e-07	3e-05	PGSC0003DMG400016240	03026100..3033900	Beta-hexosaminidase
chr11	4536639	TSY	C	T		16	33	51	24	0.000195474	0.01253	PGSC0003DMG400016240	03026100..3033900	Beta-hexosaminidase
chr11	4619023	TSC	C	T		42	206	14	208	0.000340194	0.00726	PGSC0003DMG400016172	03101800..3115100	Leucine zipper-ef-hand containing transmembrane protein
chr11	4619023	TY	C	T		30	219	63	185	0.000138959	0.005	PGSC0003DMG400016172	03101800..3115100	Leucine zipper-ef-hand containing transmembrane protein
chr11	4619023	TSY	C	T		32	195	65	184	0.00136214	0.04352	PGSC0003DMG400016172	03101800..3115100	Leucine zipper-ef-hand containing transmembrane protein
chr11	4667560	TSC	C	A		239	11	151	58	1.17615e-12	0	PGSC0003DMG401016246	03154900..3162300	Latex cyanogenic beta glucosidase
chr11	4667560	TY	C	A		176	58	227	23	4.92064e-06	0.00044	PGSC0003DMG401016246	03154900..3162300	Latex cyanogenic beta glucosidase
chr11	4667560	TSY	C	A		193	46	222	21	0.000910431	0.03376	PGSC0003DMG401016246	03154900..3162300	Latex cyanogenic beta glucosidase
chr11	4667651	TSC	G	T		55	50	21	52	0.00205194	0.02648	PGSC0003DMG401016246	03154900..3162300	Latex cyanogenic beta glucosidase
chr11	4667651	TY	G	T		33	36	82	31	0.000929189	0.01891	PGSC0003DMG401016246	03154900..3162300	Latex cyanogenic beta glucosidase
chr11	4667651	TSY	G	T		30	31	76	17	3.3289e-05	0.0039	PGSC0003DMG401016246	03154900..3162300	Latex cyanogenic beta glucosidase
chr11	4674620	TSC	T	C		214	8	136	47	4.7068e-11	0	PGSC0003DMG402016246	03162700..3169400	30S ribosomal protein S5
chr11	4674620	TY	T	C		124	60	225	16	4.77217e-12	0	PGSC0003DMG402016246	03162700..3169400	30S ribosomal protein S5
chr11	4674620	TSY	T	C		118	42	214	22	1.16036e-05	0.00191	PGSC0003DMG402016246	03162700..3169400	30S ribosomal protein S5
chr11	6885790	TSC	G	A		57	54	34	88	0.000282239	0.00634	PGSC0003DMG400007429	03537400..3542800	60S ribosomal protein L38
chr11	6885790	TY	G	A		26	102	83	58	1.22156e-10	0	PGSC0003DMG400007429	03537400..3542800	60S ribosomal protein L38
chr11	6885790	TSY	G	A		18	88	81	62	1.61941e-10	0	PGSC0003DMG400007429	03537400..3542800	60S ribosomal protein L38
chr11	6885829	TSC	C	A		81	26	69	56	0.00147168	0.02085	PGSC0003DMG400007429	03537400..3542800	60S ribosomal protein L38
chr11	6885829	TY	C	A		59	65	88	32	4.70167e-05	0.00231	PGSC0003DMG400007429	03537400..3542800	60S ribosomal protein L38
chr11	6885829	TSY	C	A		46	54	82	38	0.000987716	0.03551	PGSC0003DMG400007429	03537400..3542800	60S ribosomal protein L38
chr11	7165847	TSC	G	A		237	12	173	47	5.07348e-08	1e-05	PGSC0003DMG400031081	03818400..3823600	ATP binding protein
chr11	7165847	TY	G	A		180	54	232	17	3.60994e-07	6e-05	PGSC0003DMG400031081	03818400..3823600	ATP binding protein
chr11	7165847	TSY	G	A		176	44	230	19	0.000117775	0.00902	PGSC0003DMG400031081	03818400..3823600	ATP binding protein
chr11	5523338	TSC	G	A		56	111	16	92	0.000681967	0.012	PGSC0003DMG400027327	04344700..4351300	Protein tyrosine phosphatase
chr11	5523338	TY	G	A		22	71	73	90	0.00077103	0.01662	PGSC0003DMG400027327	04344700..4351300	Protein tyrosine phosphatase
chr11	5523338	TSY	G	A		21	74	60	81	0.00128275	0.04193	PGSC0003DMG400027327	04344700..4351300	Protein tyrosine phosphatase
chr11	6671216	TSC	C	T		73	52	94	19	3.36199e-05	0.00132	PGSC0003DMG400023969	05463880..5467160	Conserved gene of unknown function
chr11	6671216	TY	C	T		87	7	129	63	8.70038e-07	0.00012	PGSC0003DMG400023969	05463880..5467160	Conserved gene of unknown function
chr11	6671216	TSY	C	T		68	12	101	58	0.000505591	0.02325	PGSC0003DMG400023969	05463880..5467160	Conserved gene of unknown function
chr11	6741634	TSC	G	A		196	39	162	62	0.00478462	0.04798	PGSC0003DMG400023966	05532640..5536980	Multiple myeloma tumor-associated protein
chr11	6741634	TY	G	A		144	94	193	45	1.08791e-06	0.00015	PGSC0003DMG400023966	05532640..5536980	Multiple myeloma tumor-associated protein
chr11	6741634	TSY	G	A		162	71	210	32	6.82298e-06	0.00132	PGSC0003DMG400023966	05532640..5536980	Multiple myeloma tumor-associated protein
chr11	212331	TSC	C	T		52	48	54	13	0.000161085	0.00419	PGSC0003DMG400000988	06415614..6415635	Synovial sarcoma associated ss18 protein
chr11	212331	TY	C	T		45	6	94	46	0.00325357	0.04451	PGSC0003DMG400000988	06415614..6415635	Synovial sarcoma associated ss18 protein
chr11	212331	TSY	C	T		43	2	89	41	0.000103286	0.0083	PGSC0003DMG400000988	06415614..6415635	Synovial sarcoma associated ss18 protein
chr11	1413677	TSC	T	C		118	107	111	41	6.59449e-05	0.00217	PGSC0003DMG400003989	07617300..7609500	Heat shock protein binding protein
chr11	1413677	TY	T	C		66	88	162	85	1.21302e-05	0.00085	PGSC0003DMG400003989	07617300..7609500	Heat shock protein binding protein
chr11	1413677	TSY	T	C		53	104	142	70	3.33093e-10	0	PGSC0003DMG400003989	07617300..7609500	Heat shock protein binding protein
chr11	8100400	TSC	G	A		29	86	55	72	0.00439018	0.04515	PGSC0003DMG400006048	08476420..8479490	Conserved gene of unknown function
chr11	8100400	TY	G	A		63	59	55	115	0.00109623	0.02118	PGSC0003DMG400006048	08476420..8479490	Conserved gene of unknown function
chr11	8100400	TSY	G	A		44	35	49	105	0.000648238	0.02725	PGSC0003DMG400006048	08476420..8479490	Conserved gene of unknown function
chr11	8100401	TSC	A	T	I/L	29	84	55	71	0.00434846	0.04484	PGSC0003DMG400006048	08476420..8479490	Conserved gene of unknown function
chr11	8100401	TY	A	T	I/L	61	58	56	115	0.00228083	0.03502	PGSC0003DMG400006048	08476420..8479490	Conserved gene of unknown function
chr11	8100401	TSY	A	T	I/L	43	34	49	105	0.000594372	0.02577	PGSC0003DMG400006048	08476420..8479490	Conserved gene of unknown function
chr11	9422323	TSC	C	A	V/L	53	30	50	8	0.00368655	0.03993	PGSC0003DMG400044200	09485030..9488230	Gene of unknown function
chr11	9422323	TY	C	A	V/L	46	26	80	9	9.27137e-05	0.00375	PGSC0003DMG400044200	09485030..9488230	Gene of unknown function
chr11	9422323	TSY	C	A	V/L	35	31	68	7	4.42392e-07	0.0002	PGSC0003DMG400044200	09485030..9488230	Gene of unknown function
chr11	9422415	TSC	C	T		162	38	101	49	0.00403361	0.04252	PGSC0003DMG400044200	09485030..9488230	Gene of unknown function
chr11	9422415	TY	C	T		102	63	177	33	8.72493e-07	0.00012	PGSC0003DMG400044200	09485030..9488230	Gene of unknown function
chr11	9422415	TSY	C	T		92	44	153	23	4.87769e-05	0.00505	PGSC0003DMG400044200	09485030..9488230	Gene of unknown function
chr11	9632480	TSC	C	T		57	20	21	28	0.000655176	0.01165	PGSC0003DMG400029024	10254790..10257600	Nucleic acid binding protein
chr11	9632480	TY	C	T		30	29	89	26	0.000536926	0.01294	PGSC0003DMG400029024	10254790..10257600	Nucleic acid binding protein
chr11	9632480	TSY	C	T		35	29	79	18	0.000366012	0.01891	PGSC0003DMG400029024	10254790..10257600	Nucleic acid binding protein
chr11	27156424	TSC	G	A		135	13	164	68	8.19497e-07	8e-05	PGSC0003DMG400040570	26566680..26571700	Gene of unknown function
chr11	27156424	TY	G	T		115	97	142	11	5.009e-17	0	PGSC0003DMG400040570	26566680..26571700	Gene of unknown function
chr11	27156424	TSY	G	T		107	75	147	12	2.32209e-13	0	PGSC0003DMG400040570	26566680..26571700	Gene of unknown function
chr11	36440960	TSC	T	A	I/L	91	112	107	66	0.00128872	0.01892	PGSC0003DMG400000457	39252000..39259000	Lethal leaf spot 1
chr11	36440960	TY	T	A	I/L	76	108	152	68	2.49163e-08	1e-05	PGSC0003DMG400000457	39252000..39259000	Lethal leaf spot 1
chr11	36440960	TSY	T	A	I/L	63	98	141	55	6.17281e-10	0	PGSC0003DMG400000457	39252000..39259000	Lethal leaf spot 1
chr11	36440962	TSC	C	T	S/N	168	33	102	65	1.68163e-06	0.00014	PGSC0003DMG400000457	39252000..39259000	Lethal leaf spot 1
chr11	36440962	TY	C	T	S/N	136	45	130	86	0.00185666	0.03045	PGSC0003DMG400000457	39252000..39259000	Lethal leaf spot 1
chr11	36440962	TSY	C	T	S/N	136	22	115	77	5.32543e-08	4e-05	PGSC0003DMG400000457	39252000..39259000	Lethal leaf spot 1
chr11	36459880	TSC	A	T	I/K	238	11	211	38	6.37765e-05	0.00212	PGSC0003DMG400000459	39272900..39282400	PHD zinc finger protein
chr11	36459880	TY	A	T	I/K	184	65	233	17	3.22462e-09	0	PGSC0003DMG400000459	39272900..39282400	PHD zinc finger protein
chr11	36459880	TSY	A	T	I/K	181	54	233	16	2.42196e-07	0.00013	PGSC0003DMG400000459	39272900..39282400	PHD zinc finger protein
chr11	36754280	TSC	C	T		98	10	60	20	0.00461536	0.04679	PGSC0003DMG400000464	39566900..39572700	OB-fold nucleic acid binding domain containing protein
chr11	36754280	TY	C	T		69	6	104	36	0.0018837	0.03074	PGSC0003DMG400000464	39566900..39572700	OB-fold nucleic acid binding domain containing protein
chr11	36754280	TSY	C	T		64	3	84	32	6.5967e-05	0.00617	PGSC0003DMG400000464	39566900..39572700	OB-fold nucleic acid binding domain containing protein
chr11	37316941	TSC	T	C		41	100	47	50	0.00270896	0.03223	PGSC0003DMG400007404	40134000..40142900	Protein HIRA
chr11	37316941	TY	T	C		33	100	88	75	4.84634e-07	8e-05	PGSC0003DMG400007404	40134000..40142900	Protein HIRA
chr11	37316941	TSY	T	C		24	109	77	63	2.01499e-10	0	PGSC0003DMG400007404	40134000..40142900	Protein HIRA
chr11	40134425	TSC	G	A		118	43	85	64	0.00286851	0.03349	PGSC0003DMG400018702	42943700..42952500	I-box binding factor
chr11	40134425	TY	G	A		38	77	110	55	3.3835e-08	1e-05	PGSC0003DMG400018702	42943700..42952500	I-box binding factor
chr11	40134425	TSY	G	A		35	47	100	52	0.000844202	0.03221	PGSC0003DMG400018702	42943700..42952500	I-box binding factor
chr11	41241333	TSC	A	G		17	232	30	151	0.00166772	0.02284	PGSC0003DMG400027374	44053700..44059000	ATP synthase D chain, mitochondrial
chr11	41241333	TY	A	G		57	192	28	222	0.000534981	0.01291	PGSC0003DMG400027374	44053700..44059000	ATP synthase D chain, mitochondrial
chr11	41241333	TSY	A	G		55	194	25	225	0.000237387	0.01424	PGSC0003DMG400027374	44053700..44059000	ATP synthase D chain, mitochondrial
chr11	41261156	TSC	G	T		176	36	124	59	0.000575526	0.01063	PGSC0003DMG400027403	44069100..44084500	ThiF family protein (thiamine biosynthesis protein)
chr11	41261156	TY	G	T		110	65	190	40	1.14596e-05	0.00082	PGSC0003DMG400027403	44069100..44084500	ThiF family protein (thiamine biosynthesis protein)
chr11	41261156	TSY	G	T		95	55	167	44	0.0011854	0.03988	PGSC0003DMG400027403	44069100..44084500	ThiF family protein (thiamine biosynthesis protein)
chr11	41870273	TSC	C	T	V/I	180	15	155	33	0.00504943	0.0498	PGSC0003DMG400015548	45091850..45093290	Peroxidase 15
chr11	41870273	TY	C	T	V/I	149	39	216	17	7.47062e-05	0.0032	PGSC0003DMG400015548	45091850..45093290	Peroxidase 15
chr11	41870273	TSY	C	T	V/I	125	37	190	13	6.24318e-06	0.00125	PGSC0003DMG400015548	45091850..45093290	Peroxidase 15
chr12	280454	TSC	T	C	A/V	65	63	13	61	2.54066e-06	0.00019	PGSC0003DMG400015379	00283149..283170	Malate dehydrogenase
chr12	280454	TY	T	C	A/V	16	78	65	59	5.74517e-08	2e-05	PGSC0003DMG400015379	00283149..283170	Malate dehydrogenase
chr12	280454	TSY	T	C	A/V	28	65	54	34	2.7871e-05	0.00346	PGSC0003DMG400015379	00283149..283170	Malate dehydrogenase
chr12	1030975	TSC	A	T		150	19	166	4	0.0010469	0.01632	PGSC0003DMG400008560	01030220..1031030	Conserved gene of unknown function
chr12	1030975	TY	A	T		137	16	173	4	0.00215869	0.03374	PGSC0003DMG400008560	01030220..1031030	Conserved gene of unknown function
chr12	1030975	TSY	A	T		100	19	167	3	1.26679e-05	0.00203	PGSC0003DMG400008560	01030220..1031030	Conserved gene of unknown function
chr12	1312901	TSC	A	C	K/Q	114	119	174	57	4.46206e-09	0	PGSC0003DMG400007796	01314960..1312470	DNA-directed RNA polymerase II largest subunit
chr12	1312901	TY	A	C	K/Q	179	66	127	111	8.43707e-06	0.00065	PGSC0003DMG400007796	01314960..1312470	DNA-directed RNA polymerase II largest subunit
chr12	1312901	TSY	A	C	K/Q	133	80	103	121	0.000759339	0.03013	PGSC0003DMG400007796	01314960..1312470	DNA-directed RNA polymerase II largest subunit
chr12	1518368	TSC	T	C		223	25	142	64	2.60143e-08	1e-05	PGSC0003DMG400007859	01520800..1514500	Ketol-acid reductoisomerase
chr12	1518368	TY	T	C		138	85	213	36	4.22677e-09	0	PGSC0003DMG400007859	01520800..1514500	Ketol-acid reductoisomerase
chr12	1518368	TSY	T	C		155	52	224	26	3.42517e-05	0.00396	PGSC0003DMG400007859	01520800..1514500	Ketol-acid reductoisomerase
chr12	1526644	TSC	G	A		32	63	56	37	0.00042154	0.00848	PGSC0003DMG400007808	01529900..1524300	Conserved gene of unknown function
chr12	1526644	TY	G	A		61	29	50	83	1.14376e-05	0.00082	PGSC0003DMG400007808	01529900..1524300	Conserved gene of unknown function
chr12	1526644	TSY	G	A		42	36	31	80	0.000451926	0.02166	PGSC0003DMG400007808	01529900..1524300	Conserved gene of unknown function
chr12	1799425	TSC	G	A		174	28	191	3	2.33154e-06	0.00018	PGSC0003DMG400007874	01800530..1799190	Conserved gene of unknown function
chr12	1799425	TY	G	A		175	22	210	4	0.000141032	0.00505	PGSC0003DMG400007874	01800530..1799190	Conserved gene of unknown function
chr12	1799425	TSY	G	A		127	29	184	4	1.47723e-07	9e-05	PGSC0003DMG400007874	01800530..1799190	Conserved gene of unknown function
chr12	2131498	TSC	G	A		187	57	173	22	0.00109898	0.01688	PGSC0003DMG400007894	02134250..2129770	Conserved gene of unknown function
chr12	2131498	TY	G	A		183	13	179	67	9.95054e-09	0	PGSC0003DMG400007894	02134250..2129770	Conserved gene of unknown function
chr12	2131498	TSY	G	A		161	34	166	80	0.000304442	0.01677	PGSC0003DMG400007894	02134250..2129770	Conserved gene of unknown function
chr12	2403066	TSC	G	A		149	31	169	10	0.000734497	0.01265	PGSC0003DMG400007908	02399580..2403910	UDP-glucosyltransferase
chr12	2403066	TY	G	A		153	34	207	11	2.77541e-05	0.00157	PGSC0003DMG400007908	02399580..2403910	UDP-glucosyltransferase
chr12	2403066	TSY	G	A		100	38	150	11	1.46418e-06	0.00046	PGSC0003DMG400007908	02399580..2403910	UDP-glucosyltransferase
chr12	2859942	TSC	C	T		17	43	0	39	7.8635e-05	0.00247	PGSC0003DMG400002937	02862170..2859170	Disease resistance protein
chr12	2859942	TY	C	T		1	51	35	58	2.04192e-07	4e-05	PGSC0003DMG400002937	02862170..2859170	Disease resistance protein
chr12	2859942	TSY	C	T		1	47	22	37	3.38478e-06	0.00082	PGSC0003DMG400002937	02862170..2859170	Disease resistance protein
chr12	4388088	TSC	G	C		21	151	59	111	8.83693e-07	9e-05	PGSC0003DMG400000281	03729300..3723800	EMB2752
chr12	4388088	TY	G	C		84	71	34	160	6.5659e-13	0	PGSC0003DMG400000281	03729300..3723800	EMB2752
chr12	4388088	TSY	G	C		38	56	38	147	0.000605927	0.02607	PGSC0003DMG400000281	03729300..3723800	EMB2752
chr12	3792848	TSC	T	C		55	132	69	76	0.000885126	0.01449	PGSC0003DMG400000372	04321000..4327900	Casein kinase
chr12	3792848	TY	T	C		59	65	47	127	0.000352238	0.00964	PGSC0003DMG400000372	04321000..4327900	Casein kinase
chr12	3792848	TSY	T	C		16	89	55	88	6.1057e-05	0.00588	PGSC0003DMG400000372	04321000..4327900	Casein kinase
chr12	9641151	TSC	A	G		200	23	120	41	0.000146964	0.00393	PGSC0003DMG400002312	10692090..10689640	Photosystem II 10 kDa polypeptide, chloroplast
chr12	9641151	TY	A	G		123	31	199	20	0.00335661	0.04547	PGSC0003DMG400002312	10692090..10689640	Photosystem II 10 kDa polypeptide, chloroplast
chr12	9641151	TSY	A	G		108	33	174	15	0.000117578	0.00902	PGSC0003DMG400002312	10692090..10689640	Photosystem II 10 kDa polypeptide, chloroplast
chr12	9641154	TSC	T	C		201	23	123	41	0.000158029	0.00414	PGSC0003DMG400002312	10692090..10689640	Photosystem II 10 kDa polypeptide, chloroplast
chr12	9641154	TY	T	C		124	31	201	20	0.00335286	0.04543	PGSC0003DMG400002312	10692090..10689640	Photosystem II 10 kDa polypeptide, chloroplast
chr12	9641154	TSY	T	C		109	33	175	15	0.000119702	0.00913	PGSC0003DMG400002312	10692090..10689640	Photosystem II 10 kDa polypeptide, chloroplast
chr12	9641205	TSC	A	G		137	20	82	35	0.000700082	0.01223	PGSC0003DMG400002312	10692090..10689640	Photosystem II 10 kDa polypeptide, chloroplast
chr12	9641205	TY	A	G		79	25	141	14	0.00128918	0.0237	PGSC0003DMG400002312	10692090..10689640	Photosystem II 10 kDa polypeptide, chloroplast
chr12	9641205	TSY	A	G		71	25	119	12	0.000928054	0.03411	PGSC0003DMG400002312	10692090..10689640	Photosystem II 10 kDa polypeptide, chloroplast
chr12	11786482	TSC	C	A	R/M	89	75	26	60	0.000309151	0.00677	PGSC0003DMG400034864	11684500..11678800	Integrase core domain containing protein
chr12	11786482	TY	C	A	R/M	32	94	116	71	1.4541e-10	0	PGSC0003DMG400034864	11684500..11678800	Integrase core domain containing protein
chr12	11786482	TSY	C	A	R/M	53	75	103	65	0.000968017	0.03501	PGSC0003DMG400034864	11684500..11678800	Integrase core domain containing protein
chr12	11786547	TSC	A	T		127	51	112	18	0.00225328	0.0283	PGSC0003DMG400034864	11684500..11678800	Integrase core domain containing protein
chr12	11786547	TY	A	T		81	69	136	47	0.000131586	0.0048	PGSC0003DMG400034864	11684500..11678800	Integrase core domain containing protein
chr12	11786547	TSY	A	T		92	70	128	45	0.00122332	0.04069	PGSC0003DMG400034864	11684500..11678800	Integrase core domain containing protein
chr12	11290550	TSC	C	G		120	19	65	36	8.69451e-05	0.00266	PGSC0003DMG400020397	12183200..12176900	Ankyrin repeat-containing protein
chr12	11290550	TY	C	G		66	26	154	17	0.00020829	0.00667	PGSC0003DMG400020397	12183200..12176900	Ankyrin repeat-containing protein
chr12	11290550	TSY	C	G		66	22	140	13	0.00098316	0.03539	PGSC0003DMG400020397	12183200..12176900	Ankyrin repeat-containing protein
chr12	13273082	TSC	C	T	A/T	202	20	144	39	0.00061165	0.01109	PGSC0003DMG400045449	13510020..13505510	Gene of unknown function
chr12	13273082	TY	C	T	A/T	164	12	177	56	1.93185e-06	0.00022	PGSC0003DMG400045449	13510020..13505510	Gene of unknown function
chr12	13273082	TSY	C	T	A/T	129	9	173	56	8.16878e-06	0.0015	PGSC0003DMG400045449	13510020..13505510	Gene of unknown function
chr12	15302488	TSC	G	C		203	26	123	40	0.000910875	0.01478	PGSC0003DMG400044688	15535100..15540800	Gene of unknown function
chr12	15302488	TY	G	C		205	17	201	46	0.000612831	0.01418	PGSC0003DMG400044688	15535100..15540800	Gene of unknown function
chr12	15302488	TSY	G	C		156	13	174	47	0.000202152	0.0128	PGSC0003DMG400044688	15535100..15540800	Gene of unknown function
chr12	21312487	TSC	C	A		83	58	29	48	0.00302292	0.03476	PGSC0003DMG400044914	19767000..19759900	Gene of unknown function
chr12	21312487	TY	C	A		24	63	93	52	8.56488e-08	2e-05	PGSC0003DMG400044914	19767000..19759900	Gene of unknown function
chr12	21312487	TSY	C	A		33	51	74	39	0.000303623	0.01674	PGSC0003DMG400044914	19767000..19759900	Gene of unknown function
chr12	42460820	TSC	A	G	D/G	101	131	39	106	0.00144066	0.02053	PGSC0003DMG400042945	22948470..22946150	Gene of unknown function
chr12	42460820	TY	A	G	D/G	58	140	126	120	3.1641e-06	0.00032	PGSC0003DMG400042945	22948470..22946150	Gene of unknown function
chr12	42460820	TSY	A	G	D/G	57	135	116	112	1.16056e-05	0.00191	PGSC0003DMG400042945	22948470..22946150	Gene of unknown function
chr12	19190930	TSC	G	T		159	64	80	61	0.0047522	0.04775	PGSC0003DMG400016755	23928900..23922500	Gene of unknown function
chr12	19190930	TY	G	T		72	81	174	75	8.48841e-06	0.00065	PGSC0003DMG400016755	23928900..23922500	Gene of unknown function
chr12	19190930	TSY	G	T		83	61	173	62	0.00153946	0.04705	PGSC0003DMG400016755	23928900..23922500	Gene of unknown function
chr12	16021797	TSC	C	T	P/L	99	59	36	74	1.99189e-06	0.00016	PGSC0003DMG400041698	25729600..25721500	Gene of unknown function
chr12	16021797	TY	C	T	P/L	44	73	151	92	1.59773e-05	0.00105	PGSC0003DMG400041698	25729600..25721500	Gene of unknown function
chr12	16021797	TSY	C	T	P/L	42	60	128	83	0.00159098	0.048	PGSC0003DMG400041698	25729600..25721500	Gene of unknown function
chr12	19876862	TSC	C	A	D/Y	192	40	130	73	1.04591e-05	0.00055	PGSC0003DMG400004447	27332690..27333480	Extensin Ext1
chr12	19876862	TY	C	A	D/Y	105	89	203	39	1.33338e-11	0	PGSC0003DMG400004447	27332690..27333480	Extensin Ext1
chr12	19876862	TSY	C	A	D/Y	118	63	180	30	2.65253e-06	0.0007	PGSC0003DMG400004447	27332690..27333480	Extensin Ext1
chr12	24177478	TSC	G	A		100	87	33	99	3.43283e-07	4e-05	PGSC0003DMG400038113	31835300..31831030	Gene of unknown function
chr12	24177478	TY	G	A		32	122	129	108	2.13925e-11	0	PGSC0003DMG400038113	31835300..31831030	Gene of unknown function
chr12	24177478	TSY	G	A		36	94	111	89	9.13015e-07	0.00033	PGSC0003DMG400038113	31835300..31831030	Gene of unknown function
chr12	35636347	TSC	G	A		167	62	124	93	0.000502611	0.00964	PGSC0003DMG400037645	33297940..33294330	Gene of unknown function
chr12	35636347	TY	G	A		142	92	185	52	5.84275e-05	0.0027	PGSC0003DMG400037645	33297940..33294330	Gene of unknown function
chr12	35636347	TSY	G	A		149	82	187	48	0.00029995	0.01662	PGSC0003DMG400037645	33297940..33294330	Gene of unknown function
chr12	24961247	TSC	C	T		217	21	160	36	0.00412556	0.0432	PGSC0003DMG400045730	37135800..37144100	Glutathione S-transferase
chr12	24961247	TY	C	T		184	18	196	53	0.000392594	0.01039	PGSC0003DMG400045730	37135800..37144100	Glutathione S-transferase
chr12	24961247	TSY	C	T		150	11	191	58	6.58301e-06	0.00129	PGSC0003DMG400045730	37135800..37144100	Glutathione S-transferase
chr12	26010788	TSC	G	A	E/K	30	20	6	24	0.000540836	0.01015	PGSC0003DMG400046682	38189504..38189835	Gag-pol polyprotein
chr12	26010788	TY	G	A	E/K	7	26	29	17	0.000261498	0.00781	PGSC0003DMG400046682	38189504..38189835	Gag-pol polyprotein
chr12	26010788	TSY	G	A	E/K	9	25	24	11	0.000684355	0.02821	PGSC0003DMG400046682	38189504..38189835	Gag-pol polyprotein
chr12	45231307	TSC	C	A		70	128	73	69	0.00375651	0.04047	PGSC0003DMG400021766	41667600..41684900	Conserved gene of unknown function
chr12	45231307	TY	C	A		94	71	58	181	3.08637e-11	0	PGSC0003DMG400021766	41667600..41684900	Conserved gene of unknown function
chr12	45231307	TSY	C	A		76	89	45	158	1.44178e-06	0.00046	PGSC0003DMG400021766	41667600..41684900	Conserved gene of unknown function
chr12	45231328	TSC	C	T		136	72	71	74	0.00295294	0.03418	PGSC0003DMG400021766	41667600..41684900	Conserved gene of unknown function
chr12	45231328	TY	C	T		83	85	189	59	2.18577e-08	1e-05	PGSC0003DMG400021766	41667600..41684900	Conserved gene of unknown function
chr12	45231328	TSY	C	T		94	73	168	53	4.87154e-05	0.00504	PGSC0003DMG400021766	41667600..41684900	Conserved gene of unknown function
chr12	46084152	TSC	A	G	W/R	78	88	105	40	6.13741e-06	0.00037	PGSC0003DMG400046617	48486810..48485950	Gene of unknown function
chr12	46084152	TY	A	G	W/R	99	43	77	113	1.48167e-07	3e-05	PGSC0003DMG400046617	48486810..48485950	Gene of unknown function
chr12	46084152	TSY	A	G	W/R	81	51	57	102	1.99636e-05	0.00277	PGSC0003DMG400046617	48486810..48485950	Gene of unknown function
chr12	46402065	TSC	C	T		155	43	106	60	0.00338459	0.03757	PGSC0003DMG402014450	48798800..48804500	ADP-ribosylation factor GTPase-activating protein AGD3
chr12	46402065	TY	C	T		84	51	197	27	2.8701e-08	1e-05	PGSC0003DMG402014450	48798800..48804500	ADP-ribosylation factor GTPase-activating protein AGD3
chr12	46402065	TSY	C	T		92	39	168	22	7.41404e-05	0.00664	PGSC0003DMG402014450	48798800..48804500	ADP-ribosylation factor GTPase-activating protein AGD3
chr12	46898068	TSC	A	T		116	130	58	158	8.80369e-06	0.00048	PGSC0003DMG400014443	49302000..49294900	Protein FRIGIDA
chr12	46898068	TY	A	T		48	175	112	138	7.85917e-08	2e-05	PGSC0003DMG400014443	49302000..49294900	Protein FRIGIDA
chr12	46898068	TSY	A	T		52	147	106	142	0.000325432	0.01749	PGSC0003DMG400014443	49302000..49294900	Protein FRIGIDA
chr12	47103920	TSC	A	G	T/A	46	198	19	227	0.000292908	0.00651	PGSC0003DMG400014461	49505060..49506440	Microsomal omega-6-desaturase
chr12	47103920	TY	A	G	T/A	24	225	62	184	5.06718e-06	0.00045	PGSC0003DMG400014461	49505060..49506440	Microsomal omega-6-desaturase
chr12	47103920	TSY	A	G	T/A	30	216	64	183	0.000136976	0.00994	PGSC0003DMG400014461	49505060..49506440	Microsomal omega-6-desaturase
chr12	47109461	TSC	G	C	V/L	67	156	26	184	7.3336e-06	0.00042	PGSC0003DMG400028652	49511090..49513220	Geraniol 10-hydroxylase
chr12	47109461	TY	G	C	V/L	19	168	99	143	4.24393e-13	0	PGSC0003DMG400028652	49511090..49513220	Geraniol 10-hydroxylase
chr12	47109461	TSY	G	C	V/L	24	144	79	119	5.41847e-08	4e-05	PGSC0003DMG400028652	49511090..49513220	Geraniol 10-hydroxylase
chr12	47109512	TSC	G	A	G/S	200	48	163	84	0.000247193	0.00575	PGSC0003DMG400028652	49511090..49513220	Geraniol 10-hydroxylase
chr12	47109512	TY	G	A	G/S	194	55	225	23	0.000111383	0.00426	PGSC0003DMG400028652	49511090..49513220	Geraniol 10-hydroxylase
chr12	47109512	TSY	G	A	G/S	191	58	220	27	0.000316231	0.01716	PGSC0003DMG400028652	49511090..49513220	Geraniol 10-hydroxylase
chr12	47845707	TSC	T	C		17	125	0	135	9.9487e-06	0.00053	PGSC0003DMG400028635	50249390..50244740	Sulfate transporter
chr12	47845707	TY	T	C		2	129	29	111	1.63076e-07	3e-05	PGSC0003DMG400028635	50249390..50244740	Sulfate transporter
chr12	47845707	TSY	T	C		5	108	30	102	3.43713e-05	0.00397	PGSC0003DMG400028635	50249390..50244740	Sulfate transporter
chr12	50607969	TSC	A	G	M/V	32	104	56	60	6.19751e-05	0.00208	PGSC0003DMG400041652	52230890..52232050	Microsomal oleic acid desaturase
chr12	50607969	TY	A	G	M/V	32	83	66	70	0.00112111	0.02151	PGSC0003DMG400041652	52230890..52232050	Microsomal oleic acid desaturase
chr12	50607969	TSY	A	G	M/V	26	84	60	67	0.00023435	0.01411	PGSC0003DMG400041652	52230890..52232050	Microsomal oleic acid desaturase
chr12	50608022	TSC	A	T	Q/H	48	127	73	75	5.50619e-05	0.0019	PGSC0003DMG400041652	52230890..52232050	Microsomal oleic acid desaturase
chr12	50608022	TY	A	T	Q/H	42	104	92	96	0.000203433	0.00655	PGSC0003DMG400041652	52230890..52232050	Microsomal oleic acid desaturase
chr12	50608022	TSY	A	T	Q/H	34	107	82	90	2.07715e-05	0.00285	PGSC0003DMG400041652	52230890..52232050	Microsomal oleic acid desaturase
chr12	50608034	TSC	T	C		101	22	52	35	0.000482455	0.00936	PGSC0003DMG400041652	52230890..52232050	Microsomal oleic acid desaturase
chr12	50608034	TY	T	C		71	17	85	58	0.000847742	0.01775	PGSC0003DMG400041652	52230890..52232050	Microsomal oleic acid desaturase
chr12	50608034	TSY	T	C		83	13	72	46	2.96949e-05	0.00361	PGSC0003DMG400041652	52230890..52232050	Microsomal oleic acid desaturase
chr12	50553488	TSC	G	A		101	103	54	126	0.000112851	0.00323	PGSC0003DMG400043199	52283990..52286940	Polyadenylation factor subunit
chr12	50553488	TY	G	A		91	122	59	147	0.00309666	0.04308	PGSC0003DMG400043199	52283990..52286940	Polyadenylation factor subunit
chr12	50553488	TSY	G	A		77	88	45	128	0.000109183	0.00859	PGSC0003DMG400043199	52283990..52286940	Polyadenylation factor subunit
chr12	50526275	TSC	C	T	D/N	128	71	76	101	3.42578e-05	0.00134	PGSC0003DMG400011613	52319400..52311100	ABC transporter family protein
chr12	50526275	TY	C	T	D/N	104	69	94	130	0.000391157	0.01037	PGSC0003DMG400011613	52319400..52311100	ABC transporter family protein
chr12	50526275	TSY	C	T	D/N	97	52	89	124	1.76198e-05	0.00253	PGSC0003DMG400011613	52319400..52311100	ABC transporter family protein
chr12	50792432	TSC	A	T		164	83	126	119	0.000949452	0.01522	PGSC0003DMG400028851	53052440..53052461	Translation initiation factor eif-2b alpha subunit
chr12	50792432	TY	A	T		102	115	160	87	0.000122267	0.00455	PGSC0003DMG400028851	53052440..53052461	Translation initiation factor eif-2b alpha subunit
chr12	50792432	TSY	A	T		114	99	176	71	0.000103305	0.0083	PGSC0003DMG400028851	53052440..53052461	Translation initiation factor eif-2b alpha subunit
chr12	50792579	TSC	T	G		188	35	159	9	0.00116522	0.01763	PGSC0003DMG400028851	53052440..53052461	Translation initiation factor eif-2b alpha subunit
chr12	50792579	TY	T	G		164	34	219	18	0.00278263	0.04007	PGSC0003DMG400028851	53052440..53052461	Translation initiation factor eif-2b alpha subunit
chr12	50792579	TSY	T	G		137	40	187	15	3.26026e-05	0.00384	PGSC0003DMG400028851	53052440..53052461	Translation initiation factor eif-2b alpha subunit
chr12	50792581	TSC	G	T		41	175	14	148	0.00497868	0.04931	PGSC0003DMG400028851	53052440..53052461	Translation initiation factor eif-2b alpha subunit
chr12	50792581	TY	G	T		37	159	17	209	0.000673166	0.01512	PGSC0003DMG400028851	53052440..53052461	Translation initiation factor eif-2b alpha subunit
chr12	50792581	TSY	G	T		44	128	11	183	1.16079e-07	8e-05	PGSC0003DMG400028851	53052440..53052461	Translation initiation factor eif-2b alpha subunit
chr12	51763499	TSC	G	A		137	95	124	32	2.53465e-05	0.00107	PGSC0003DMG400004995	53647000..53639500	Conserved gene of unknown function
chr12	51763499	TY	G	A		112	66	192	56	0.00156676	0.02711	PGSC0003DMG400004995	53647000..53639500	Conserved gene of unknown function
chr12	51763499	TSY	G	A		97	62	164	44	0.000291816	0.01633	PGSC0003DMG400004995	53647000..53639500	Conserved gene of unknown function
chr12	51744508	TSC	G	A		103	62	129	19	6.25816e-07	7e-05	PGSC0003DMG400004994	53659700..53649300	Conserved gene of unknown function
chr12	51744508	TY	G	A		127	39	145	89	0.00230675	0.03527	PGSC0003DMG400004994	53659700..53649300	Conserved gene of unknown function
chr12	51744508	TSY	G	A		102	27	112	90	1.14114e-05	0.00189	PGSC0003DMG400004994	53659700..53649300	Conserved gene of unknown function
chr12	51537813	TSC	A	G	E/G	43	47	13	114	6.11407e-10	0	PGSC0003DMG400004984	53874600..53864700	Conserved gene of unknown function
chr12	51537813	TY	A	G	E/G	42	65	24	101	0.000814226	0.01723	PGSC0003DMG400004984	53874600..53864700	Conserved gene of unknown function
chr12	51537813	TSY	A	G	E/G	48	46	17	83	7.53931e-07	0.00029	PGSC0003DMG400004984	53874600..53864700	Conserved gene of unknown function
chr12	52414243	TSC	C	T		208	41	224	13	0.000135175	0.0037	PGSC0003DMG400010797	54476530..54479260	Octanoyltransferase
chr12	52414243	TY	C	T		188	44	232	17	6.16662e-05	0.0028	PGSC0003DMG400010797	54476530..54479260	Octanoyltransferase
chr12	52414243	TSY	C	T		152	47	221	17	1.30431e-06	0.00042	PGSC0003DMG400010797	54476530..54479260	Octanoyltransferase
chr12	53117007	TSC	C	A		112	138	103	71	0.00416928	0.04352	PGSC0003DMG400008537	55177500..55184100	Sulfate transporter 2
chr12	53117007	TY	C	A		135	73	103	145	8.86197e-07	0.00012	PGSC0003DMG400008537	55177500..55184100	Sulfate transporter 2
chr12	53117007	TSY	C	A		127	72	100	149	7.1101e-07	0.00028	PGSC0003DMG400008537	55177500..55184100	Sulfate transporter 2
chr12	53117029	TSC	T	G		114	131	128	76	0.000631212	0.01135	PGSC0003DMG400008537	55177500..55184100	Sulfate transporter 2
chr12	53117029	TY	T	G		146	88	108	136	7.98862e-05	0.00336	PGSC0003DMG400008537	55177500..55184100	Sulfate transporter 2
chr12	53117029	TSY	T	G		138	85	102	142	1.90405e-05	0.00267	PGSC0003DMG400008537	55177500..55184100	Sulfate transporter 2
chr12	53117044	TSC	G	A		107	119	116	68	0.00196406	0.02566	PGSC0003DMG400008537	55177500..55184100	Sulfate transporter 2
chr12	53117044	TY	G	A		130	81	108	126	0.00121795	0.02278	PGSC0003DMG400008537	55177500..55184100	Sulfate transporter 2
chr12	53117044	TSY	G	A		127	78	99	131	0.000115509	0.00891	PGSC0003DMG400008537	55177500..55184100	Sulfate transporter 2
chr12	53117045	TSC	C	T		108	118	117	68	0.00200899	0.02608	PGSC0003DMG400008537	55177500..55184100	Sulfate transporter 2
chr12	53117045	TY	C	T		132	81	107	126	0.000862685	0.01796	PGSC0003DMG400008537	55177500..55184100	Sulfate transporter 2
chr12	53117045	TSY	C	T		126	78	99	131	0.000115509	0.00891	PGSC0003DMG400008537	55177500..55184100	Sulfate transporter 2
chr12	55739235	TSC	G	C		115	4	85	15	0.00308189	0.03522	PGSC0003DMG401029299	57796800..57801900	Eukaryotic initiation factor 4A-2
chr12	55739235	TY	G	C		78	28	120	5	9.57013e-07	0.00013	PGSC0003DMG401029299	57796800..57801900	Eukaryotic initiation factor 4A-2
chr12	55739235	TSY	G	C		64	23	96	5	5.15038e-05	0.00524	PGSC0003DMG401029299	57796800..57801900	Eukaryotic initiation factor 4A-2
chr12	58658593	TSC	A	G	K/E	37	81	17	98	0.00312369	0.03555	PGSC0003DMG400023861	60722980..60724270	Extensin Ext1
chr12	58658593	TY	A	G	K/E	8	75	46	104	0.000181563	0.00605	PGSC0003DMG400023861	60722980..60724270	Extensin Ext1
chr12	58658593	TSY	A	G	K/E	8	58	42	82	0.00100144	0.03583	PGSC0003DMG400023861	60722980..60724270	Extensin Ext1
chr12	58658621	TSC	A	C	Q/P	78	156	26	218	1.30011e-09	0	PGSC0003DMG400023861	60722980..60724270	Extensin Ext1
chr12	58658621	TY	A	C	Q/P	13	152	82	168	1.02606e-09	0	PGSC0003DMG400023861	60722980..60724270	Extensin Ext1
chr12	58658621	TSY	A	C	Q/P	20	92	82	140	0.000390865	0.01973	PGSC0003DMG400023861	60722980..60724270	Extensin Ext1
chr12	58658881	TSC	C	T	P/S	90	160	199	51	2.16323e-23	0	PGSC0003DMG400023861	60722980..60724270	Extensin Ext1
chr12	58658881	TY	C	T	P/S	102	148	151	74	9.88925e-09	0	PGSC0003DMG400023861	60722980..60724270	Extensin Ext1
chr12	58658881	TSY	C	T	P/S	66	184	136	52	4.64202e-22	0	PGSC0003DMG400023861	60722980..60724270	Extensin Ext1
chr12	58658898	TSC	G	A		155	94	41	202	1.39932e-25	0	PGSC0003DMG400023861	60722980..60724270	Extensin Ext1
chr12	58658898	TY	G	A		145	105	63	153	5.24158e-10	0	PGSC0003DMG400023861	60722980..60724270	Extensin Ext1
chr12	58658898	TSY	G	A		190	60	58	122	1.05509e-19	0	PGSC0003DMG400023861	60722980..60724270	Extensin Ext1
chr12	58658917	TSC	G	A	E/K	67	136	101	107	0.0018273	0.02438	PGSC0003DMG400023861	60722980..60724270	Extensin Ext1
chr12	58658917	TY	G	A	E/K	63	152	120	84	1.40228e-09	0	PGSC0003DMG400023861	60722980..60724270	Extensin Ext1
chr12	58658917	TSY	G	A	E/K	60	153	105	66	8.25906e-11	0	PGSC0003DMG400023861	60722980..60724270	Extensin Ext1
chr12	58658927	TSC	C	T	S/L	82	29	65	84	1.2908e-06	0.00011	PGSC0003DMG400023861	60722980..60724270	Extensin Ext1
chr12	58658927	TY	C	T	S/L	80	44	43	61	0.000534926	0.01291	PGSC0003DMG400023861	60722980..60724270	Extensin Ext1
chr12	58658927	TSY	C	T	S/L	88	20	37	52	8.885e-09	1e-05	PGSC0003DMG400023861	60722980..60724270	Extensin Ext1
chr12	58693521	TSC	T	C		213	35	221	9	0.000106776	0.0031	PGSC0003DMG400023853	60755530..60759650	D-galactonate transporter
chr12	58693521	TY	T	C		227	14	213	35	0.00243447	0.03656	PGSC0003DMG400023853	60755530..60759650	D-galactonate transporter
chr12	58693521	TSY	T	C		209	16	206	42	0.00116932	0.03958	PGSC0003DMG400023853	60755530..60759650	D-galactonate transporter
