# Supplementary material for: Physical mapping of QTL for tuber yield, starch content and starch yield in tetraploid potato (Solanum tuberosum L.) by means of genome wide genotyping by sequencing and the 8.3 K SolCAP SNP array
Source: BMC Genomics. 2017 Aug 22;18:642. doi: 10.1186/s12864-017-3979-9 (PMC5567664; doi:10.1186/s12864-017-3979-9)
Supplement: Supplementary file 10 — Identical genes detected by differential SolCAP and RADseq SNPs in the QUEST case-control populations. (DOCX 24 kb) [file 12864_2017_3979_MOESM10_ESM.xlsx]

## Sheet: Supplemental file S8
SNP index	Gene index	SolCAP SNP	SNP position (v4.03)	Trait	SNP alleles (A/B in GenomStudio)	A_allele count in HIGH group	A_allele count in LOW group	Sum	Chi-square	P value	Log10(p)	Locus	Annotation	SolCAP SNP differential in QUEST case-control populations detected by RADseq	Gene detected in QUEST case-control populations by RADseq with different SNPs	SolCAP SNP associated with TSC in PIN184	Peak No. (Additional files 4, 5)	QTL region No. (Figures 2 and 3)
1	1	solcap_snp_c2_54803	chr01:00811699..811720	TY	T/C	17	36	53	6.81132	0.00906	-2.04287	PGSC0003DMG400009730	Calcium-binding pollen allergen	no	no	no	2
1	1	solcap_snp_c2_54803	chr01:00811699..811720	TSY	T/C	18	33	51	4.41176	0.03569	-1.44745	PGSC0003DMG400009730	Calcium-binding pollen allergen	no	no	no	2
2	2	solcap_snp_c2_51791	chr01:04309401..4309422	TSY	A/G	3	14	17	7.11765	0.00763	-2.11748	PGSC0003DMG400010697	nuclear factor Y, subunit A4 (YA4)	no	no	no	4
3	3	solcap_snp_c1_14633	chr01:57931480..57932060	TSC	A/G	18	40	58	8.34483	0.00387	-2.41229	PGSC0003DMG400011343	Gene of unknown function	no	no	no	7	1
4	4	solcap_snp_c2_20888	chr01:61310616..61310637	TSC	A/G	14	1	15	11.2667	0.00079	-3.10237	PGSC0003DMG400004359	Pentatricopeptide repeat-containing protein	no	no	no	9	2
5	5	solcap_snp_c2_46195	chr01:64255610..64260090	TSC	T/C	38	70	108	9.48148	0.00208	-2.68194	PGSC0003DMG400006816	ATP binding protein, kinase family protein	no	yes:TSC,TY	no	12	3
6	6	solcap_snp_c2_13751	chr01:64613870..64618340	TSY	A/G	20	41	61	7.22951	0.00717	-2.14448	PGSC0003DMG400006766	Conserved gene of unknown function	no	no	yes	12	3
6	6	solcap_snp_c2_13751	chr01:64613870..64618340	TSC	A/G	22	43	65	6.78462	0.00919	-2.03668	PGSC0003DMG400006766	Conserved gene of unknown function	no	no	yes	12	3
7	7	solcap_snp_c2_14491	chr01:65780450..65783910	TSC	A/G	24	47	71	7.4507	0.00634	-2.19791	PGSC0003DMG400006800	NBS-LRR protein (NucleotideBinding Site-Leucine Rich Repeat)	yes: 58817474 (TSC)	yes:TSC,TY,TSY	no	12	3
8	8	solcap_snp_c1_6501	chr01:67459560..67460820	TSC	A/G	4	16	20	7.2	0.00729	-2.13727	PGSC0003DMG400044320	Glucose-6-phosphate/phosphate translocator 1, chloroplast	no	no	no	13
9	9	solcap_snp_c2_52492	chr01:67963000..67970100	TSC	T/C	13	30	43	6.72093	0.00953	-2.02091	PGSC0003DMG400001670	Receptor protein kinase	no	no	no
10	10	solcap_snp_c1_15340	chr01:68127594..68127615	TSC	T/C	10	26	36	7.11111	0.00766	-2.11577	Solyc01g088410.2.1 (not annotated in potato)	CER1	no	no	no
11	11	solcap_snp_c1_5656	chr01:70562974..70562995	TSY	A/G	7	21	28	7	0.00815	-2.08884	PGSC0003DMG401025958	Glycine-rich protein	no	yes:TSC,TY	no	15	4
11	11	solcap_snp_c1_5656	chr01:70562974..70562995	TY	A/G	10	23	33	5.12121	0.02364	-1.62635	PGSC0003DMG401025958	Glycine-rich protein	no	yes:TSC,TY	no	15	4
11	11	solcap_snp_c1_5656	chr01:70562974..70562995	TSC	A/G	10	22	32	4.5	0.03389	-1.46993	PGSC0003DMG401025958	Glycine-rich protein	no	yes:TSC,TY	no	15	4
12	12	solcap_snp_c1_3844	chr01:71084800..71091200	TSY	T/C	6	19	25	6.76	0.00932	-2.03058	PGSC0003DMG400027768	Cop11 protein	no	yes:TY,TSY	no	15	4
13	13	solcap_snp_c2_19974	chr01:72816324..72816345	TY	T/C	13	32	45	8.0222	0.00462	-2.33536	PGSC0003DMG401000076	Protein ABIL1	no	yes:TSC,TY,TSY	no	16
13	13	solcap_snp_c2_19974	chr01:72816324..72816345	TSY	T/C	12	29	41	7.04878	0.00793	-2.10073	PGSC0003DMG401000076	Protein ABIL1	no	yes:TSC,TY,TSY	no	16
14	14	solcap_snp_c1_5267	chr01:75330600..75339400	TSC	T/C	11	27	38	6.7368	0.00944	-2.02503	PGSC0003DMG403019442	Conserved gene of unknown function	no	no	no	17
15	15	solcap_snp_c1_5281	chr01:75442002..75442023	TSC	T/C	11	27	38	6.7368	0.00944	-2.02503	Solyc01g097770.2.1 (not annotated in potato)	Phototropin 2 (PHOT2), protein kinase	no	no	no	17
16	16	solcap_snp_c2_16424	chr01:75477200..75485600	TSC	T/C	11	27	38	6.73684	0.00944	-2.02503	PGSC0003DMG400022473	Zeta-carotene desaturase	yes: 68468422 (TSC)	yes:TSC,TY,TSY	no	17
17	16	solcap_snp_c2_16425	chr01:75485166..75485187	TSC	T/C	10	27	37	7.81081	0.00519	-2.28483	PGSC0003DMG400022473	Zeta-carotene desaturase	no	yes:TSC,TY,TSY	no	17
18	17	solcap_snp_c1_5346	chr01:75782500..75791800	TY	A/G	12	33	45	9.8	0.00175	-2.75696	PGSC0003DMG400022457	Serine/threonine-protein kinase CDK9, cyclin-dependent kinase	no	no	no	17
19	18	solcap_snp_c1_641	chr01:76509970..76514540	TSC	A/C	10	29	39	9.2564	0.00235	-2.62893	PGSC0003DMG400028611	Peroxisomal membrane protein PMP34	no	yes:TSC	no	17
20	19	solcap_snp_c2_2506	chr01:77350570..77353340	TSY	A/G	15	40	55	11.3636	0.00075	-3.12494	PGSC0003DMG400024755	Xyloglucan endotransglucosylase/hydrolase 1	yes: 70261133 (TSC, TY)	yes:TSC,TY	no	17
21	20	solcap_snp_c2_7007	chr01:79083740..79083761	TY	T/C	29	8	37	11.9189	0.00056	-3.25181	PGSC0003DMG400018236	Pectin acetylesterase	no	no	no	19
21	20	solcap_snp_c2_7007	chr01:79083740..79083761	TSY	T/C	25	12	37	4.56757	0.03258	-1.48705	PGSC0003DMG400018236	Pectin acetylesterase	no	no	no	19
22	21	solcap_snp_c2_7248	chr01:79679985..79680006	TY	A/G	32	14	46	7.0435	0.00796	-2.09909	PGSC0003DMG401020721	Leucine-rich repeat-containing protein	no	no	no	19
22	21	solcap_snp_c2_7248	chr01:79679985..79680006	TSY	A/G	28	14	42	4.66667	0.03075	-1.51215	PGSC0003DMG401020721	Leucine-rich repeat-containing protein	no	no	no	19
23	22	solcap_snp_c1_1653	chr01:83012078..83012099	TY	T/C	46	23	69	7.66667	0.00563	-2.24949	PGSC0003DMG400003117	Conserved gene of unknown function	no	no	no	21	5
24	23	solcap_snp_c1_1684	chr01:83059306..83059327	TY	A/G	1	10	11	7.36364	0.00666	-2.17653	PGSC0003DMG400003102	L-galactose dehydrogenase	no	yes:TSC,TY,TSY	no	21	5
24	23	solcap_snp_c1_1684	chr01:83059306..83059327	TSY	A/G	2	9	11	4.45455	0.03481	-1.4583	PGSC0003DMG400003102	L-galactose dehydrogenase	no	yes:TSC,TY,TSY	no	21	5
25	24	solcap_snp_c2_4708	chr01:84214583..84214604	TSC	T/C	16	41	57	10.9649	0.00093	-3.03152	PGSC0003DMG400025878	Phenylpropanoid:glycosyltransferase 1	no	no	yes	21	5
26	25	solcap_snp_c2_46442	chr01:85499260..85500720	TY	A/G	4	19	23	9.78261	0.00176	-2.75449	PGSC0003DMG400025160	COR413-PM2 (cold regulated 413 plasma membrane protein 2)	no	no	no	21	5
26	25	solcap_snp_c2_46442	chr01:85499260..85500720	TSC	A/G	22	9	31	5.45161	0.01955	-1.70885	PGSC0003DMG400025160	COR413-PM2 (cold regulated 413 plasma membrane protein 2)	no	no	no	21	5
27	26	solcap_snp_c2_46451	chr01:85544613..85544634	TY	A/G	1	10	11	7.36364	0.00666	-2.17653	PGSC0003DMG400025176	Non-symbiotic hemoglobin	no	no	no	21	5
27	26	solcap_snp_c2_46451	chr01:85544613..85544634	TSY	A/G	2	11	13	6.23077	0.01255	-1.90136	PGSC0003DMG400025176	Non-symbiotic hemoglobin	no	no	no	21	5
28	27	solcap_snp_c2_13385	chr01:85715605..85715626	TY	T/G	1	12	13	9.30769	0.00228	-2.64207	PGSC0003DMG400025190	mRNA, 2174 bp sequence, pentatricopeptide repeat containing protein	no	no	no	21	5
29	28	solcap_snp_c2_53074	chr01:85903960..85903981	TSY	A/G	4	18	22	8.9091	0.00284	-2.54668	PGSC0003DMG400000724	serine/threonine Protein kinase family protein	no	yes:TSC,TY	no	21	5
29	28	solcap_snp_c2_53074	chr01:85903960..85903981	TY	A/G	4	16	20	7.2	0.00729	-2.13727	PGSC0003DMG400000724	serine/threonine Protein kinase family protein	no	yes:TSC,TY	no	21	5
30	29	solcap_snp_c2_14839	chr01:86328874..86328895	TSC	A/G	20	42	62	7.8065	0.00521	-2.28316	PGSC0003DMG400030951	Ubiquitin-activating enzyme E1b	no	yes:TSC,TSY	no	21	5
31	30	solcap_snp_c2_14730	chr01:86439560..86442130	TSC	T/A	20	46	66	10.2424	0.00137	-2.86328	PGSC0003DMG400030957	Cysteine proteinase	no	no	no	21	5
31	30	solcap_snp_c2_14730	chr01:86439560..86442130	TY	T/A	44	22	66	7.3333	0.00677	-2.16941	PGSC0003DMG400030957	Cysteine proteinase	no	no	no	21	5
32	31	solcap_snp_c2_14731	chr01:86442634..86442655	TY	A/G	9	36	45	16.2	6e-05	-4.22185	Solyc01g110120.2.1 (not annotated in potato)	V-type proton ATPase subunit A	no	no	no	21	5
32	31	solcap_snp_c2_14731	chr01:86442634..86442655	TSY	A/G	14	32	46	7.04348	0.00796	-2.09909	Solyc01g110120.2.1 (not annotated in potato)	V-type proton ATPase subunit A	no	no	no	21	5
33	32	solcap_snp_c2_14741	chr01:86598460..86598481	TSC	A/C	65	37	102	7.6863	0.00556	-2.25493	Solyc01g110290.2.1 (not annotated in potato)	Squalene synthase	no	no	no	21/22	5
34	32	solcap_snp_c2_14740	chr01:86598460..86598481	TY	T/G	9	32	41	12.9024	0.00033	-3.48149	Solyc01g110290.2.1 (not annotated in potato)	Squalene synthase	no	no	no	21/22	5
34	32	solcap_snp_c2_14740	chr01:86598460..86598481	TSC	T/G	29	13	42	6.0952	0.01355	-1.86806	Solyc01g110290.2.1 (not annotated in potato)	Squalene synthase	no	no	no	21/22	5
34	32	solcap_snp_c2_14740	chr01:86598460..86598481	TSY	T/G	17	31	48	4.08333	0.04331	-1.36341	Solyc01g110290.2.1 (not annotated in potato)	Squalene synthase	no	no	no	21/22	5
35	33	solcap_snp_c2_14760	chr01:86741800..86750600	TY	T/A	9	25	34	7.5294	0.00607	-2.21681	PGSC0003DMG400005571	NAD dehydrogenase	no	no	no	21/22	5
35	33	solcap_snp_c2_14760	chr01:86741800..86750600	TSY	T/A	9	22	31	5.45161	0.01955	-1.70885	PGSC0003DMG400005571	NAD dehydrogenase	no	no	no	21/22	5
36	34	solcap_snp_c2_14779	chr01:86886460..86889850	TSC	T/C	19	46	65	11.2154	0.00081	-3.09151	PGSC0003DMG400001659	DNA binding protein	no	no	no	21/22	5
36	34	solcap_snp_c2_14779	chr01:86886460..86889850	TY	T/C	43	22	65	6.7846	0.00919	-2.03668	PGSC0003DMG400001659	DNA binding protein	no	no	no	21/22	5
37	35	solcap_snp_c2_37820	chr01:87454100..87463900	TY	T/C	8	26	34	9.52941	0.00202	-2.69465	PGSC0003DMG401006174	Plant synaptotagmin/gene with unknown function	no	no	no	22
37	35	solcap_snp_c2_37820	chr01:87454100..87463900	TSY	T/C	8	21	29	5.82759	0.01578	-1.80189	PGSC0003DMG401006174	Plant synaptotagmin/gene with unknown function	no	no	no	22
38	36	solcap_snp_c1_11288	chr01:87564400..87569500	TY	T/G	14	46	60	17.0667	4e-05	-4.39794	PGSC0003DMG401006188	ATP binding protein	no	no	no	22
38	36	solcap_snp_c1_11288	chr01:87564400..87569500	TSC	T/G	36	19	55	5.25455	0.02189	-1.65975	PGSC0003DMG401006188	ATP binding protein	no	no	no	22
38	36	solcap_snp_c1_11288	chr01:87564400..87569500	TSY	T/G	23	41	64	5.0625	0.02445	-1.61172	PGSC0003DMG401006188	ATP binding protein	no	no	no	22
39	37	solcap_snp_c2_56309	chr01:88173628..88173649	TSC	T/C	19	41	60	8.06667	0.00451	-2.34582	Solyc01g111780.2.1 (not annotated in potato)	Importin beta-2 subunit	no	no	no	22
39	37	solcap_snp_c2_56309	chr01:88173628..88173649	TY	T/C	37	20	57	5.07018	0.02434	-1.61368	Solyc01g111780.2.1 (not annotated in potato)	Importin beta-2 subunit	no	no	no	22
40	38	solcap_snp_c1_9385	chr01:88583866..88583887	TSC	T/C	18	38	56	7.14286	0.00753	-2.12321	Solyc01g112350.2.1 (not annotated in potato)	Sec7 guanine nucleotide exchange factor	no	no	no	22
1	1	solcap_snp_c2_45316	chr02:27097438..27097459	TSC	A/G	16	3	19	8.89474	0.00286	-2.54363	PGSC0003DMG400009417	Kinase	no	yes:TSC,TSY	no	6	7
2	2	solcap_snp_c2_51115	chr02:29664890..29667460	TSC	A/G	6	23	29	9.96552	0.00159	-2.7986	PGSC0003DMG400021165	F-box family protein	no	no	no	7
3	3	solcap_snp_c1_13910	chr02:29988700..29997100	TSC	A/G	11	29	40	8.1	0.00443	-2.3536	PGSC0003DMG400008314	RNA binding protein	no	no	no	7
4	4	solcap_snp_c2_57789	chr02:30266484..30266505	TY	A/G	1	13	14	10.2857	0.00134	-2.8729	PGSC0003DMG400009705	Purine transporter	no	yes:TY,TSY	no	7
4	4	solcap_snp_c2_57789	chr02:30266484..30266505	TSY	A/G	3	12	15	5.4	0.02014	-1.69594	PGSC0003DMG400009705	Purine transporter	no	yes:TY,TSY	no	7
4	4	solcap_snp_c2_57789	chr02:30266484..30266505	TSC	A/G	9	2	11	4.45455	0.03481	-1.4583	PGSC0003DMG400009705	Purine transporter	no	yes:TY,TSY	no	7
5	5	solcap_snp_c2_23188	chr02:31018500..31027000	TSC	A/G	23	7	30	8.53333	0.00349	-2.45717	PGSC0003DMG400028406	Zinc finger protein	no	no	no	7/8	8
6	6	solcap_snp_c2_41495	chr02:31447690..31450300	TSC	A/G	26	10	36	7.11111	0.00766	-2.11577	PGSC0003DMG400028462	ACRE 276 (Avr9/Cf-9 rapidly elicited protein 276)	no	no	no	7/8	8
7	7	solcap_snp_c1_13233	chr02:31707800..31714900	TSC	A/G	3	14	17	7.1176	0.00763	-2.11748	PGSC0003DMG400028428	Glycogen synthase kinase-3 beta	no	no	no	8	8
8	8	solcap_snp_c2_39191	chr02:32084500..32089500	TY	T/G	61	35	96	7.04167	0.00796	-2.09909	PGSC0003DMG400010237	N-(5'-phosphoribosyl) anthranilate isomerase	no	no	no	8	8
8	8	solcap_snp_c2_39191	chr02:32084500..32089500	TSC	T/G	40	63	103	5.1359	0.02344	-1.63004	PGSC0003DMG400010237	N-(5'-phosphoribosyl) anthranilate isomerase	no	no	no	8	8
9	9	solcap_snp_c2_44770	chr02:32820380..32823840	TSC	A/G	6	23	29	9.96552	0.00159	-2.7986	PGSC0003DMG400010718	GDSL-motif lipase/hydrolase family protein	no	yes:TY	no	8	8
9	9	solcap_snp_c2_44770	chr02:32820380..32823840	TY	A/G	23	8	31	7.25806	0.00706	-2.1512	PGSC0003DMG400010718	GDSL-motif lipase/hydrolase family protein	no	yes:TY	no	8	8
10	10	solcap_snp_c2_51998	chr02:33270558..33270579	TSC	T/C	7	23	30	8.53333	0.00349	-2.45717	Solyc02g077660.2.1 (not annotated in potato)	Homeobox protein EgHBX4 (Fragment)	no	no	no	8/9	8
10	10	solcap_snp_c2_51998	chr02:33270558..33270579	TY	T/C	24	8	32	8	0.00468	-2.32975	Solyc02g077660.2.1 (not annotated in potato)	Homeobox protein EgHBX4 (Fragment)	no	no	no	8/9	8
11	11	solcap_snp_c2_52011	chr02:33339074..33339095	TY	A/G	24	8	32	8	0.00468	-2.32975	PGSC0003DMG400031762	Nuclear fusion defective 6, 50S ribosomal subunit L21	no	no	no	8/9	8
11	11	solcap_snp_c2_52011	chr02:33339074..33339095	TSC	A/G	8	23	31	7.25806	0.00706	-2.1512	PGSC0003DMG400031762	Nuclear fusion defective 6, 50S ribosomal subunit L21	no	no	no	8/9	8
12	12	solcap_snp_c2_17928	chr02:36365279..36365300	TY	A/C	1	10	11	7.36364	0.00666	-2.17653	Solyc02g080570.2.1 (not annotated in potato)	Glycogen synthase	no	no	no
13	13	solcap_snp_c2_17795	chr02:36842653..36842674	TY	A/T	2	13	15	8.06667	0.00451	-2.34582	PGSC0003DMG400016726	Pyrophosphate-fructose 6-phosphate 1-phosphotransferase subunit beta	no	no	no	11
13	13	solcap_snp_c2_17795	chr02:36842653..36842674	TSC	A/T	10	2	12	5.3333	0.02092	-1.67944	PGSC0003DMG400016726	Pyrophosphate-fructose 6-phosphate 1-phosphotransferase subunit beta	no	no	no	11
13	13	solcap_snp_c2_17795	chr02:36842653..36842674	TSY	A/T	4	13	17	4.76471	0.02905	-1.53685	PGSC0003DMG400016726	Pyrophosphate-fructose 6-phosphate 1-phosphotransferase subunit beta	no	no	no	11
14	14	solcap_snp_c2_42244	chr02:37369704..37369725	TSC	T/C	64	31	95	11.4632	0.00071	-3.14874	PGSC0003DMG400017747	Conserved gene of unknown function	no	no	no	11
15	15	solcap_snp_c1_12386	chr02:37411600..37419100	TSC	A/G	24	3	27	16.3333	5e-05	-4.30103	PGSC0003DMG401017733	Zinc finger protein	no	yes:TSC,TY,TSY	no	11
16	16	solcap_snp_c2_7558	chr02:41356450..41360790	TSC	T/C	30	6	36	16	6e-05	-4.22185	PGSC0003DMG400026392	Mannose-6-phosphate isomerase	yes: 39809276 (TSC)	yes:TSC,TY	no	13	9
16	16	solcap_snp_c2_7558	chr02:41356450..41360790	TY	T/C	7	31	38	15.1579	0.0001	-4	PGSC0003DMG400026392	Mannose-6-phosphate isomerase	yes: 39809276 (TSC)	yes:TSC,TY	no	13	9
17	16	solcap_snp_c2_7555	chr02:41356450..41360790	TSC	T/A	23	6	29	9.9655	0.00159	-2.7986	PGSC0003DMG400026392	Mannose-6-phosphate isomerase	no	yes:TSC,TY	no	13	9
18	17	solcap_snp_c2_7565	chr02:41364720..41369610	TSC	A/G	37	63	100	6.76	0.00932	-2.03058	PGSC0003DMG400026405	Conserved gene of unknown function	no	no	no	13	9
19	18	solcap_snp_c1_2632	chr02:41744760..41745340	TY	A/G	1	16	17	13.2353	0.00027	-3.56864	PGSC0003DMG401030641	ATP-dependent Clp protease proteolytic subunit	no	no	no	13	9
19	18	solcap_snp_c1_2632	chr02:41744760..41745340	TSC	A/G	14	2	16	9	0.0027	-2.56864	PGSC0003DMG401030641	ATP-dependent Clp protease proteolytic subunit	no	no	no	13	9
19	18	solcap_snp_c1_2632	chr02:41744760..41745340	TSY	A/G	5	14	19	4.26316	0.03895	-1.40949	PGSC0003DMG401030641	ATP-dependent Clp protease proteolytic subunit	no	no	no	13	9
20	19	solcap_snp_c1_2640	chr02:41814851..41814872	TY	T/C	22	48	70	9.6571	0.00189	-2.72354	PGSC0003DMG401030647	DegP protease, protein binding protein	no	no	no	13	9
20	19	solcap_snp_c1_2640	chr02:41814851..41814872	TSY	T/C	18	35	53	5.45283	0.01954	-1.70908	PGSC0003DMG401030647	DegP protease, protein binding protein	no	no	no	13	9
21	20	solcap_snp_c1_16540	chr02:42320110..42321840	TY	T/C	61	35	96	7.04167	0.00796	-2.09909	PGSC0003DMG400021398	Xyloglucan endotransglucosylase-hydrolase XTH7	no	no	no	13	9
22	21	solcap_snp_c2_22939	chr02:42474040..42474840	TY	A/G	68	38	106	8.49057	0.00357	-2.44733	PGSC0003DMG400043061	Serine-threonine protein kinase, plant-type	yes: 40926089 (TY)	yes:TSC,TY	no	13	9
23	22	solcap_snp_c2_27218	chr02:43809948..43809969	TY	T/A	45	21	66	8.72727	0.00313	-2.50446	PGSC0003DMG400004020	Zeaxanthin epoxidase, chloroplastic	no	yes:TY,TSY	no	14
24	23	solcap_snp_c2_43348	chr02:44773395..44773416	TSC	T/C	17	4	21	8.0476	0.00456	-2.34104	PGSC0003DMG400010086	BIPINNATA	no	no	no	15	10
25	24	solcap_snp_c2_43408	chr02:44944470..44946680	TSC	A/G	21	5	26	9.8462	0.0017	-2.76955	PGSC0003DMG400010092	Cinnamoyl-CoA reductase	no	no	no	15	10
26	25	solcap_snp_c1_4862	chr02:45695656..45695677	TSY	T/C	2	15	17	9.94118	0.00162	-2.79048	PGSC0003DMG400001355	Mitochondrial processing peptidase	no	no	no	16	10
27	26	solcap_snp_c1_7876	chr02:46190630..46190651	TSY	T/C	2	12	14	7.14286	0.00753	-2.12321	PGSC0003DMG400001328	Granule-bound starch synthase 2, chloroplastic/amyloplastic	no	no	no	16	10
28	27	solcap_snp_c2_35700	chr02:47326596..47326617	TY	C/G	26	10	36	7.11111	0.00766	-2.11577	PGSC0003DMG400012599	Rrm/rnp domain	no	no	no	17
28	27	solcap_snp_c2_35700	chr02:47326596..47326617	TSY	C/G	22	10	32	4.5	0.03389	-1.46993	PGSC0003DMG400012599	Rrm/rnp domain	no	no	no	17
1	1	solcap_snp_c2_21313	chr03:?	TSC	A/G	24	9	33	6.81818	0.00902	-2.04479	Solyc09g031970.2.1 (not annotated in potato)	PHO1a, starch phosphorylase	no	no	yes		?
2	2	solcap_snp_c2_36232	chr03:00419088..419109	TSC	T/G	11	29	40	8.1	0.00443	-2.3536	Solyc03g005380.2.1 (not annotated in potato)	Protein transport protein SEC23	no	no	no	1	11
3	3	solcap_snp_c2_36228	chr03:00468828..468849	TSC	A/G	11	29	40	8.1	0.00443	-2.3536	Solyc03g005410.2.1 (not annotated in potato)	Phosphatidate cytidylyltransferase	no	no	no	1	11
4	4	solcap_snp_c1_15782	chr03:01276827..1276848	TSC	A/G	8	31	39	13.5641	0.00023	-3.63827	PGSC0003DMG400026744	Glucogen synthase kinase-3 beta	no	no	no		11
5	5	solcap_snp_c1_15925	chr03:36151142..36151163	TSY	A/C	7	21	28	7	0.00815	-2.08884	PGSC0003DMG400022947	Uncharacterized aarF domain-containing protein kinase, chloroplastic	no	no	no
6	6	solcap_snp_c1_13506	chr03:43938288..43938309	TSC	A/G	27	8	35	10.3143	0.00132	-2.87943	PGSC0003DMG400010169	Beta-carotene hydroxylase	no	no	no	5
7	7	solcap_snp_c2_17581	chr03:44090343..44090364	TSC	A/G	33	11	44	11	0.00091	-3.04096	Solyc03g007900.2.1 (not annotated in potato)	Glutamine cyclotransferase-like	no	no	no	5
7	7	solcap_snp_c2_17581	chr03:44090343..44090364	TY	A/G	15	29	44	4.45455	0.03481	-1.4583	Solyc03g007900.2.1 (not annotated in potato)	Glutamine cyclotransferase-like	no	no	no	5
8	8	solcap_snp_c2_55283	chr03:45388653..45388674	TSC	A/G	4	20	24	10.6667	0.00109	-2.96257	PGSC0003DMG400009081	Pectin methylesterase 1	no	no	no	5
9	9	solcap_snp_c2_57860	chr03:46422991..46423012	TSC	A/C	7	24	31	9.32258	0.00226	-2.64589	PGSC0003DMG400000561	Transparent testa glabra 1	no	no	no	5/6
10	10	solcap_snp_c1_3638	chr03:46475249..46475270	TSC	A/G	11	28	39	7.41026	0.00649	-2.18776	PGSC0003DMG400000579, PGSC0003DMG400000559	Nascent polypeptide associated complex alpha subunit,Peroxidase 5	no	no	no	5/6
11	11	solcap_snp_c2_53698	chr03:48039470..48039491	TSC	T/G	31	13	44	7.36364	0.00666	-2.17653	Solyc03g097670.2.1 (not annotated in potato)	ATP binding protein	no	no	no
12	12	solcap_snp_c2_13987	chr03:52483900..52483921	TSY	A/G	41	68	109	6.68807	0.00971	-2.01278	PGSC0003DMG400018104	Cell division cycle protein 48 homolog	no	no	no	9	12
12	12	solcap_snp_c2_13987	chr03:52483900..52483921	TY	A/G	47	69	116	4.17241	0.04109	-1.38626	PGSC0003DMG400018104	Cell division cycle protein 48 homolog	no	no	no	9	12
13	12	solcap_snp_c1_4519	chr03:52486431..52486452	TY	A/G	12	30	42	7.71429	0.00548	-2.26122	PGSC0003DMG400018104	Cell division cycle protein 48 homolog	no	no	no	9	12
14	13	solcap_snp_c2_57259	chr03:53421850..53421871	TSC	T/C	18	4	22	8.90909	0.00284	-2.54668	PGSC0003DMG400013180	Pentatricopeptide repeat-containing protein	no	no	no		12
15	14	solcap_snp_c2_47843	chr03:54141884..54141905	TSC	T/C	11	1	12	8.33333	0.00389	-2.41005	PGSC0003DMG400024596	Protein kinase atmrk1	no	yes:TSC	no	10	13
16	15	solcap_snp_c1_7076	chr03:54368675..54368696	TSC	T/G	13	1	14	10.2857	0.00134	-2.8729	PGSC0003DMG400024503	1-deoxy-D-xylulose-5-phosphate reductoisomerase	no	no	no	10	13
17	15	solcap_snp_c1_7078	chr03:54369084..54369105	TSC	T/C	13	1	14	10.2857	0.00134	-2.8729	PGSC0003DMG400024503	1-deoxy-D-xylulose-5-phosphate reductoisomerase	no	no	no	10	13
18	15	solcap_snp_c1_7082	chr03:54373775..54373796	TSC	T/C	18	1	19	15.2105	0.0001	-4	PGSC0003DMG400024503	1-deoxy-D-xylulose-5-phosphate reductoisomerase	no	no	no	10	13
19	16	solcap_snp_c1_7111	chr03:54582037..54582058	TSC	T/C	28	7	35	12.6	0.00039	-3.40894	PGSC0003DMG401024510	Enolase	no	no	no	10	13
20	17	solcap_snp_c1_7115	chr03:54657013..54657034	TSC	T/C	13	1	14	10.2857	0.00134	-2.8729	PGSC0003DMG400024513, PGSC0003DMG400024613	Ser/Thr protein kinase, Protein ASC	no	no	no	10	13
21	18	solcap_snp_c2_18267	chr03:55234515..55234536	TSC	A/C	13	1	14	10.2857	0.00134	-2.8729	PGSC0003DMG400024643	Flavonoid 3'-monooxygenase	no	no	no	10	13
22	18	solcap_snp_c2_18270	chr03:55234635..55234656	TSC	A/T	22	2	24	16.6667	4e-05	-4.39794	PGSC0003DMG400024643	Flavonoid 3'-monooxygenase	no	no	no	10	13
22	18	solcap_snp_c2_18270	chr03:55234635..55234656	TY	A/T	3	12	15	5.4	0.02014	-1.69594	PGSC0003DMG400024643	Flavonoid 3'-monooxygenase	no	no	no	10	13
23	18	solcap_snp_c2_18271	chr03:55234737..55234758	TSC	T/C	23	2	25	17.64	3e-05	-4.52288	PGSC0003DMG400024643	Flavonoid 3'-monooxygenase	no	no	no	10	13
23	18	solcap_snp_c2_18271	chr03:55234737..55234758	TY	T/C	3	13	16	6.25	0.01242	-1.90588	PGSC0003DMG400024643	Flavonoid 3'-monooxygenase	no	no	no	10	13
24	18	solcap_snp_c2_18272	chr03:55234788..55234809	TSC	T/C	22	2	24	16.6667	4e-05	-4.39794	PGSC0003DMG400024643	Flavonoid 3'-monooxygenase	no	no	no	10	13
24	18	solcap_snp_c2_18272	chr03:55234788..55234809	TY	T/C	3	12	15	5.4	0.02014	-1.69594	PGSC0003DMG400024643	Flavonoid 3'-monooxygenase	no	no	no	10	13
25	18	solcap_snp_c2_18273	chr03:55235947..55235968	TSC	A/G	13	1	14	10.2857	0.00134	-2.8729	PGSC0003DMG400024643	Flavonoid 3'-monooxygenase	no	no	no	10	13
26	19	solcap_snp_c1_5956	chr03:55642445..55642466	TSC	T/C	32	5	37	19.7027	1e-05	-5	PGSC0003DMG400024561	Ser/Thr protein kinase	no	yes:TSC	no	10/11	13
27	19	solcap_snp_c2_18428	chr03:55645028..55645049	TSC	T/C	13	1	14	10.2857	0.00134	-2.8729	PGSC0003DMG400024561	Ser/Thr protein kinase	no	yes:TSC	no	10/11	13
28	19	solcap_snp_c2_18429	chr03:55645059..55645080	TSC	T/A	13	1	14	10.2857	0.00134	-2.8729	PGSC0003DMG400024561	Ser/Thr protein kinase	no	yes:TSC	no	10/11	13
29	20	solcap_snp_c2_18504	chr03:55910964..55910985	TSC	A/G	13	2	15	8.0667	0.00451	-2.34582	PGSC0003DMG400019511	NAD-malate dehydrogenase	no	no	no	10/11	13
30	21	solcap_snp_c2_26417	chr03:56573117..56573138	TSC	A/G	12	1	13	9.3077	0.00228	-2.64207	PGSC0003DMG400000619	Nucleosome-binding protein	no	yes:TSC,TY	no	11	13
31	22	solcap_snp_c2_26398	chr03:56604624..56604645	TSC	A/V	30	6	36	16	6e-05	-4.22185	PGSC0003DMG400000639	Delta-9 desaturase	no	yes:TSC,TY	no	11	13
32	23	solcap_snp_c1_8194	chr03:56672185..56672206	TSC	T/C	14	1	15	11.2667	0.00079	-3.10237	PGSC0003DMG400000625	Signal recognition particle 54 kDA protein 1	no	no	no	11	13
1	1	solcap_snp_c2_31712	chr04:03872255..3872276	TSC	T/G	6	19	25	6.76	0.00932	-2.03058	PGSC0003DMG400025300	Conserved gene of unknown function	no	yes:TSC,TY	no	3	14
1	1	solcap_snp_c2_31712	chr04:03872255..3872276	TSY	T/G	8	20	28	5.14286	0.02334	-1.6319	PGSC0003DMG400025300	Conserved gene of unknown function	no	yes:TSC,TY	no	3	14
2	2	solcap_snp_c2_26858	chr04:09810479..9810500	TSC	T/G	5	20	25	9	0.0027	-2.56864	PGSC0003DMG400027236	Transcriptional factor B3	no	no	yes	7	16
3	3	solcap_snp_c2_55707	chr04:25320513..25320534	TSC	T/C	6	23	29	9.96552	0.00159	-2.7986	Solyc04g045530.2.1 (not annotated in potato)	DNA primase large subunit	no	no	no		17
3	3	solcap_snp_c2_55707	chr04:25320513..25320534	TY	T/C	20	9	29	4.17241	0.04109	-1.38626	Solyc04g045530.2.1 (not annotated in potato)	DNA primase large subunit	no	no	no		17
4	4	solcap_snp_c2_43229	chr04:45581110..45581131	TSC	A/C	23	8	31	7.25806	0.00706	-2.1512	PGSC0003DMG401023118	cytochrome P450-type monooxygenase 97A29	no	no	no	12
4	4	solcap_snp_c2_43229	chr04:45581110..45581131	TY	A/C	9	20	29	4.17241	0.04109	-1.38626	PGSC0003DMG401023118	cytochrome P450-type monooxygenase 97A29	no	no	no	12
5	5	solcap_snp_c2_21590	chr04:64758578..64758599	TY	T/C	47	25	72	6.72222	0.00952	-2.02136	PGSC0003DMG400012899	14-3-3 protein	no	no	no	18
6	6	solcap_snp_c2_55788	chr04:65970714..65970735	TY	A/G	2	14	16	9	0.0027	-2.56864	PGSC0003DMG400004966	Receptor protein kinase CLAVATA1	no	no	no
6	6	solcap_snp_c2_55788	chr04:65970714..65970735	TSC	A/G	13	4	17	4.76471	0.02905	-1.53685	PGSC0003DMG400004966	Receptor protein kinase CLAVATA1	no	no	no
7	6	solcap_snp_c2_55781	chr04:65971240..65971261	TY	A/G	2	12	14	7.14286	0.00753	-2.12321	PGSC0003DMG400004966	Receptor protein kinase CLAVATA1	no	no	no
7	6	solcap_snp_c2_55781	chr04:65971240..65971261	TSY	A/G	4	12	16	4	0.0455	-1.34199	PGSC0003DMG400004966	Receptor protein kinase CLAVATA1	no	no	no
8	7	solcap_snp_c1_10424	chr04:67985191..67985212	TSC	T/C	10	27	37	7.81081	0.00519	-2.28483	PGSC0003DMG402007955	Serine/threonine-protein kinase PBS1	no	no	no	19
9	8	solcap_snp_c2_35959	chr04:70787269..70787290	TSC	T/C	28	11	39	7.41026	0.00649	-2.18776	PGSC0003DMG400009861	Plastidic hexokinase	no	no	no	20/21	18
9	8	solcap_snp_c2_35959	chr04:70787269..70787290	TY	T/C	16	31	47	4.78723	0.02867	-1.54257	PGSC0003DMG400009861	Plastidic hexokinase	no	no	no	20/21	18
10	9	solcap_snp_c1_3557	chr04:71336652..71336673	TSC	T/A	45	23	68	7.11765	0.00763	-2.11748	PGSC0003DMG400009891	Alpha-amylase	no	no	no	21	18
11	10	solcap_snp_c2_10798	chr04:71384409..71384430	TSC	A/G	50	18	68	15.0588	0.0001	-4	PGSC0003DMG400009965	PS60 protein, pectinesterase	no	no	no	21	18
12	11	solcap_snp_c2_10771	chr04:71449807..71449828	TSC	T/A	33	14	47	7.6809	0.00558	-2.25337	PGSC0003DMG400009968	25 kDa protein dehydrin	no	no	no	21	18
13	12	solcap_snp_c2_10686	chr04:71592357..71592378	TSC	T/C	30	12	42	7.7143	0.00548	-2.26122	PGSC0003DMG400009981	1,4-alpha-glucan branching enzyme	no	yes:TSC,TY,TSY	no	21	18
14	13	solcap_snp_c2_10566	chr04:71954626..71954647	TSC	A/G	31	13	44	7.36364	0.00666	-2.17653	PGSC0003DMG400009924	3-hydroxy-3-methylglutaryl coenzyme A reductase	no	no	no	21	18
15	14	solcap_snp_c2_10547	chr04:72022741..72022762	TSC	T/C	31	13	44	7.36364	0.00666	-2.17653	PGSC0003DMG400010007	Pyrophosphate-fructose 6-phosphate 1-phosphotransferase subunit alpha	no	yes:TSC,TY,TSY	no	21	18
1	1	solcap_snp_c1_7624	chr05:00412124..412145	TSY	A/G	36	64	100	7.84	0.00511	-2.29158	PGSC0003DMG400028378	ATP binding protein	no	no	no	1	19
2	2	solcap_snp_c2_38197	chr05:00567527..6567548	TSC	T/C	5	26	31	14.2258	0.00016	-3.79588	PGSC0003DMG401022631	Conserved gene of unknown function	no	no	no	1	19
3	3	solcap_snp_c2_33513	chr05:01401409..1401430	TSC	G/C	40	19	59	7.47458	0.00626	-2.20343	Solyc05g010320.2.1 (not annotated in potato)	Chalcone-flavonone isomerase	no	no	no	2	19
4	4	solcap_snp_c2_33514	chr05:01408674..1408695	TSC	A/G	13	2	15	8.06667	0.00451	-2.34582	Solyc05g010300.2.1 (not annotated in potato)	DNA-directed RNA polymerase, RBP11-like	no	no	no	2	19
5	4	solcap_snp_c2_33522	chr05:01414010..1414031	TSC	A/G	46	21	67	9.32836	0.00226	-2.64589	Solyc05g010300.2.1 (not annotated in potato)	DNA-directed RNA polymerase II subunit 3	no	no	no	2	19
5	4	solcap_snp_c2_33522	chr05:01414010..1414031	TY	A/G	29	47	76	4.26316	0.03895	-1.40949	Solyc05g010300.2.1 (not annotated in potato)	DNA-directed RNA polymerase II subunit 3	no	no	no	2	19
6	5	solcap_snp_c2_11739	chr05:02068305..2068326	TSC	A/C	13	2	15	8.0667	0.00451	-2.34582	PGSC0003DMG400000815	NBS-coding resistance gene analog	no	no	no		19
7	6	solcap_snp_c2_11726	chr05:02079213..2079234	TSC	A/C	16	2	18	10.8889	0.00097	-3.01323	Solyc05g009740.1.1 (not annotated in potato)	NBS-LRR, resistance protein	no	no	no		19
8	7	solcap_snp_c2_11724	chr05:02095764..2095785	TSC	T/A	20	54	74	15.6216	8e-05	-4.09691	PGSC0003DMG400000828	DNA binding protein	no	no	no		19
9	8	solcap_snp_c1_3767	chr05:02781870..2781891	TY	T/G	63	35	98	8	0.00468	-2.32975	PGSC0003DMG400014542	Conserved gene of unknown function	no	yes:TSC,TY,TSY	no	3
10	9	solcap_snp_c2_11924	chr05:03708750..3708771	TSC	T/C	17	2	19	11.8421	0.00058	-3.23657	PGSC0003DMG400030565	Fructose-bisphosphate aldolase	no	no	no	3	20
11	10	solcap_snp_c2_50316	chr05:04999839..4999860	TSC	T/G	27	59	86	11.907	0.00056	-3.25181	PGSC0003DMG400080319	RNA-dependent RNA-polymerase	no	no	no	4	20
11	10	solcap_snp_c2_50316	chr05:04999839..4999860	TSY	T/G	21	37	58	4.41379	0.03565	-1.44794	PGSC0003DMG400080319	RNA-dependent RNA-polymerase	no	no	no	4	20
12	11	solcap_snp_c2_50302	chr05:05055753..5055774	TSC	A/C	13	39	52	13	0.00031	-3.50864	PGSC0003DMG400031262	Methyltransferase	no	yes:TSC,TY,TSC	yes	4	20
12	11	solcap_snp_c2_50302	chr05:05055753..5055774	TSY	A/C	11	23	34	4.23529	0.03959	-1.40241	PGSC0003DMG400031262	Methyltransferase	no	yes:TSC,TY,TSC	yes	4	20
13	12	solcap_snp_c2_47647	chr05:05926411..5926432	TSC	T/C	27	50	77	6.87013	0.00876	-2.0575	Solyc05g007070.2.1 (not annotated in potato)	Alpha amylase 2	no	no	no	4	20
14	13	solcap_snp_c2_47609	chr05:05972394..5972415	TSC	A/G	7	22	29	7.75862	0.00535	-2.27165	Solyc05g007030.2.1 (not annotated in potato)	AT3g17900/MEB5_12	no	no	no	4	20
15	14	solcap_snp_c2_47284	chr05:06354180..6354201	TSC	A/G	8	33	41	15.2439	9e-05	-4.04576	PGSC0003DMG400022620	Conserved gene of unknown function	no	no	no	5	20
16	15	solcap_snp_c1_11267	chr05:07832567..7832588	TSC	A/C	15	38	53	9.98113	0.00158	-2.80134	PGSC0003DMG400004124	Ribosomal protein S9	no	no	no	5	21
17	16	solcap_snp_c2_37066	chr05:08139376..8139397	TSC	T/C	29	11	40	8.1	0.00443	-2.3536	PGSC0003DMG400030989	Sentrin/sumo-specific protease	no	no	no	5	21
17	16	solcap_snp_c2_37066	chr05:08139376..8139397	TY	T/C	17	32	49	4.59184	0.03212	-1.49322	PGSC0003DMG400030989	Sentrin/sumo-specific protease	no	no	no	5	21
18	17	solcap_snp_c2_37031	chr05:08255727..8255748	TSC	A/G	46	86	132	12.1212	0.0005	-3.30103	PGSC0003DMG400030978	Polygalacturonase non-catalytic subunit AroGP2	no	yes:TSC,TY	no	5	21
19	18	solcap_snp_c2_55893	chr05:09558183..9558204	TSC	T/A	29	5	34	16.9412	4e-05	-4.39794	PGSC0003DMG400037460	Pto	no	no	no		22
19	18	solcap_snp_c2_55893	chr05:09558183..9558204	TY	T/A	6	22	28	9.1429	0.0025	-2.60206	PGSC0003DMG400037460	Pto	no	no	no		22
19	18	solcap_snp_c2_55893	chr05:09558183..9558204	TSY	T/A	12	25	37	4.56757	0.03258	-1.48705	PGSC0003DMG400037460	Pto	no	no	no		22
20	19	solcap_snp_c2_37554	chr05:14586934..14586955	TSC	A/G	2	17	19	11.8421	0.00058	-3.23657	Solyc05g015720.1.1 (not annotated in potato)	MADS box transcription factor-like protein	no	no	no
21	20	solcap_snp_c2_50176	chr05:43712354..43712375	TSY	T/C	4	16	20	7.2	0.00729	-2.13727	PGSC0003DMG400021635	Conserved gene of unknown function	no	yes:TSC,TSY	no
21	20	solcap_snp_c2_50176	chr05:43712354..43712375	TY	T/C	6	17	23	5.26087	0.02181	-1.66134	PGSC0003DMG400021635	Conserved gene of unknown function	no	yes:TSC,TSY	no
22	21	solcap_snp_c2_49820	chr05:46363157..46363178	TY	T/G	3	16	19	8.89474	0.00286	-2.54363	PGSC0003DMG400016803	PHB1, prohibitin subunit	no	no	no
22	21	solcap_snp_c2_49820	chr05:46363157..46363178	TSY	T/G	3	15	18	8	0.00468	-2.32975	PGSC0003DMG400016803	PHB1, prohibitin subunit	no	no	no
23	22	solcap_snp_c1_12449	chr05:47308833..47308854	TSY	T/C	46	23	69	7.66667	0.00563	-2.24949	PGSC0003DMG400016003	Ethylene responsive element binding protein C2	no	no	no
23	22	solcap_snp_c1_12449	chr05:47308833..47308854	TY	T/C	49	28	77	5.7273	0.0167	-1.77728	PGSC0003DMG400016003	Ethylene responsive element binding protein C2	no	no	no
24	23	solcap_snp_c2_54371	chr05:48887615..48887636	TSY	A/G	11	31	42	9.52381	0.00203	-2.6925	PGSC0003DMG400019110	Chalcone synthase 2	no	no	no	14	23
25	24	solcap_snp_c2_42405	chr05:49092579..49092600	TSC	A/G	16	4	20	7.2	0.00729	-2.13727	PGSC0003DMG400015761	26S proteasome subunit RPN2a	no	no	no	14	23
26	25	solcap_snp_c2_42473	chr05:49240600..49241300	TY	A/G	31	9	40	12.1	0.0005	-3.30103	Solyc05g053800.2.1 (not annotated in potato)	DNA repair protein Rad50	no	no	no	14	23
26	25	solcap_snp_c2_42473	chr05:49240600..49241300	TSC	A/G	12	27	39	5.7692	0.01631	-1.78755	Solyc05g053800.2.1 (not annotated in potato)	DNA repair protein Rad50	no	no	no	14	23
26	25	solcap_snp_c2_42473	chr05:49240600..49241300	TSY	A/G	25	12	37	4.56757	0.03258	-1.48705	Solyc05g053800.2.1 (not annotated in potato)	DNA repair protein Rad50	no	no	no	14	23
27	25	solcap_snp_c2_42481	chr05:49246845..49246866	TSY	T/G	13	31	44	7.36364	0.00666	-2.17653	Solyc05g053800.2.1 (not annotated in potato)	DNA repair protein Rad50	no	no	no	14	23
27	25	solcap_snp_c2_42481	chr05:49246845..49246866	TY	T/G	14	28	42	4.6667	0.03075	-1.51215	Solyc05g053800.2.1 (not annotated in potato)	DNA repair protein Rad50	no	no	no	14	23
28	26	solcap_snp_c2_55241	chr05:49467078..49467099	TSY	T/G	25	47	72	6.72222	0.00952	-2.02136	PGSC0003DMG400013075	conserved gene of unknown function	no	no	no	14	23
28	26	solcap_snp_c2_55241	chr05:49467078..49467099	TSC	T/G	24	41	65	4.4462	0.03498	-1.45618	PGSC0003DMG400013075	conserved gene of unknown function	no	no	no	14	23
29	27	solcap_snp_c2_8426	chr05:49736368..49736389	TSC	T/G	14	3	17	7.11765	0.00763	-2.11748	PGSC0003DMG400008445	60S ribosomal protein L6	no	yes:TSC,TY,TSY	no	14	23
30	27	solcap_snp_c2_8427	chr05:49736412..49736433	TSC	T/G	4	17	21	8.04762	0.00456	-2.34104	PGSC0003DMG400008445	60S ribosomal protein L6	no	yes:TSC,TY,TSY	no	14	23
31	28	solcap_snp_c2_8473	chr05:49744177..49744198	TSC	T/G	14	3	17	7.11765	0.00763	-2.11748	PGSC0003DMG400008462	E3 ubiquitin-protein ligase UPL5	no	yes:TY	no	14	23
32	29	solcap_snp_c2_8270	chr05:49840677..49840698	TSC	A/G	14	3	17	7.11765	0.00763	-2.11748	PGSC0003DMG400008456	OBERON	no	no	no	14	23
33	30	solcap_snp_c1_1093	chr05:51771441..51771462	TSC	T/C	19	3	22	11.6364	0.00065	-3.18709	PGSC0003DMG401023454	Biotin carboxylase carrier protein	no	yes:TSC,TY	no	16	23
33	30	solcap_snp_c1_1093	chr05:51771441..51771462	TY	T/C	5	15	20	5	0.02535	-1.59602	PGSC0003DMG401023454	Biotin carboxylase carrier protein	no	yes:TSC,TY	no	16	23
1	1	solcap_snp_c2_43963	chr06:00106508..106529	TY	T/G	1	13	14	10.2857	0.00134	-2.8729	PGSC0003DMG400007289	Importin subunit alpha	no	no	no	1
1	1	solcap_snp_c2_43963	chr06:00106508..106529	TSY	T/G	4	14	18	5.55556	0.01842	-1.73471	PGSC0003DMG400007289	Importin subunit alpha	no	no	no	1
2	2	solcap_snp_c1_12922	chr06:00141174..141195	TY	A/C	26	6	32	12.5	0.00041	-3.38722	PGSC0003DMG400007303	Conserved gene of unknown function	no	no	no	1
2	2	solcap_snp_c1_12922	chr06:00141174..141195	TSY	A/C	23	7	30	8.53333	0.00349	-2.45717	PGSC0003DMG400007303	Conserved gene of unknown function	no	no	no	1
3	3	solcap_snp_c2_54011	chr06:00195501..195522	TY	A/G	1	14	15	11.2667	0.00079	-3.10237	PGSC0003DMG400007286	CP12 (CANDIDATE: CP12.1)	no	no	no	1
3	3	solcap_snp_c2_54011	chr06:00195501..195522	TSY	A/G	4	15	19	6.36842	0.01162	-1.93479	PGSC0003DMG400007286	CP12 (CANDIDATE: CP12.1)	no	no	no	1
3	3	solcap_snp_c2_54011	chr06:00195501..195522	TSC	A/G	12	4	16	4	0.0455	-1.34199	PGSC0003DMG400007286	CP12 (CANDIDATE: CP12.1)	no	no	no	1
4	4	solcap_snp_c2_30557	chr06:00267518..267539	TY	G/C	33	15	48	6.75	0.00937	-2.02826	PGSC0003DMG400007282	Pentatricopeptide repeat-containing protein	no	no	no	1
5	5	solcap_snp_c2_30632	chr06:00314675..314696	TY	T/A	12	37	49	12.7551	0.00036	-3.4437	PGSC0003DMG400007297	Protein phosphatase-2C	no	yes:TSC,TY	no	1
5	5	solcap_snp_c2_30632	chr06:00314675..314696	TSY	T/A	14	34	48	8.33333	0.00389	-2.41005	PGSC0003DMG400007297	Protein phosphatase-2C	no	yes:TSC,TY	no	1
5	5	solcap_snp_c2_30632	chr06:00314675..314696	TSC	T/A	32	17	49	4.59184	0.03212	-1.49322	PGSC0003DMG400007297	Protein phosphatase-2C	no	yes:TSC,TY	no	1
6	6	solcap_snp_c1_9224	chr06:00368257..368278	TSC	T/C	13	34	47	9.38298	0.00219	-2.65956	PGSC0003DMG402007274	Isoamylase isoform 3 =DBE	no	yes:TSC,TY,TSY	no	1
7	7	solcap_snp_c2_30495	chr06:00398234..398255	TSC	T/C	13	34	47	9.38298	0.00219	-2.65956	Solyc06g009220.2.1 (not annotated in potato)	Glycogen debranching enzyme	no	no	no	1
8	8	solcap_snp_c2_30511	chr06:00411076..411097	TSC	T/C	50	23	73	9.9863	0.00158	-2.80134	PGSC0003DMG402017934	Pectinesterase	no	yes:TSC,TY,TSY	no	1
9	9	solcap_snp_c2_27564	chr06:03470374..3470395	TSY	T/A	2	14	16	9	0.0027	-2.56864	PGSC0003DMG400004151	Thiamine biosynthesis protein ThiC variant L1	no	no	no	3
9	9	solcap_snp_c2_27564	chr06:03470374..3470395	TY	T/A	2	9	11	4.45455	0.03481	-1.4583	PGSC0003DMG400004151	Thiamine biosynthesis protein ThiC variant L1	no	no	no	3
10	10	solcap_snp_c2_46999	chr06:06423712..6423733	TSC	T/C	14	33	47	7.6809	0.00558	-2.25337	PGSC0003DMG400009689	Protein kinase	no	yes:TY,TSY	no
10	10	solcap_snp_c2_46999	chr06:06423712..6423733	TSY	T/C	12	25	37	4.56757	0.03258	-1.48705	PGSC0003DMG400009689	Protein kinase	no	yes:TY,TSY	no
11	11	solcap_snp_c2_4589	chr06:24930721..24930742	TSC	T/G	40	12	52	15.0769	0.0001	-4	PGSC0003DMG400023815	Expansin	no	no	no	7
11	11	solcap_snp_c2_4589	chr06:24930721..24930742	TY	T/G	4	12	16	4	0.0455	-1.34199	PGSC0003DMG400023815	Expansin	no	no	no	7
12	12	solcap_snp_c2_51489	chr06:39474796..39474817	TSY	T/C	1	10	11	7.36364	0.00666	-2.17653	PGSC0003DMG400016296	O-linked n-acetylglucosamine transferase, OGT	no	yes:TSC,TY	no	12	24
12	12	solcap_snp_c2_51489	chr06:39474796..39474817	TY	T/C	2	9	11	4.45455	0.03481	-1.4583	PGSC0003DMG400016296	O-linked n-acetylglucosamine transferase, OGT	no	yes:TSC,TY	no	12	24
13	13	solcap_snp_c2_5758	chr06:50296993..50297014	TSY	A/G	8	24	32	8	0.00468	-2.32975	PGSC0003DMG400028926	conserved gene of unknown function	no	no	no		25
13	13	solcap_snp_c2_5758	chr06:50296993..50297014	TY	A/G	9	22	31	5.45161	0.01955	-1.70885	PGSC0003DMG400028926	conserved gene of unknown function	no	no	no		25
14	14	solcap_snp_c2_9308	chr06:57850109..57850130	TY	T/C	55	25	80	11.25	0.0008	-3.09691	PGSC0003DMG400027664	Exonuclease family protein	no	no	no	20
14	14	solcap_snp_c2_9308	chr06:57850109..57850130	TSC	T/C	34	57	91	5.8132	0.01591	-1.79833	PGSC0003DMG400027664	Exonuclease family protein	no	no	no	20
15	15	solcap_snp_c2_9243	chr06:57959579..57959600	TSC	T/C	17	2	19	11.8421	0.00058	-3.23657	PGSC0003DMG400027686	ferredoxin	no	no	no	20
15	15	solcap_snp_c2_9243	chr06:57959579..57959600	TY	T/C	3	17	20	9.8	0.00175	-2.75696	PGSC0003DMG400027686	ferredoxin	no	no	no	20
15	15	solcap_snp_c2_9243	chr06:57959579..57959600	TSY	T/C	6	17	23	5.26087	0.02181	-1.66134	PGSC0003DMG400027686	ferredoxin	no	no	no	20
16	16	solcap_snp_c2_9203	chr06:58259525..58259546	TY	C/G	35	65	100	9	0.0027	-2.56864	PGSC0003DMG400020103	Glycosyltransferase QUASIMODO1	no	no	no	20
16	16	solcap_snp_c2_9203	chr06:58259525..58259546	TSY	C/G	36	62	98	6.89796	0.00863	-2.06399	PGSC0003DMG400020103	Glycosyltransferase QUASIMODO1	no	no	no	20
17	16	solcap_snp_c2_9202	chr06:58259831..58259852	TY	A/G	36	17	53	6.8113	0.00906	-2.04287	PGSC0003DMG400020103	Glycosyltransferase QUASIMODO1	no	no	no	20
18	16	solcap_snp_c2_9201	chr06:58259942..58259963	TY	A/G	35	65	100	9	0.0027	-2.56864	PGSC0003DMG400020103	Glycosyltransferase QUASIMODO1	no	no	no	20
18	16	solcap_snp_c2_9201	chr06:58259942..58259963	TSY	A/G	36	62	98	6.89796	0.00863	-2.06399	PGSC0003DMG400020103	Glycosyltransferase QUASIMODO1	no	no	no	20
1	1	solcap_snp_c2_46051	chr07:00446115..446136	TSC	A/C	37	63	100	6.76	0.00932	-2.03058	PGSC0003DMG400003188	Lysosomal pro-X carboxypeptidase	no	no	no
2	2	solcap_snp_c2_55832	chr07:03892558..3892579	TY	A/G	15	33	48	6.75	0.00937	-2.02826	PGSC0003DMG400027936	Sucrose-phosphate-synthase	no	yes:TSY,TY	no	3
2	2	solcap_snp_c2_55832	chr07:03892558..3892579	TSY	A/G	17	31	48	4.08333	0.04331	-1.36341	PGSC0003DMG400027936	Sucrose-phosphate-synthase	no	yes:TSY,TY	no	3
3	3	solcap_snp_c1_2780	chr07:26038035..26038056	TY	A/C	5	21	26	9.8462	0.0017	-2.76955	PGSC0003DMG400008434	Conserved gene of unknown function	no	no	no
3	3	solcap_snp_c1_2780	chr07:26038035..26038056	TSY	A/C	9	21	30	4.8	0.02846	-1.54577	PGSC0003DMG400008434	Conserved gene of unknown function	no	no	no
3	3	solcap_snp_c1_2780	chr07:26038035..26038056	TSC	A/C	19	8	27	4.48148	0.03426	-1.46521	PGSC0003DMG400008434	Conserved gene of unknown function	no	no	no
4	4	solcap_snp_c2_9378	chr07:40611704..40611725	TSY	A/G	1	10	11	7.36364	0.00666	-2.17653	PGSC0003DMG400013547	Sucrose synthase	no	no	no	8
5	5	solcap_snp_c1_3154	chr07:40990710..40990731	TSY	T/C	1	12	13	9.30769	0.00228	-2.64207	Solyc07g042890.2.1 (not annotated in potato)	Kinase family protein	no	no	no	8
5	5	solcap_snp_c1_3154	chr07:40990710..40990731	TY	T/C	4	13	17	4.76471	0.02905	-1.53685	Solyc07g042890.2.1 (not annotated in potato)	Kinase family protein	no	no	no	8
6	6	solcap_snp_c1_3163	chr07:41143418..41143439	TSC	A/G	21	4	25	11.56	0.00067	-3.17393	PGSC0003DMG400013537	proline-rich protein	no	no	no
6	6	solcap_snp_c1_3163	chr07:41143418..41143439	TY	A/G	6	20	26	7.53846	0.00604	-2.21896	PGSC0003DMG400013537	proline-rich protein	no	no	no
7	7	solcap_snp_c2_9354	chr07:41354478..41354499	TSC	A/G	16	3	19	8.8947	0.00286	-2.54363	PGSC0003DMG400013108	Metal transporter	no	no	no
7	7	solcap_snp_c2_9354	chr07:41354478..41354499	TY	A/G	6	16	22	4.5455	0.03301	-1.48135	PGSC0003DMG400013108	Metal transporter	no	no	no
8	7	solcap_snp_c2_9355	chr07:41354491..41354512	TSC	A/G	16	3	19	8.8947	0.00286	-2.54363	PGSC0003DMG400013108	Metal transporter	no	no	no
8	7	solcap_snp_c2_9355	chr07:41354491..41354512	TY	A/G	6	16	22	4.5455	0.03301	-1.48135	PGSC0003DMG400013108	Metal transporter	no	no	no
9	7	solcap_snp_c2_9356	chr07:41354509..41354530	TSC	A/G	20	5	25	9	0.0027	-2.56864	PGSC0003DMG400013108	Metal transporter	no	no	no
9	7	solcap_snp_c2_9356	chr07:41354509..41354530	TY	A/G	8	21	29	5.8276	0.01578	-1.80189	PGSC0003DMG400013108	Metal transporter	no	no	no
10	8	solcap_snp_c1_7517	chr07:41721036..41721057	TY	T/G	11	32	43	10.2558	0.00136	-2.86646	PGSC0003DMG400011740	SGA, Hexulose-6-phosphate isomerase?	no	no	no
10	8	solcap_snp_c1_7517	chr07:41721036..41721057	TSC	T/G	24	8	32	8	0.00468	-2.32975	PGSC0003DMG400011740	SGA, Hexulose-6-phosphate isomerase?	no	no	no
10	8	solcap_snp_c1_7517	chr07:41721036..41721057	TSY	T/G	16	31	47	4.78723	0.02867	-1.54257	PGSC0003DMG400011740	SGA, Hexulose-6-phosphate isomerase?	no	no	no
11	9	solcap_snp_c2_45182	chr07:46813291..46813312	TSC	A/G	12	2	14	7.14286	0.00753	-2.12321	PGSC0003DMG400028958	Multicopper oxidase	no	yes:TSC	no
12	10	solcap_snp_c1_7994	chr07:47159659..47159680	TSC	T/G	18	4	22	8.9091	0.00284	-2.54668	PGSC0003DMG400025492	peroxidase	no	no	no	12
12	10	solcap_snp_c1_7994	chr07:47159659..47159680	TSY	T/G	16	6	22	4.54545	0.03301	-1.48135	PGSC0003DMG400025492	peroxidase	no	no	no	12
13	10	solcap_snp_c2_25287	chr07:47160002..47160023	TSC	A/T	30	11	41	8.80488	0.003	-2.52288	PGSC0003DMG400025492	Peroxidase	no	no	no	12
14	11	solcap_snp_c2_25212	chr07:47307292..47307313	TSC	T/C	27	55	82	9.56098	0.00199	-2.70115	PGSC0003DMG400026168	DNA binding protein	no	no	no	12
15	12	solcap_snp_c2_25265	chr07:47693799..47693820	TSC	A/G	36	14	50	9.68	0.00186	-2.73049	PGSC0003DMG400026159	Ccd1	no	no	no	12
15	12	solcap_snp_c2_25265	chr07:47693799..47693820	TY	A/G	13	27	40	4.9	0.02686	-1.57089	PGSC0003DMG400026159	Ccd1	no	no	no	12
16	13	solcap_snp_c2_19748	chr07:49215394..49215415	TY	T/C	23	4	27	13.3704	0.00026	-3.58503	PGSC0003DMG400018305	Ubiquiting conjugation factor	no	no	no	13/14
16	13	solcap_snp_c2_19748	chr07:49215394..49215415	TSC	T/C	8	22	30	6.53333	0.01059	-1.9751	PGSC0003DMG400018305	Ubiquiting conjugation factor	no	no	no	13/14
17	14	solcap_snp_c2_19741	chr07:49222107..49222128	TY	T/C	2	12	14	7.1429	0.00753	-2.12321	PGSC0003DMG400018341	Conserved gene of unknown function	no	no	no	13/14
18	15	solcap_snp_c2_35106	chr07:49554919..49554940	TY	T/C	30	11	41	8.80488	0.003	-2.52288	PGSC0003DMG400026820	Tyrosine aminotransferase 2	no	no	no	14
18	15	solcap_snp_c2_35106	chr07:49554919..49554940	TSC	T/C	12	24	36	4	0.0455	-1.34199	PGSC0003DMG400026820	Tyrosine aminotransferase 2	no	no	no	14
19	16	solcap_snp_c2_35061	chr07:49747886..49747907	TSY	A/G	12	29	41	7.04878	0.00793	-2.10073	PGSC0003DMG400009380	Leucine-rich repeat receptor kinase CLAVATA1	no	yes:TSC,TY,TSY	no	14
20	17	solcap_snp_c2_26010	chr07:50151950..50151971	TSC	T/C	2	15	17	9.9412	0.00162	-2.79048	PGSC0003DMG400020422	Phosphoenolpyruvate carboxylase	no	no	no	14
20	17	solcap_snp_c2_26010	chr07:50151950..50151971	TY	T/C	19	6	25	6.76	0.00932	-2.03058	PGSC0003DMG400020422	Phosphoenolpyruvate carboxylase	no	no	no	14
21	18	solcap_snp_c2_33019	chr07:50921690..50921711	TSC	T/C	13	33	46	8.69565	0.00319	-2.49621	PGSC0003DMG400017292	Protein pof4	no	yes:TSC	no	14
22	19	solcap_snp_c2_28310	chr07:51453737..51453758	TSC	T/C	12	31	43	8.3953	0.00376	-2.42481	PGSC0003DMG400031084	AGPase, Glucose-1-phosphate adenylyltransferase small subunit, chloroplastic/amyloplastic	no	yes:TSC	no	14
23	20	solcap_snp_c2_28171	chr07:51518489..51518510	TSC	T/C	18	2	20	12.8	0.00035	-3.45593	PGSC0003DMG400031099	Endosomal P24A protein	no	yes:TSC,TY,TSY	no	14/15
24	21	solcap_snp_c2_28195	chr07:51551339..51551360	TSC	A/G	11	30	41	8.8049	0.003	-2.52288	PGSC0003DMG400031088	Translation initiating factor IF-2	no	no	no	14/15
25	22	solcap_snp_c2_28223	chr07:51604951..51604972	TSC	T/C	28	6	34	14.2353	0.00016	-3.79588	PGSC0003DMG400031103	Leucine-rich receptor kinase	no	no	no	14/15
25	22	solcap_snp_c2_28223	chr07:51604951..51604972	TY	T/C	8	25	33	8.75758	0.00308	-2.51145	PGSC0003DMG400031103	Leucine-rich receptor kinase	no	no	no	14/15
26	23	solcap_snp_c2_28283	chr07:51996440..51996461	TSC	T/C	24	52	76	10.3158	0.00132	-2.87943	Solyc07g061780.2.1 (not annotated in potato)	Ubiquitin carboxyl-terminal hydrolase family protein	no	no	no	14/15
27	24	solcap_snp_c2_12411	chr07:52546472..52546493	TSC	A/G	12	30	42	7.7143	0.00548	-2.26122	PGSC0003DMG400007070	Polynucleotide kinase-3'-phosphatase	no	yes:TSC,TY,TSY	no	15
28	25	solcap_snp_c1_4044	chr07:52793513..52793534	TSC	T/C	11	1	12	8.33333	0.00389	-2.41005	PGSC0003DMG400012395	Malate dehydrogenase	no	no	no	15
29	25	solcap_snp_c2_12530	chr07:52794262..52794283	TSC	A/C	20	46	66	10.2424	0.00137	-2.86328	PGSC0003DMG400012395	Malate dehydrogenase	no	no	no	15
30	25	solcap_snp_c2_12531	chr07:52795442..52795463	TSC	A/G	26	49	75	7.0533	0.00791	-2.10182	PGSC0003DMG400012395	Malate dehydrogenase	no	no	no	15
31	26	solcap_snp_c2_51536	chr07:53654808..53654829	TSC	T/C	12	31	43	8.39535	0.00376	-2.42481	PGSC0003DMG400040066	Receptor kinase THESEUS 1	no	no	no	15/16
32	27	solcap_snp_c2_18667	chr07:55220142..55220163	TSY	T/C	18	40	58	8.34483	0.00387	-2.41229	PGSC0003DMG401022197	Polygalacturonase inhibitor protein	no	no	no	17	26
1	1	solcap_snp_c2_34174	chr08:04204696..4204717	TSY	T/G	16	35	51	7.07843	0.0078	-2.10791	PGSC0003DMG400017840	Inositol polyphosphate kinase	no	no	no	3
2	2	solcap_snp_c2_26919	chr08:05449099..5449120	TSY	T/C	3	20	23	12.5652	0.00039	-3.40894	PGSC0003DMG400005804	Ubiquitin-protein ligase	no	no	no	4
2	2	solcap_snp_c2_26919	chr08:05449099..5449120	TY	T/C	4	14	18	5.55556	0.01842	-1.73471	PGSC0003DMG400005804	Ubiquitin-protein ligase	no	no	no	4
3	3	solcap_snp_c1_15451	chr08:07440483..7440504	TSY	T/C	14	37	51	10.3725	0.00128	-2.89279	PGSC0003DMG400023171	Cysteine synthase	no	no	no
3	3	solcap_snp_c1_15451	chr08:07440483..7440504	TY	T/C	10	30	40	10	0.00157	-2.8041	PGSC0003DMG400023171	Cysteine synthase	no	no	no
4	3	solcap_snp_c2_52857	chr08:07445482..7445503	TSY	A/G	14	37	51	10.3725	0.00128	-2.89279	PGSC0003DMG400023171	Cysteine synthase	no	no	no
4	3	solcap_snp_c2_52857	chr08:07445482..7445503	TY	A/G	10	30	40	10	0.00157	-2.8041	PGSC0003DMG400023171	Cysteine synthase	no	no	no
5	4	solcap_snp_c2_19428	chr08:29757423..29757444	TY	G/C	2	13	15	8.06667	0.00451	-2.34582	PGSC0003DMG400002290	ERD4 protein, early responsive to dehydration	no	no	no
6	5	solcap_snp_c1_16676	chr08:39883752..39883773	TSY	A/G	20	43	63	8.39683	0.00376	-2.42481	PGSC0003DMG400029084	Nitrate transporter	no	no	no	12
7	6	solcap_snp_c2_33400	chr08:40745930..40745951	TSC	A/G	6	21	27	8.33333	0.00389	-2.41005	PGSC0003DMG400007390	Beta-ketoacyl-CoA synthase	no	yes:TSC,TSY	no
8	7	solcap_snp_c2_18943	chr08:43369118..43369139	TY	T/C	3	18	21	10.7143	0.00106	-2.97469	PGSC0003DMG400010842	Conserved gene of unknown function	no	yes:TSC,TSY	no	13
8	7	solcap_snp_c2_18943	chr08:43369118..43369139	TSY	T/C	4	13	17	4.76471	0.02905	-1.53685	PGSC0003DMG400010842	Conserved gene of unknown function	no	yes:TSC,TSY	no	13
9	8	solcap_snp_c2_41044	chr08:44234452..44234473	TSC	A/C	12	32	44	9.09091	0.00257	-2.59007	PGSC0003DMG400014785	Ubiquitin carboxyl-terminal hydrolase	no	no	no	13/14
10	9	solcap_snp_c2_50150	chr08:46018683..46018704	TSC	T/C	12	30	42	7.71429	0.00548	-2.26122	PGSC0003DMG400030074	Eukaryotic translation initiation factor 3 and 4	no	no	no	14
11	10	solcap_snp_c1_15692	chr08:47472659..47472680	TSC	T/C	12	29	41	7.0488	0.00793	-2.10073	Solyc08g075530.2.1 (not annotated in potato)	Alpha glucosidase-like protein	no	no	no
12	11	solcap_snp_c2_36780	chr08:51263371..51263392	TSY	T/C	11	27	38	6.73684	0.00944	-2.02503	PGSC0003DMG400026230	Pentatricopeptide repeat-containing protein	no	no	no	17
13	12	solcap_snp_c2_19078	chr08:52491238..52491259	TSC	A/C	26	10	36	7.11111	0.00766	-2.11577	PGSC0003DMG400004800	Gene of unknown function	no	no	no	18	27
13	12	solcap_snp_c2_19078	chr08:52491238..52491259	TY	A/C	8	22	30	6.53333	0.01059	-1.9751	PGSC0003DMG400004800	Gene of unknown function	no	no	no	18	27
13	12	solcap_snp_c2_19078	chr08:52491238..52491259	TSY	A/C	12	24	36	4	0.0455	-1.34199	PGSC0003DMG400004800	Gene of unknown function	no	no	no	18	27
1	1	solcap_snp_c2_39100	chr09:01019965..1019986	TSC	T/C	18	3	21	10.7143	0.00106	-2.97469	PGSC0003DMG400002167	Glutathion S-transferase	no	no	no	1
2	2	solcap_snp_c1_11572	chr09:01377904..1377925	TSC	A/G	9	26	35	8.25714	0.00406	-2.39147	PGSC0003DMG400008891	GDP-D-mannose pyrophosphorylase	no	yes:TSC,TY	no	1
2	2	solcap_snp_c1_11572	chr09:01377904..1377925	TY	A/G	22	8	30	6.5333	0.01059	-1.9751	PGSC0003DMG400008891	GDP-D-mannose pyrophosphorylase	no	yes:TSC,TY	no	1
3	3	solcap_snp_c2_3950	chr09:04793748..4793769	TSC	G/C	27	11	38	6.73684	0.00944	-2.02503	PGSC0003DMG400003899	PIP5K9	no	no	no	3	29
4	4	solcap_snp_c2_4415	chr09:08670281..8670302	TSC	A/G	1	11	12	8.33333	0.00389	-2.41005	Solyc09g005280.2.1 (not annotated in potato)	ATP synthase subunit-like protein	no	no	no		30
5	5	solcap_snp_c2_31991	chr09:09727028..9727049	TSC	T/C	1	10	11	7.36364	0.00666	-2.17653	PGSC0003DMG400006257	Basic helix-loop-helix family protein	no	no	no		30
6	6	solcap_snp_c2_1916	chr09:19232117..19232138	TSC	G/C	22	6	28	9.14286	0.0025	-2.60206	PGSC0003DMG400029885	Kinase	no	yes:TSC,TY	no	4	32
7	7	solcap_snp_c2_1484	chr09:33681078..33681099	TSC	A/C	24	9	33	6.8182	0.00902	-2.04479	PGSC0003DMG400027986	Copper ion binding protein	no	yes:TSC,TY	no		33
8	8	solcap_snp_c2_12761	chr09:45950992..45951013	TSY	A/G	7	22	29	7.75862	0.00535	-2.27165	PGSC0003DMG400007717	Alcohol dehydrogenase class III	no	no	no	7
8	8	solcap_snp_c2_12761	chr09:45950992..45951013	TSC	A/G	10	22	32	4.5	0.03389	-1.46993	PGSC0003DMG400007717	Alcohol dehydrogenase class III	no	no	no	7
9	9	solcap_snp_c2_12780	chr09:46084735..46084756	TSY	A/G	8	25	33	8.75758	0.00308	-2.51145	PGSC0003DMG400008575	Tryptophan decarboxylase	no	no	no	7
10	10	solcap_snp_c1_4082	chr09:46134830..46134851	TY	A/G	31	12	43	8.39535	0.00376	-2.42481	PGSC0003DMG400008576	Multidrug resistance protein ABC transporter family	no	no	no	7
11	11	solcap_snp_c2_12781	chr09:46148129..46148150	TSY	A/C	15	36	51	8.64706	0.00328	-2.48413	Solyc09g064450.2.1 (not annotated in potato)	NADH dehydrogenase (Ubiquinone)	no	no	no	7
11	11	solcap_snp_c2_12781	chr09:46148129..46148150	TY	A/C	21	41	62	6.45161	0.01109	-1.95507	Solyc09g064450.2.1 (not annotated in potato)	NADH dehydrogenase (Ubiquinone)	no	no	no	7
12	11	solcap_snp_c2_12782	chr09:46148177..46148198	TY	A/C	41	70	111	7.57658	0.00591	-2.22841	Solyc09g064450.2.1 (not annotated in potato)	NADH dehydrogenase (Ubiquinone)	no	no	no	7
12	11	solcap_snp_c2_12782	chr09:46148177..46148198	TSY	A/C	42	66	108	5.33333	0.02092	-1.67944	Solyc09g064450.2.1 (not annotated in potato)	NADH dehydrogenase (Ubiquinone)	no	no	no	7
13	12	solcap_snp_c2_4196	chr09:51565553..51565574	TSC	T/C	9	27	36	9	0.0027	-2.56864	Solyc09g074330.2.1 (not annotated in potato)	NDX1 homeobox protein (Fragment) or Serine/threonine-protein phosphatase	no	no	no
14	13	solcap_snp_c2_4127	chr09:51611860..51611881	TSC	T/C	22	47	69	9.05797	0.00262	-2.5817	PGSC0003DMG400016852	GTPase activating protein	no	no	no
15	14	solcap_snp_c2_40848	chr09:52148870..52148891	TSC	A/G	21	43	64	7.5625	0.00596	-2.22475	PGSC0003DMG400011359	Protein binding protein, phototropic-responsive NPH3 family protein	no	no	no	10
16	15	solcap_snp_c2_43032	chr09:52446009..52446030	TSY	A/G	21	47	68	9.94118	0.00162	-2.79048	PGSC0003DMG400011370	rubber elongation factor	no	no	no	10
16	15	solcap_snp_c2_43032	chr09:52446009..52446030	TSC	A/G	25	44	69	5.23188	0.02218	-1.65404	PGSC0003DMG400011370	rubber elongation factor	no	no	no	10
17	16	solcap_snp_c2_43049	chr09:52452538..52452559	TSY	A/G	21	47	68	9.94118	0.00162	-2.79048	PGSC0003DMG400011395	chloroplast protein import component Toc159	no	yes:TY	no	10
17	16	solcap_snp_c2_43049	chr09:52452538..52452559	TSC	A/G	25	44	69	5.23188	0.02218	-1.65404	PGSC0003DMG400011395	chloroplast protein import component Toc159	no	yes:TY	no	10
18	17	solcap_snp_c1_13883	chr09:54976144..54976165	TSC	C/G	10	1	11	7.36364	0.00666	-2.17653	Solyc09g082970.2.1 (not annotated in potato)	Pyruvate kinase	no	no	no	11
19	18	solcap_snp_c2_46797	chr09:55038955..55038976	TSC	T/C	13	1	14	10.2857	0.00134	-2.8729	PGSC0003DMG400006097	GDP-mannose 3',5'-epimerase	no	no	no	11
20	19	solcap_snp_c2_30008	chr09:56184921..56184942	TY	A/C	44	18	62	10.9032	0.00096	-3.01773	PGSC0003DMG400017180	Electron transfer flavoprotein beta-subunit	no	no	no	11
20	19	solcap_snp_c2_30008	chr09:56184921..56184942	TSC	A/C	22	38	60	4.26667	0.03887	-1.41039	PGSC0003DMG400017180	Electron transfer flavoprotein beta-subunit	no	no	no	11
21	20	solcap_snp_c1_6585	chr09:56511686..56511707	TSC	A/G	33	11	44	11	0.00091	-3.04096	PGSC0003DMG400017221	S-adenosylmethionine-dependent methyltransferase	no	no	no	11
21	20	solcap_snp_c1_6585	chr09:56511686..56511707	TY	A/G	15	35	50	8	0.00468	-2.32975	PGSC0003DMG400017221	S-adenosylmethionine-dependent methyltransferase	no	no	no	11
22	21	solcap_snp_c1_11866	chr09:57422055..57422076	TSC	T/C	11	1	12	8.3333	0.00389	-2.41005	PGSC0003DMG400001549	Beta-amylase	no	no	no		36
22	21	solcap_snp_c1_11866	chr09:57422055..57422076	TY	T/C	2	10	12	5.33333	0.02092	-1.67944	PGSC0003DMG400001549	Beta-amylase	no	no	no		36
23	22	solcap_snp_c2_3063	chr09:58375200..58377980	TY	C/T	22	4	26	12.4615	0.00042	-3.37675	PGSC0003DMG400029622	60S acidic ribosomal protein P0	no	no	no	12	36
23	22	solcap_snp_c2_3063	chr09:58375200..58377980	TSY	C/T	21	5	26	9.84615	0.0017	-2.76955	PGSC0003DMG400029622	60S acidic ribosomal protein P0	no	no	no	12	36
1	1	solcap_snp_c2_826	chr10:01204134..1204155	TSY	A/G	15	37	52	9.30769	0.00228	-2.64207	PGSC0003DMG400014421	Proline synthetase associated protein	no	yes:TSC,TSY	no	1	37
1	1	solcap_snp_c2_826	chr10:01204134..1204155	TY	A/G	18	33	51	4.41176	0.03569	-1.44745	PGSC0003DMG400014421	Proline synthetase associated protein	no	yes:TSC,TSY	no	1	37
2	2	solcap_snp_c2_950	chr10:01697854..1697875	TSY	T/C	15	35	50	8	0.00468	-2.32975	PGSC0003DMG400025001	Global transcription factor group	no	yes:TSC,TY,TSY	no	1	37
2	2	solcap_snp_c2_950	chr10:01697854..1697875	TY	T/C	17	32	49	4.59184	0.03212	-1.49322	PGSC0003DMG400025001	Global transcription factor group	no	yes:TSC,TY,TSY	no	1	37
3	3	solcap_snp_c1_16111	chr10:02091723..2091744	TSC	T/C	12	2	14	7.1429	0.00753	-2.12321	PGSC0003DMG400021311	Conserved gene of unknown function	no	no	no	1	37
4	4	solcap_snp_c1_7793	chr10:04622573..4622594	TSC	A/G	47	25	72	6.72222	0.00952	-2.02136	PGSC0003DMG400022827	Sphingolipid delta 4 desaturase DES-1	no	no	no	2
5	5	solcap_snp_c2_32786	chr10:06303522..6303543	TSC	T/G	28	58	86	10.4651	0.00122	-2.91364	PGSC0003DMG400019386	Phenylalanine amonia-lyase	no	no	no
5	5	solcap_snp_c2_32786	chr10:06303522..6303543	TSY	T/G	25	44	69	5.23188	0.02218	-1.65404	PGSC0003DMG400019386	Phenylalanine amonia-lyase	no	no	no
6	6	solcap_snp_c2_32790	chr10:06306490..6306511	TSC	A/C	32	59	91	8.011	0.00465	-2.33255	PGSC0003DMG400019409	Chromatin remodeling complex subunit	no	yes:TSC,TY,TSY	no
6	6	solcap_snp_c2_32790	chr10:06306490..6306511	TSY	A/C	29	46	75	3.85333	0.04965	-1.30408	PGSC0003DMG400019409	Chromatin remodeling complex subunit	no	yes:TSC,TY,TSY	no
7	7	solcap_snp_c2_54932	chr10:45025414..45025435	TSC	T/C	27	56	83	10.1325	0.00146	-2.83565	PGSC0003DMG400016908	Ser/Thr protein kinase, plant-type	no	no	no		38
8	8	solcap_snp_c1_15594	chr10:50187254..50187275	TSC	A/C	10	26	36	7.1111	0.00766	-2.11577	Solyc10g076670.1.1 (not annotated in potato)	Anthocyanidin synthase	no	no	no		39
9	9	solcap_snp_c2_53948	chr10:51909183..51909204	TSC	T/C	20	40	60	6.66667	0.00982	-2.00789	Solyc10g086210.1.1 (not annotated in the potato genome)	Translin-like protein	no	no	no
10	10	solcap_snp_c1_10315	chr10:54315038..54315059	TSC	A/G	11	1	12	8.33333	0.00389	-2.41005	PGSC0003DMG400011070	FHY1	no	yes:TSC,TY,TSY	no	11
11	11	solcap_snp_c1_5029	chr10:55432124..55432145	TSC	A/C	10	27	37	7.8108	0.00519	-2.28483	PGSC0003DMG400028177	Pyruvate kinase	no	no	no	12
12	12	solcap_snp_c1_5047	chr10:55612990..55613011	TSC	T/C	8	28	36	11.1111	0.00086	-3.0655	PGSC0003DMG400028261	Fructose-bisphosphate aldolase	no	yes:TSC,TSY	no	12
13	13	solcap_snp_c2_48129	chr10:55967984..55968005	TSC	T/G	12	35	47	11.2553	0.00079	-3.10237	Solyc10g083150.1.1 (not annotated in potato)	Retinoblastoma-binding protein 6 (Fragment)	no	no	no	12
14	13	solcap_snp_c2_48127	chr10:55968094..55968115	TSC	T/C	12	34	46	10.5217	0.00118	-2.92812	Solyc10g083150.1.1 (not annotated in potato)	Retinoblastoma-binding protein 6 (Fragment)	no	no	no	12
15	14	solcap_snp_c1_7227	chr10:57709969..57709990	TSY	A/G	11	28	39	7.41026	0.00649	-2.18776	PGSC0003DMG400023687	Ribosomal protein S9	no	yes:TY	no	13
16	15	solcap_snp_c2_28697	chr10:58885763..58885784	TSC	T/C	24	46	70	6.91429	0.00855	-2.06803	PGSC0003DMG400011416	Phosducin	no	no	no	14	40
1	1	solcap_snp_c2_13345	chr11:00436855..436876	TSC	T/C	29	11	40	8.1	0.00443	-2.3536	PGSC0003DMG400013286	Ubiquitin-protein ligase	no	no	no	1
1	1	solcap_snp_c2_13345	chr11:00436855..436876	TY	T/C	7	19	26	5.53846	0.0186	-1.73049	PGSC0003DMG400013286	Ubiquitin-protein ligase	no	no	no	1
2	2	solcap_snp_c1_4322	chr11:00939914..939935	TY	T/C	14	34	48	8.33333	0.00389	-2.41005	PGSC0003DMG400013259	Nonsense-mediated mRNA decay protein	no	yes:TSC,TY,TSY	no	1
2	2	solcap_snp_c1_4322	chr11:00939914..939935	TSY	T/C	17	34	51	5.66667	0.01729	-1.76221	PGSC0003DMG400013259	Nonsense-mediated mRNA decay protein	no	yes:TSC,TY,TSY	no	1
3	3	solcap_snp_c2_37233	chr11:01586635..1586656	TSC	T/C	35	67	102	10.0392	0.00153	-2.81531	PGSC0003DMG400015693	Resistance gene	no	yes:TSC	no	2
4	4	solcap_snp_c2_33678	chr11:02464156..2464177	TSC	T/C	7	23	30	8.53333	0.00349	-2.45717	PGSC0003DMG400016208	Phosphofructokinase family protein	no	yes:TSC,TY	no	2
4	4	solcap_snp_c2_33678	chr11:02464156..2464177	TY	T/C	24	10	34	5.76471	0.01635	-1.78648	PGSC0003DMG400016208	Phosphofructokinase family protein	no	yes:TSC,TY	no	2
5	5	solcap_snp_c1_2162	chr11:02580975..2580996	TSC	T/C	9	25	34	7.52941	0.00607	-2.21681	PGSC0003DMG400016219	GTP cyclohydrolase II	no	yes:TSC,TY,TSY	no	2
5	5	solcap_snp_c1_2162	chr11:02580975..2580996	TY	T/C	24	11	35	4.82857	0.02799	-1.553	PGSC0003DMG400016219	GTP cyclohydrolase II	no	yes:TSC,TY,TSY	no	2
6	6	solcap_snp_c2_5974	chr11:02814580..2814601	TSC	T/G	19	5	24	8.16667	0.00427	-2.36957	PGSC0003DMG400016227	Ubiquitin-protein ligase	no	no	no	2
6	6	solcap_snp_c2_5974	chr11:02814580..2814601	TY	T/G	10	23	33	5.12121	0.02364	-1.62635	PGSC0003DMG400016227	Ubiquitin-protein ligase	no	no	no	2
7	6	solcap_snp_c1_2139	chr11:02815825..2815846	TSC	A/G	19	5	24	8.16667	0.00427	-2.36957	PGSC0003DMG400016227	Ubiquitin-protein ligase	no	no	no	2
8	7	solcap_snp_c1_2228	chr11:03549218..3549239	TSC	T/C	18	4	22	8.90909	0.00284	-2.54668	PGSC0003DMG402007428	Actin	no	no	no	2
9	8	solcap_snp_c2_6108	chr11:03886495..3886516	TSC	T/C	6	20	26	7.53846	0.00604	-2.21896	Solyc11g008150.1.1 (not annotated in potato)	Transcription elongation factor spt5	no	no	no	2
9	8	solcap_snp_c2_6108	chr11:03886495..3886516	TY	T/C	24	9	33	6.81818	0.00902	-2.04479	Solyc11g008150.1.1 (not annotated in potato)	Transcription elongation factor spt5	no	no	no	2
10	9	solcap_snp_c2_6256	chr11:03957976..3957997	TSC	T/C	6	19	25	6.76	0.00932	-2.03058	Solyc11g008040.1.1 (not annotated in potato)	Pullulanase, bacterial debranching enzyme	no	no	no	2
10	9	solcap_snp_c2_6256	chr11:03957976..3957997	TY	T/C	22	9	31	5.45161	0.01955	-1.70885	Solyc11g008040.1.1 (not annotated in potato)	Pullulanase, bacterial debranching enzyme	no	no	no	2
11	10	solcap_snp_c1_2209	chr11:04001271..4001292	TSC	T/C	7	22	29	7.75862	0.00535	-2.27165	PGSC0003DMG400031071	Nam 9 (no apical meristem)	no	yes:TSC,TY,TSY	no	2
12	11	solcap_snp_c1_16496	chr11:04534952..4534973	TY	T/C	5	20	25	9	0.0027	-2.56864	PGSC0003DMG400027321	Pyruvate kinase	no	no	no
12	11	solcap_snp_c1_16496	chr11:04534952..4534973	TSY	T/C	6	17	23	5.26087	0.02181	-1.66134	PGSC0003DMG400027321	Pyruvate kinase	no	no	no
13	12	solcap_snp_c2_23919	chr11:06010707..6010728	TSY	A/G	4	28	32	18	2e-05	-4.69897	PGSC0003DMG400001978	Uricase	no	no	no	4
13	12	solcap_snp_c2_23919	chr11:06010707..6010728	TY	A/G	4	24	28	14.2857	0.00016	-3.79588	PGSC0003DMG400001978	Uricase	no	no	no	4
13	12	solcap_snp_c2_23919	chr11:06010707..6010728	TSC	A/G	20	8	28	5.14286	0.02334	-1.6319	PGSC0003DMG400001978	Uricase	no	no	no	4
14	13	solcap_snp_c2_23976	chr11:06415614..6415635	TSY	A/G	18	38	56	7.1429	0.00753	-2.12321	PGSC0003DMG400000988	Synovial sarcoma associated ss18 protein	no	yes:TSC,TY,TSY	no	4
14	13	solcap_snp_c2_23976	chr11:06415614..6415635	TY	A/G	18	32	50	3.92	0.04771	-1.32139	PGSC0003DMG400000988	Synovial sarcoma associated ss18 protein	no	yes:TSC,TY,TSY	no	4
15	14	solcap_snp_c2_35845	chr11:07258066..7258087	TSY	A/G	38	66	104	7.53846	0.00604	-2.21896	PGSC0003DMG400003981	Acetylglutamate kinase	no	no	no
16	15	solcap_snp_c2_52749	chr11:07723687..7723708	TSY	A/C	12	34	46	10.5217	0.00118	-2.92812	PGSC0003DMG400003985	Actin	no	yes:TSC	no	5
16	15	solcap_snp_c2_52749	chr11:07723687..7723708	TY	A/C	16	34	50	6.48	0.01091	-1.96218	PGSC0003DMG400003985	Actin	no	yes:TSC	no	5
17	17	solcap_snp_c2_12265	chr11:08768925..8768946	TSC	T/A	9	25	34	7.5294	0.00607	-2.21681	PGSC0003DMG400009240	CSN5 protein	yes: 8391654 (TY)	yes:TSC,TY	no	5
18	18	solcap_snp_c2_24318	chr11:09100462..9100483	TSY	T/C	18	39	57	7.73684	0.00541	-2.2668	Solyc11g017000.1.1 (not annotated in potato)	Os01g0873900 protein	no	no	no	5
19	20	solcap_snp_c2_49310	chr11:09272485..9272506	TSC	T/C	29	9	38	10.5263	0.00118	-2.92812	PGSC0003DMG400030209	BRASSINOSTEROID INSENSITIVE 1-associated receptor kinase 1	no	no	no	5
19	20	solcap_snp_c2_49310	chr11:09272485..9272506	TY	T/C	12	29	41	7.04878	0.00793	-2.10073	PGSC0003DMG400030209	BRASSINOSTEROID INSENSITIVE 1-associated receptor kinase 1	no	no	no	5
20	21	solcap_snp_c2_4991	chr11:20026835..20026856	TSY	A/G	43	71	114	6.87719	0.00873	-2.05899	PGSC0003DMG400015910	Ubiquinol-cytochrome c reductase iron-sulfur subunit	no	no	no
20	21	solcap_snp_c2_4991	chr11:20026835..20026856	TY	A/G	44	68	112	5.14286	0.02334	-1.6319	PGSC0003DMG400015910	Ubiquinol-cytochrome c reductase iron-sulfur subunit	no	no	no
21	22	solcap_snp_c2_55949	chr11:37384703..37384724	TSC	T/G	17	1	18	14.2222	0.00016	-3.79588	PGSC0003DMG402010918	Xyloglucan endotransglycosylase	no	no	no
21	22	solcap_snp_c2_55949	chr11:37384703..37384724	TY	T/G	1	13	14	10.2857	0.00134	-2.8729	PGSC0003DMG402010918	Xyloglucan endotransglycosylase	no	no	no
22	23	solcap_snp_c2_14951	chr11:38228518..38228539	TSC	T/C	74	44	118	7.6271	0.00575	-2.24033	Solyc11g065920.1.1 (not annotated in potato)	Xanthine dehydrogenase/oxidase	no	no	no
23	23	solcap_snp_c1_4822	chr11:38231773..38231794	TSC	A/G	39	16	55	9.61818	0.00193	-2.71444	Solyc11g065920.1.1 (not annotated in potato)	Xanthine dehydrogenase/oxidase	no	no	no
24	23	solcap_snp_c2_14950	chr11:38233092..38233113	TSC	A/G	22	53	75	12.8133	0.00034	-3.46852	Solyc11g065920.1.1 (not annotated in potato)	Xanthine dehydrogenase/oxidase	no	no	no
25	24	solcap_snp_c1_1318	chr11:39410451..39410472	TSY	T/C	25	49	74	7.78378	0.00527	-2.27819	Solyc11g066560.1.1 (not annotated in potato)	Vacuolar protein sorting-associated protein 41 homolog	no	no	no	9	42
25	24	solcap_snp_c1_1318	chr11:39410451..39410472	TSC	T/C	29	49	78	5.1282	0.02354	-1.62819	Solyc11g066560.1.1 (not annotated in potato)	Vacuolar protein sorting-associated protein 41 homolog	no	no	no	9	42
26	25	solcap_snp_c2_3680	chr11:39908868..39908889	TSY	A/G	13	31	44	7.36364	0.00666	-2.17653	PGSC0003DMG400026530	Neutral invertase	no	no	no	9	42
26	25	solcap_snp_c2_3680	chr11:39908868..39908889	TSC	A/G	15	31	46	5.5652	0.01832	-1.73707	PGSC0003DMG400026530	Neutral invertase	no	no	no	9	42
27	26	solcap_snp_c1_1264	chr11:40194129..40194150	TSC	A/G	6	21	27	8.33333	0.00389	-2.41005	PGSC0003DMG400007401	MYB-CC type transfactor	no	no	no	9	42
28	27	solcap_snp_c2_15255	chr11:42006445..42006466	TY	T/C	1	13	14	10.2857	0.00134	-2.8729	PGSC0003DMG400019677	Elongation factor 1-alpha	no	yes:TY	no	10/11	43
29	28	solcap_snp_c1_9183	chr11:42627947..42627968	TSC	T/C	5	19	24	8.16667	0.00427	-2.36957	PGSC0003DMG400018587	4-amino-4-deoxychorismate lyase	no	no	no	11	43
29	28	solcap_snp_c1_9183	chr11:42627947..42627968	TSY	T/C	4	14	18	5.55556	0.01842	-1.73471	PGSC0003DMG400018587	4-amino-4-deoxychorismate lyase	no	no	no	11	43
30	28	solcap_snp_c2_30298	chr11:42629920..42629941	TSC	A/T	5	19	24	8.16667	0.00427	-2.36957	PGSC0003DMG400018587	4-amino-4-deoxychorismate lyase	no	no	no	11	43
30	28	solcap_snp_c2_30298	chr11:42629920..42629941	TSY	A/T	4	14	18	5.55556	0.01842	-1.73471	PGSC0003DMG400018587	4-amino-4-deoxychorismate lyase	no	no	no	11	43
31	29	solcap_snp_c2_30297	chr11:42640219..42640240	TSC	T/A	43	75	118	8.67797	0.00322	-2.49214	PGSC0003DMG400018565	Alcohol dehydrogenase	no	no	no	11	43
32	30	solcap_snp_c1_9204	chr11:42665798..42665819	TSC	T/C	35	15	50	8	0.00468	-2.32975	PGSC0003DMG400018566	Ribosomal protein L27	no	no	no	11	43
33	31	solcap_snp_c2_43865	chr11:44295441..44295462	TSC	A/G	7	29	36	13.4444	0.00025	-3.60206	PGSC0003DMG400025385	Senescence-associated protein	no	no	no	11
33	31	solcap_snp_c2_43865	chr11:44295441..44295462	TSY	A/G	12	24	36	4	0.0455	-1.34199	PGSC0003DMG400025385	Senescence-associated protein	no	no	no	11
1	1	solcap_snp_c2_24586	chr12:00159663..159684	TSC	A/T	37	12	49	12.7551	0.00036	-3.4437	PGSC0003DMG400015341	Glucose-6-phosphate isomerase, unknown gene	no	no	no	1	44
2	2	solcap_snp_c2_24560	chr12:00244306..244327	TY	A/C	1	10	11	7.36364	0.00666	-2.17653	PGSC0003DMG400015385	Phosphoenolpyruvate carboxylase	no	no	no	1	44
2	2	solcap_snp_c2_24560	chr12:00244306..244327	TSY	A/C	2	10	12	5.33333	0.02092	-1.67944	PGSC0003DMG400015385	Phosphoenolpyruvate carboxylase	no	no	no	1	44
3	2	solcap_snp_c2_24555	chr12:00244843..244864	TSC	A/C	76	36	112	14.2857	0.00016	-3.79588	PGSC0003DMG400015385	Phosphoenolpyruvate carboxylase	no	no	no	1	44
4	3	solcap_snp_c2_24534	chr12:00283149..283170	TSC	A/C	24	5	29	12.4483	0.00042	-3.37675	PGSC0003DMG400015379	Malate dehydrogenase	no	yes:TSC,TY,TSY	no	1	44
5	4	solcap_snp_c2_24466	chr12:00441711..441732	TSC	T/G	29	10	39	9.2564	0.00235	-2.62893	PGSC0003DMG400015370, PGSC0003DMG400015327	Conserved gene of unknown function, UDP-glucose:glucosyltransferase	no	no	no	1	44
6	5	solcap_snp_c2_24432	chr12:00502201..502222	TSC	A/G	14	1	15	11.2667	0.00079	-3.10237	PGSC0003DMG400015368	Conserved gene of unknown function	no	yes:TSC,TY	no	1	44
7	6	solcap_snp_c2_24595	chr12:00633367..633388	TSC	T/C	33	8	41	15.2439	9e-05	-4.04576	PGSC0003DMG400015358	Nucleic acid binding protein	no	no	no	1	44
8	7	solcap_snp_c2_25363	chr12:01293630..1293651	TY	T/C	8	24	32	8	0.00468	-2.32975	PGSC0003DMG400007854	Xyloglucan endotransglucosylase-hydrolase XTH9	no	no	no	1	44
9	8	solcap_snp_c2_25372	chr12:01324466..1324487	TY	T/C	32	62	94	9.57447	0.00197	-2.70553	PGSC0003DMG400007797	Citrate synthase	no	yes:TSC,TY	no	1	44
10	9	solcap_snp_c2_16204	chr12:01882015..1882036	TY	A/G	9	26	35	8.25714	0.00406	-2.39147	PGSC0003DMG400007882	Eukaryotic peptide chain release factor subunit 1-1	no	no	no	1	44
10	9	solcap_snp_c2_16204	chr12:01882015..1882036	TSC	A/G	26	11	37	6.08108	0.01366	-1.86455	PGSC0003DMG400007882	Eukaryotic peptide chain release factor subunit 1-1	no	no	no	1	44
11	9	solcap_snp_c2_16200	chr12:01882612..1882633	TSC	T/C	41	17	58	9.93103	0.00163	-2.78781	PGSC0003DMG400007882	Eukaryotic peptide chain release factor subunit 1-1	no	no	no	1	44
11	9	solcap_snp_c2_16200	chr12:01882612..1882633	TY	T/C	15	34	49	7.36735	0.00664	-2.17783	PGSC0003DMG400007882	Eukaryotic peptide chain release factor subunit 1-1	no	no	no	1	44
12	10	solcap_snp_c2_16169	chr12:01972550..1972571	TSC	T/G	22	6	28	9.14286	0.0025	-2.60206	PGSC0003DMG400007821	Endosomal P24A protein	no	yes:TSC,TY,TSY	no	1	44
13	11	solcap_snp_c1_11730	chr12:02717961..2717982	TSC	T/C	4	20	24	10.6667	0.00109	-2.96257	PGSC0003DMG400002911	HAT-like transposase	no	no	no	1	44
14	12	solcap_snp_c2_3255	chr12:09550436..9550457	TSC	A/G	33	13	46	8.6957	0.00319	-2.49621	Solyc12g014540.1.1 (not annotated in potato)	Lysine-specific demethylase 5C	no	no	no	5	45
15	13	solcap_snp_c1_9646	chr12:10204855..10204876	TY	A/G	27	11	38	6.73684	0.00944	-2.02503	PGSC0003DMG400029787	HSP90-2, heat shock protein 90kD-2	no	yes:TSC,TY	no	5	45
16	14	solcap_snp_c2_13951	chr12:43525689..43525710	TY	A/G	40	20	60	6.66667	0.00982	-2.00789	PGSC0003DMG400045640	Gene of unknown function	no	no	no
17	15	solcap_snp_c2_23320	chr12:53052440..53052461	TSY	A/G	12	30	42	7.71429	0.00548	-2.26122	PGSC0003DMG400028851	Translation initiation factor EIF-2b alpha subunit	no	yes:TSC,TY,TSY	no	15
18	16	solcap_snp_c2_23255	chr12:53793302..53793323	TSC	A/T	24	9	33	6.81818	0.00902	-2.04479	PGSC0003DMG400043373	6-phosphogluconate dehydrogenase, decarboxylating	no	no	no	15
19	17	solcap_snp_c2_39393	chr12:54259886..54259907	TSC	A/G	18	41	59	8.9661	0.00275	-2.56067	PGSC0003DMG400004257	F-box family protein	no	no	no	15
20	17	solcap_snp_c2_39392	chr12:54259888..54259909	TSC	A/C	29	11	40	8.1	0.00443	-2.3536	PGSC0003DMG400004257	F-box family protein	no	no	no	15
21	18	solcap_snp_c1_2724	chr12:57460050..57460071	TY	T/C	1	11	12	8.3333	0.00389	-2.41005	PGSC0003DMG400029407	Conserved gene of unknown function	no	yes:TY	no	16
21	18	solcap_snp_c1_2724	chr12:57460050..57460071	TSY	T/C	1	10	11	7.36364	0.00666	-2.17653	PGSC0003DMG400029407	Conserved gene of unknown function	no	yes:TY	no	16
22	19	solcap_snp_c1_1959	chr12:60814794..60814815	TSC	T/C	10	30	40	10	0.00157	-2.8041	Solyc12g100200.1.1 (not annotated in potato)	Protein YdiU	no	no	no	18	46
23	20	solcap_snp_c1_16131	chr12:61148379..61148400	TSC	T/C	10	30	40	10	0.00157	-2.8041	PGSC0003DMG400004280	Phytocalpain	no	yes:TSC,TY,TSY	no	18	46
