# Supplementary material for: Physical mapping of QTL for tuber yield, starch content and starch yield in tetraploid potato (Solanum tuberosum L.) by means of genome wide genotyping by sequencing and the 8.3 K SolCAP SNP array
Source: BMC Genomics. 2017 Aug 22;18:642. doi: 10.1186/s12864-017-3979-9 (PMC5567664; doi:10.1186/s12864-017-3979-9)
Supplement: Supplementary file 11 — Identity of genes detected in previous association studies using the candidate gene approach with genes detected in this study. (DOCX 18 kb) [file 12864_2017_3979_MOESM11_ESM.xlsx]

## Sheet: Supplemental Table S9
Gene index	SolCAP SNP	SNP position (v4.03)	A_allele frequency [%]	B_allele frequency [%]	Missing data [%]	minus log10(p)	Effect of allele A	R2	Standard error	Locus	Annotation	SNP position (v4.03)	SolCAP SNP differential in QUEST case-control populations	SolCAP SNP differential in QUEST case-control populations detected by RADseq	Gene detected in QUEST case-control populations with different SNPs, either by RADseq or SolCAP SNPs (FDR < 0.05)	Peak No. (supplemental files S4, S5)	QTL region No. (Figure 2)
1	solcap_snp_c2_52715	chr01:08498601..8498622	80.163	19.837	0	4.40249	1.45114	9.15329	0.344432	PGSC0003DMG400011890	Conserved gene of unknown function	chr01:08498601..8498622	no	no	no
2	solcap_snp_c2_2721	chr01:58197438..58197459	61.5489	38.4511	0	4.7907	-1.04572	10.1807	0.236018	Solyc01g067000.2.1 (not annotated in potato)	SRC2 homolog (Fragment)	chr01:58197438..58197459	no	no	no	I_7	1
3	solcap_snp_c2_35518	chr01:60512570..60512591	84.5109	15.4891	0	4.7907	0.833303	8.47008	0.205143	PGSC0003DMG400006283	Multidrug resistance-associated protein 2, 6 (MRP2, 6), ABC-transoprter	chr01:60512570..60512591	no	no	yes:TSC	I_8	2
4	solcap_snp_c2_38406	chr01:62145006..62145027	85.3261	14.6739	0	4.08122	1.13328	8.31386	0.281442	PGSC0003DMG400009026	Glucose-1-phosphate adenylyltransferase (AGPaseS-1/1)	chr01:62145006..62145027	no	no	no	I_10	2
5	solcap_snp_c2_13751	chr01:64614004..64614025	29.4837	70.5163	0	4.58375	-1.06419	9.63127	0.246585	PGSC0003DMG400006766	Conserved gene of unknown function	chr01:64614004..64614025	yes: TSC, TSY	no	no	I_12	3
6	solcap_snp_c2_14580	chr01:66218929..66218950	14.6739	85.3261	0	5.22581	-1.01356	11.3486	0.21724	Solyc01g086900.2.1 (not annotated in potato)	tRNA/rRNA methyltransferase (IPR001537)	chr01:66218929..66218950	no	no	no	I_12	3
7	solcap_snp_c1_3895	chr01:71444060..71444081	91.3043	8.69565	0	4.18866	1.25529	8.59346	0.306937	PGSC0003DMG400000010	glycosyltransferase	chr01:71444060..71444081	no	no	yes:TY	I_15	4
8	solcap_snp_c2_9925	chr01:81410246..81410267	77.9891	22.0109	0	4.09877	-0.82699	8.35947	0.20485	PGSC0003DMG400029760	Ribosomal protein L3	chr01:81410246..81410267	no	no	no	I_19/20
9	solcap_snp_c2_4664	chr01:84062784..84062805	87.0924	12.9076	0	4.21941	1.05857	8.67372	0.257705	PGSC0003DMG400025866	Stress-enhanced protein 1	chr01:84062784..84062805	no	no	no	I_21	5
10	solcap_snp_c2_4708	chr01:84214583..84214604	28.0347	71.9653	5.97826	7.21346	-1.1133	2.31102	0.196299	PGSC0003DMG400025878	Phenylpropanoid:glucosyltransferase 1	chr01:84214583..84214604	yes: TSC	no	no	I_21	5
11	solcap_snp_c2_4713	chr01:84217763..84217784	62.2517	37.7483	17.9348	4.38714	0.773838	3.46024	0.182948	PGSC0003DMG400044149	Immediate-early salicylate-induced glucosyltransferase	chr01:84217763..84217784	no	no	no	I_21	5
12	solcap_snp_c1_4796	chr01:86387931..86387952	83.0163	16.9837	0	6.45506	1.03943	14.738	0.196538	PGSC0003DMG400030954	Beta-galactosidase	chr01:86387931..86387952	no	no	yes:TSC,TY,TSY	I_21	5
13	solcap_snp_c1_9695	chr02:22600517..22600538	39.8098	60.1902	0	4.77635	-0.854835	10.1425	0.193281	PGSC0003DMG400003324	squalene epoxidase	chr02:22600517..22600538	no	no	yes:TY,TSY		6
14	solcap_snp_c2_33996	chr02:24149028..24149049	35.8696	64.1304	0	8.25038	-0.987782	19.9174	0.161414	PGSC0003DMG400013105	DOF domain class transcription factor	chr02:24149028..24149049	no	no	no
15	solcap_snp_c1_9356	chr02:26744035..26744056	25	75	0	4.54259	-0.759926	9.52246	0.177033	PGSC0003DMG400006975	CLC-Nt2 protein	chr02:26744035..26744056	no	no	yes:TSC,TY,TSY	II_6	7
16	solcap_snp_c2_39178	chr02:32148404..32148425	6.38587	93.6141	0	4.76348	1.25854	10.1082	0.285019	PGSC0003DMG400010197	Transcription factor	chr02:32148404..32148425	no	no	no	II_8	8
17	solcap_snp_c2_51995	chr02:33266684..33266705	21.875	78.125	0	4.4841	-0.795476	9.3681	0.186752	not annotated in potato	Homeobox protein EgHBX4 (Solyc02g077660.2.1)	chr02:33266684..33266705	no	no	no	II_8/9	8
18	solcap_snp_c2_7423	chr02:42178554..42178575	91.1685	8.83152	0	4.82927	1.19308	10.2835	0.267996	PGSC0003DMG400030625	Leucine rich repeat receptor protein kinase CLAVATA1	chr02:42178554..42178575	no	no	no	II_13	9
18	solcap_snp_c2_7424	chr02:42178911..42178932	91.8478	8.15217	0	5.63061	1.5522	12.4503	0.318277	PGSC0003DMG400030625	Leucine rich repeat receptor protein kinase CLAVATA1	chr02:42178911..42178932	no	no	no	II_13	9
19	solcap_snp_c2_14979	chr02:45449267..45449288	20.788	79.212	0	4.29178	-1.84073	8.8629	0.443593	PGSC0003DMG400001369	kinase	chr02:45449267..45449288	no	no	yes:TSC,TY,TSY	II_15/16	10
20	solcap_snp_c2_15043	chr02:45652573..45652594	32.2011	67.7989	0	5.69568	-0.981114	12.6287	0.199809	PGSC0003DMG400001451	Folate carrier protein	chr02:45652573..45652594	no	no	no	II_16	10
21	solcap_snp_c2_21313	chr03:not on physical map	21.6033	78.3967	0	4.06035	1.43108	8.25966	0.356489	Solyc09g031970.2.1 (not annotated in potato)	PHO1a, starch phosphorylase	chr03:not on physical map	yes: TSC	no	no	?	?
22	solcap_snp_c1_12825	chr03:00872019..872040	86.1413	13.8587	0	6.20983	1.20152	14.0514	0.232467	PGSC0003DMG400013468	Integrin-linked protein kinase	chr03:00872019..872040	no	no	no	III_1	11
23	solcap_snp_c2_52806	chr03:01541612..1541633	14.8098	85.1902	0	4.69417	-0.834266	9.92391	0.190589	PGSC0003DMG400004383	Ceramidase	chr03:01541612..1541633	no	no	no	III_2	11
24	solcap_snp_c1_14813	chr03:02565344..2565365	23.5054	76.4946	0	4.60519	-0.794731	9.68799	0.183638	PGSC0003DMG400005080	Non-intrinsic ABC protein	chr03:02565344..2565365	no	no	no	III_2	11
25	solcap_snp_c2_55885	chr03:53279718..53279739	49.4565	50.5435	0	4.97641	-0.762841	10.6771	0.168323	PGSC0003DMG400025328	Plasma membrane ATPase 3	chr03:53279718..53279739	no	no	yes:TY,TSY	III_9	12
26	solcap_snp_c1_7112	chr03:54582091..54582112	19.5652	80.4348	0	6.30819	1.04072	14.3262	0.199487	PGSC0003DMG401024510	enolase	chr03:54582091..54582112	no	no	no	III_10	13
27	solcap_snp_c1_8203	chr03:56420542..56420563	88.4511	11.5489	0	5.62435	-1.28756	12.4332	0.264187	PGSC0003DMG400000628	Late embryogenesis abundant protein	chr03:56420542..56420563	no	no	no	III_11	13
28	solcap_snp_c2_394	chr03:57407492..57407513	89.4022	10.5978	0	6.12486	1.31495	13.8148	0.2565	PGSC0003DMG400014152	hydroxycinnamoyl transferase	chr03:57407492..57407513	no	no	no	III_11	13
28	solcap_snp_c2_392	chr03:57407560..57407581	13.7228	86.2772	0	4.98975	-0.868975	10.7129	0.191437	PGSC0003DMG400014152	hydroxycinnamoyl transferase	chr03:57407560..57407581	no	no	no	III_11	13
29	solcap_snp_c2_324	chr03:57569145..57569166	13.3152	86.6848	0	5.22229	-1.09498	11.3391	0.234786	PGSC0003DMG400014223	4-coumarate-CoA ligase 2	chr03:57569145..57569166	no	no	yes:TSC,TY	III_11/12	13
30	solcap_snp_c2_23603	chr04:00658696..658717	9.78261	90.2174	0	4.58332	1.13222	9.63012	0.262365	PGSC0003DMG400007466	Phosphoenolpyruvate carboxylase	chr04:00658696..658717	no	no	no
31	solcap_snp_c2_29829	chr04:02985791..2985812	89.9457	10.0543	0	4.3744	1.47964	9.0795	0.35254	PGSC0003DMG400029505	NB-LRR protein required for HR- associated cell death 1 (NRC1)	chr04:02985791..2985812	no	no	yes:TSC,TY	IV_2	14
31	solcap_snp_c2_29825	chr04:02986247..2986268	79.3478	20.6522	0	6.81569	-2.05197	15.7567	0.375672	PGSC0003DMG400029505	NB-LRR protein required for HR- associated cell death 1 (NRC1)	chr04:02986247..2986268	no	no	yes:TSC,TY	IV_2	14
32	solcap_snp_c1_3740	chr04:06178862..6178883	8.83152	91.1685	0	4.24433	-1.12167	8.7388	0.272109	PGSC0003DMG400011479	Glycogenin	chr04:06178862..6178883	no	no	yes;TSC,TY	IV_5	15
33	solcap_snp_c2_11534	chr04:06614543..6614564	26.6304	73.3696	0	4.00807	-0.765102	8.12413	0.192074	PGSC0003DMG400030180	Pectate lyase family protein	chr04:06614543..6614564	no	no	no		15
34	solcap_snp_c2_11488	chr04:06958779..6958800	14.9457	85.0543	0	4.59882	0.999877	9.67114	0.231231	PGSC0003DMG400027740	Auxin-induced protein 5NG4	chr04:06958779..6958800	no	no	no		15
35	solcap_snp_c1_11723	chr04:07966229..7966250	12.6359	87.3641	0	4.63954	0.986635	9.77899	0.226974	Solyc01g109500.2.1 (not annotated in potato)	BURP domain-containing protein	chr04:07966229..7966250	no	no	no
36	solcap_snp_c2_26771	chr04:09276107..9276128	20.6522	79.3478	0	8.66868	-1.23539	21.1627	0.196001	PGSC0003DMG400019737	Serine-threonine protein kinase 5	chr04:09276107..9276128	no	no	no	IV_7	16
37	solcap_snp_c1_8347	chr04:09523768..9523789	12.3641	87.6359	0	4.96017	-1.29288	10.6335	0.285832	PGSC0003DMG400027227	Glycosyltransferase, CAZy family GT8	chr04:09523768..9523789	no	no	no	IV_7	16
37	solcap_snp_c2_26793	chr04:09524186..9524207	87.9076	12.0924	0	4.21254	1.23747	8.65578	0.301553	PGSC0003DMG400027227	Glycosyltransferase, CAZy family GT8	chr04:09524186..9524207	no	no	no	IV_7	16
38	solcap_snp_c2_26858	chr04:09810479..9810500	13.3152	86.6848	0	4.51186	-1.35738	9.44133	0.317498	PGSC0003DMG400027236	Transcriptional factor B3	chr04:09810479..9810500	yes: TSC	no	no	IV_7	16
39	solcap_snp_c2_49846	chr04:13556684..13556705	31.9293	68.0707	0	5.27077	-0.9684	11.4703	0.206507	PGSC0003DMG402024352	Pentatricopeptide repeat-containing protein	chr04:13556684..13556705	no	no	no
40	solcap_snp_c2_39962	chr04:25356972..25356993	36.2772	63.7228	0	4.72771	-1.36689	10.013	0.310947	PGSC0003DMG400006689	Ubiquitin thioesterase otubain	chr04:25356972..25356993	no	no	no		17
41	solcap_snp_c2_11107	chr04:32092207..32092228	87.3641	12.6359	0	5.82388	0.960835	12.9814	0.193112	PGSC0003DMG400009777	Aminodeoxychorismate synthase/glutamine amidotransferase	chr04:32092207..32092228	no	no	no
42	solcap_snp_c2_16712	chr04:48922929..48922950	52.5815	47.4185	0	4.99852	0.710521	10.7364	0.156366	PGSC0003DMG402016935	Conserved gene of unknown function	chr04:48922929..48922950	no	no	no
43	solcap_snp_c2_16718	chr04:49159880..49159901	27.9891	72.0109	0	4.3158	1.16986	8.92581	0.280985	PGSC0003DMG403009622	Cytochrome P450	chr04:49159880..49159901	no	no	no
44	solcap_snp_c2_39810	chr04:59803224..59803245	80.0546	19.9454	0.543478	4.86259	0.898715	20.0155	0.199675	Solyc04g071320.2.1 (not annotated in potato)	Protein FAM188A	chr04:59803224..59803245	no	no	no
45	solcap_snp_c1_11352	chr04:61194001..61194022	11.9565	88.0435	0	5.19517	1.14708	11.2658	0.246719	Solyc04g071990.2.1 (not annotated in potato)	Tomato GIGANTEA 1	chr04:61194001..61194022	no	no	no
46	solcap_snp_c2_12976	chr04:69050472..69050493	74.4565	25.5435	0	7.52448	-0.948207	17.7908	0.163685	PGSC0003DMG400003339	F-box and wd40 domain protein	chr04:69050472..69050493	no	no	no	IV_20	18
47	solcap_snp_c1_10181	chr04:70200577..70200598	7.74457	92.2554	0	4.86179	1.12793	10.3703	0.252353	PGSC0003DMG400003751	Bel1 homeotic protein	chr04:70200577..70200598	no	no	yes:TSC,TY,TSY	IV_20	18
48	solcap_snp_c2_35944	chr04:70878888..70878909	54.7554	45.2446	0	7.41476	-1.03805	17.4732	0.180768	PGSC0003DMG400009868	Multi-copper oxidase type I family protein	chr04:70878888..70878909	no	no	no	IV_20/21	18
49	solcap_snp_c2_23728	chr05:00325019..325040	19.4293	80.5707	0	6.85873	-1.19887	15.8791	0.218668	PGSC0003DMG400028325	Heparanase	chr05:00325019..325040	no	no	yes:TSC,TY,TSY	V_1	19
50	solcap_snp_c1_15684	chr05:01041095..1041116	86.1413	13.8587	0	4.76351	1.26262	10.1083	0.28594	PGSC0003DMG400019641	Inositol or phosphatidylinositol kinase	chr05:01041095..1041116	no	no	no	V_1	19
51	solcap_snp_c2_33512	chr05:01401402..1401423	61.413	38.587	0	6.19205	0.882531	14.0018	0.17104	Solyc05g010320.2.1 (not annotated in potato)	Chalcone-flavonone isomerase	chr05:01401402..1401423	no	no	no	V_2	19
52	solcap_snp_c2_11766	chr05:01996427..1996448	40.4891	59.5109	0	6.72305	-0.849751	15.494	0.156841	PGSC0003DMG400000810	Di-glucose binding protein with Leucine-rich repeat domain, serine-threonine protein kinase	chr05:01996427..1996448	no	yes: 1996437 (TSC)	yes:TSC,TY,TSY	V_2	19
53	solcap_snp_c2_11712	chr05:02149861..2149882	55.163	44.837	0	4.92282	0.704687	10.5335	0.156495	PGSC0003DMG401012961	Aspartic proteinase nepenthesin-1	chr05:02149861..2149882	no	no	yes:TY,TSY	V_2	19
54	solcap_snp_c2_11829	chr05:04041500..4041521	19.7011	80.2989	0	10.5009	-1.34506	26.7898	0.190173	PGSC0003DMG400030549	conserved gene of unknown function	chr05:04041500..4041521	no	no	no	V_3/4	20
55	solcap_snp_c2_22986	chr05:04279065..4279086	14.538	85.462	0	4.2016	0.931159	8.62723	0.227262	PGSC0003DMG402030493	ATP-dependent DNA helicase RecG	chr05:04279065..4279086	no	no	no	V_3/4	20
56	solcap_snp_c2_50302	chr05:05055753..5055774	18.9227	81.0773	1.63043	7.39121	-1.29243	9.56587	0.22522	PGSC0003DMG400031262	Methyltransferase	chr05:05055753..5055774	yes: TSC, TSY	no	yes:TSC,TY,TSC	V_4	20
57	solcap_snp_c2_47648	chr05:05932010..5932031	37.9076	62.0924	0	4.65344	-0.900734	9.81583	0.206844	Solyc05g007070.2.1 (not annotated in potato)	Alpha amylase 2, IPR006589 Glycosyl hydrolase	chr05:05932010..5932031	no	no	no	V_4	20
57	solcap_snp_c2_47649	chr05:05932051..5932072	38.587	61.413	0	4.80341	-0.905022	10.2146	0.203942	Solyc05g007070.2.1 (not annotated in potato)	Alpha amylase 2, IPR006589 Glycosyl hydrolase	chr05:05932051..5932072	no	no	no	V_4	20
58	solcap_snp_c2_47607	chr05:05972354..5972375	61.5489	38.4511	0	4.92745	0.901766	10.5459	0.20015	Solyc05g007030.2.1 (not annotated in potato)	AT3g17900/MEB5_12	chr05:05972354..5972375	no	no	no	V_4	20
59	solcap_snp_c2_52455	chr05:06204089..6204110	16.712	83.288	0	4.95678	0.949629	10.6245	0.210031	PGSC0003DMG400017615	Potyviral capsid protein interacting protein 2b	chr05:06204089..6204110	no	no	no	V_4	20
60	solcap_snp_c2_38193	chr05:06583438..6583459	94.7011	5.29891	0	4.04729	1.34973	8.22577	0.336872	PGSC0003DMG400022633	UPF0392 protein RCOM_0530710, ubiquitin-protein ligase	chr05:06583438..6583459	no	no	no	V_4	20
61	solcap_snp_c1_15292	chr05:08795709..8795730	22.8261	77.1739	0	5.61527	-0.947697	12.4083	0.194638	PGSC0003DMG400013482	DUF1645 domain containing protein	chr05:08795709..8795730	no	no	no	V_5	21
62	solcap_snp_c2_32877	chr05:10273820..10273841	24.4565	75.5435	0	5.72811	-1.09767	12.7178	0.222794	PGSC0003DMG400018605	Binding protein	chr05:10273820..10273841	no	no	TY,TSY	V_6	22
63	solcap_snp_c2_8460	chr05:50479728..50479749	11.2772	88.7228	0	4.16319	-1.03474	8.52709	0.253931	PGSC0003DMG400023517	Tic20, 20-kD integral membrane component of the inner envelope chloroplast membrane	chr05:50479728..50479749	no	no	no	V_14/15	23
64	solcap_snp_c2_8510	chr05:50583885..50583906	88.0435	11.9565	0	4.14253	0.989159	8.47327	0.243469	PGSC0003DMG400023508	Kinase	chr05:50583885..50583906	no	no	yes:TSC,TY,TSY	V_15	23
64	solcap_snp_c2_8517	chr05:50584307..50584328	88.0435	11.9565	0	4.14253	0.989159	8.47327	0.243469	PGSC0003DMG400023508	Kinase	chr05:50584307..50584328	no	no	yes:TSC,TY,TSY	V_15	23
64	solcap_snp_c2_8519	chr05:50584445..50584466	11.9565	88.0435	0	4.14253	-0.989159	8.47327	0.243469	PGSC0003DMG400023508	Kinase	chr05:50584445..50584466	no	no	yes:TSC,TY,TSY	V_15	23
65	solcap_snp_c2_3512	chr05:51477739..51477760	12.9076	87.0924	0	6.55313	-1.43006	15.0139	0.267991	PGSC0003DMG400023352	Pre-mRNA processing protein PRP39	chr05:51477739..51477760	no	no	no	V_16	23
66	solcap_snp_c2_24297	chr06:35798861..35798882	18.3424	81.6576	0	4.08185	-1.2974	8.31549	0.322169	Solyc06g034100.2.1 (not annotated in potato)	Ubichinol-cytochrome C chaperone family protein	chr06:35798861..35798882	no	no	no
67	solcap_snp_c2_31592	chr06:39793114..39793135	40.625	59.375	0	4.58325	-0.940937	9.62993	0.218041	PGSC0003DMG400016284	Ethylene receptor	chr06:39793114..39793135	no	no	no	VI_12	24
68	solcap_snp_c2_31600	chr06:39876337..39876358	38.7228	61.2772	0	6.30738	-0.948152	14.3239	0.181757	PGSC0003DMG400016322	MATH domain containing protein	chr06:39876337..39876358	no	no	no	VI_12	24
69	solcap_snp_c2_49060	chr06:41970280..41970301	89.9457	10.0543	0	4.06229	-1.18884	8.26469	0.296062	Solyc06g059970.2.1 (not annotated in potato)	Triosephosphate isomerase, TPI	chr06:41970280..41970301	no	no	no
70	solcap_snp_c2_43113	chr06:42803253..42803274	16.4402	83.5598	0	4.14083	1.00687	8.46885	0.247889	Solyc06g060120.2.1 (not annotated in potato)	SWI/SNF complex subunit SMARCC1	chr06:42803253..42803274	no	no	no
71	solcap_snp_c2_54195	chr06:46662859..46662880	8.15217	91.8478	0	4.03244	1.19555	8.18728	0.299048	PGSC0003DMG400026107	Neutral/alkaline invertase 2	chr06:46662859..46662880	no	no	no
72	solcap_snp_c1_2112	chr06:51083756..51083777	68.6141	31.3859	0	4.85233	-0.862241	10.3451	0.193134	PGSC0003DMG400004058	Serine/threonine protein kinase	chr06:51083756..51083777	no	no	no		25
73	solcap_snp_c2_41412	chr06:51166687..51166708	29.6196	70.3804	0	7.0812	1.08631	16.5138	0.194418	PGSC0003DMG400004062	DOF domain class transcription factor	chr06:51166687..51166708	no	no	yes:TSC,TSY		25
74	solcap_snp_c1_13135	chr06:51484805..51484826	67.663	32.337	0	6.79004	-0.935226	15.6839	0.171604	PGSC0003DMG400033051	conserved gene of unknown function	chr06:51484805..51484826	no	no	Yes:TSC	VI_17	25
75	solcap_snp_c2_8867	chr06:51925215..51925236	34.5109	65.4891	0	4.34482	0.818848	9.00187	0.195891	PGSC0003DMG400033034	Plasma membrane H+-ATPase	chr06:51925215..51925236	no	no	yes:TSC,TY,TSY	VI_17	25
76	solcap_snp_c1_2953	chr06:52004696..52004717	31.9293	68.0707	0	4.67147	0.880804	9.86367	0.201802	PGSC0003DMG400033031	Galactosyltransferase	chr06:52004696..52004717	no	no	no	VI_17	25
77	solcap_snp_c2_8790	chr06:52264100..52264121	68.2065	31.7935	0	4.37628	-0.857314	9.08444	0.204212	PGSC0003DMG400026997	Protein kinase atmrk1	chr06:52264100..52264121	no	no	no	VI_17	25
78	solcap_snp_c2_8904	chr06:52599338..52599359	18.3424	81.6576	0	8.87848	1.84307	21.7928	0.288259	PGSC0003DMG402026985	kinase	chr06:52599338..52599359	no	no	yes:TSC	VI_17	25
79	solcap_snp_c2_57213	chr07:55626587..55626608	87.5	12.5	0	4.87959	1.26354	10.4179	0.282079	Solyc07g065620.2.1 (not annotated in potato)	Poly(A)-specific ribonuclease PARN-like protein	chr07:55626587..55626608	no	no	no	VII_17	26
80	solcap_snp_c2_28848	chr07:55889085..55889106	83.2317	16.7683	10.8696	4.02731	1.05408	39.9361	0.261858	PGSC0003DMG400022263	Fructose-bisphosphate aldolase	chr07:55889085..55889106	no	no	no	VII_17	26
80	solcap_snp_c2_28851	chr07:55889612..55889633	21.4674	78.5326	0	5.54711	-0.976409	12.2219	0.201994	PGSC0003DMG400022263	Fructose-bisphosphate aldolase	chr07:55889612..55889633	no	no	no	VII_17	26
81	solcap_snp_c2_29043	chr08:00494919..494940	10.8696	89.1304	0	4.67029	-0.906229	9.86054	0.207659	PGSC0003DMG400012478	L-lactate dehydrogenase	chr08:00494919..494940	no	no	no	VIII_1
82	solcap_snp_c1_838	chr08:37259533..37259554	67.284	32.716	11.9565	4.63063	1.53592	9.75536	0.353741	Solyc08g065890.2.1 (not annotated in potato)	Epsin	chr08:37259533..37259554	no	no	no	VIII_10
83	solcap_snp_c2_2757	chr08:37467437..37467458	74.7253	25.2747	1.08696	6.7253	-1.65536	15.5003	0.305473	Solyc08g065980.2.1 (not annotated in potato)	Glycine-rich protein	chr08:37467437..37467458	no	no	no
84	solcap_snp_c2_34634	chr08:53457003..53457024	52.038	47.962	0	4.39969	0.780531	9.14593	0.185332	PGSC0003DMG400003918	Acc synthase	chr08:53457003..53457024	no	no	no	VIII_18/19	27
85	solcap_snp_c1_8297	chr08:53823384..53823405	67.5272	32.4728	0	4.05223	0.680351	8.23859	0.169682	PGSC0003DMG400022736	Homeobox 2 protein	chr08:53823384..53823405	no	no	no	VIII_19	27
86	solcap_snp_c2_28433	chr08:56382138..56382159	17.7989	82.2011	0	4.10676	0.733603	8.38022	0.181506	PGSC0003DMG400012129	Beta-amylase 8	chr08:56382138..56382159	no	no	yes:TSC,TY	VIII_20	28
87	solcap_snp_c1_8764	chr08:56753153..56753174	74.8641	25.1359	0	6.27381	-0.874187	14.2301	0.16811	PGSC0003DMG400012228	Alcohol dehydrogenase	chr08:56753153..56753174	no	no	no	VIII_20	28
88	solcap_snp_c2_28476	chr08:56782529..56782550	24.7283	75.2717	0	4.87711	0.773692	10.4113	0.172776	PGSC0003DMG400012111	Granule-bound starch synthase 1, chloroplastic/a	chr08:56782529..56782550	no	no	no	VIII_20	28
89	solcap_snp_c2_3948	chr09:04793508..4793529	81.9293	18.0707	0	4.10157	0.889384	8.36674	0.220215	PGSC0003DMG402003899	PIP5K9	chr09:04793508..4793529	no	no	no	IX_3	29
90	solcap_snp_c2_3953	chr09:04801705..4801726	81.9293	18.0707	0	4.10157	0.889384	8.36674	0.220215	PGSC0003DMG400003874	Splicing factor 3A subunit	chr09:04801705..4801726	no	no	yes:TY,TSY	IX_3	29
91	solcap_snp_c1_13786	chr09:08474260..8474281	94.0217	5.97826	0	7.91732	-1.46492	18.9363	0.245337	PGSC0003DMG400023084	LMBR1 integral membrane family protein	chr09:08474260..8474281	no	no	yes:TSC		30
92	solcap_snp_c2_23439	chr09:11805400..11805421	18.0707	81.9293	0	6.37093	-1.15878	14.5018	0.220817	Solyc09g014980.2.1	Wiskott-Aldrich syndrome protein family member 2	chr09:11805400..11805421	no	no	no
92	solcap_snp_c2_23431	chr09:11806173..11806194	71.3315	28.6685	0	5.14297	-0.92721	11.125	0.200628	Solyc09g014980.2.1	Wiskott-Aldrich syndrome protein family member 2	chr09:11806173..11806194	no	no	no
93	solcap_snp_c2_4387	chr09:13303995..13304016	85.5978	14.4022	0	6.36214	-2.06995	14.4772	0.394773	PGSC0003DMG400026574	Myosin heavy chain	chr09:13303995..13304016	no	no	no
94	solcap_snp_c1_9490	chr09:15572738..15572759	58.4239	41.5761	0	4.24019	-0.977642	8.72799	0.237307	PGSC0003DMG400004415	Kinase	chr09:15572738..15572759	no	no	yes:TSC		31
95	solcap_snp_c2_1918	chr09:19232387..19232408	14.2663	85.7337	0	6.94686	2.09088	16.13	0.378487	PGSC0003DMG400029885	Kinase	chr09:19232387..19232408	no	yes:17692972 (TSC)	yes:TSC,TY	IX_4	32
96	solcap_snp_c2_1483	chr09:33680205..33680226	26.7045	73.2955	4.34783	4.51574	-1.48485	9.45156	0.347136	PGSC0003DMG400027986	Copper ion binding protein	chr09:33680205..33680226	no	no	yes:TSC,TY		33
97	solcap_snp_c2_58247	chr09:40414625..40414646	51.3587	48.6413	0	4.18374	-1.41528	8.58065	0.346299	PGSC0003DMG402017675	Binding protein	chr09:40414625..40414646	no	no	yes:TSC,TY		34
98	solcap_snp_c1_6192	chr09:47753114..47753135	20.5163	79.4837	0	4.62246	0.78771	9.73372	0.18161	PGSC0003DMG400019363	Ribosome-recycling factor, chloroplastic	chr09:47753114..47753135	no	no	yes:TSC,TY,TSY	IX_8	35
99	solcap_snp_c2_43241	chr09:57778385..57778406	62.2283	37.7717	0	5.54825	0.765957	12.225	0.158438	PGSC0003DMG400011580	BRASSINOSTEROID INSENSITIVE 1	chr09:57778385..57778406	no	no	no		36
100	solcap_snp_c2_3079	chr09:58240284..58240305	86.413	13.587	0	4.45101	-1.00452	9.28093	0.236873	PGSC0003DMG400029645	Pectase lyase	chr09:58240284..58240305	no	no	no	IX_12	36
101	solcap_snp_c1_914	chr09:58272661..58272682	68.6709	31.3291	14.1304	6.4059	-1.27158	14.5999	0.241526	PGSC0003DMG400029616	DNA polymerase delta subunit 4 family	chr09:58272661..58272682	no	no	no	IX_12	36
102	solcap_snp_c2_48041	chr09:59300355..59300376	85.1902	14.8098	0	5.15517	-0.97465	11.1579	0.210596	PGSC0003DMG400026430	Beta-galactosidase	chr09:59300355..59300376	no	no	yes:TSC,TY	IX_12	36
103	solcap_snp_c2_56418	chr09:60182921..60182942	93.2065	6.79348	0	4.87132	-1.60047	10.3958	0.357659	not annotated		chr09:60182921..60182942	no	no	no	IX_13
104	solcap_snp_c1_335	chr10:00706558..706579	90.8967	9.10326	0	4.72727	-0.945975	10.0118	0.215208	PGSC0003DMG400011237	Peroxisomal targeting signal 1 receptor	chr10:00706558..706579	no	no	no	X_1	37
105	solcap_snp_c2_48927	chr10:45169463..45169484	29.4837	70.5163	0	4.72841	-0.776948	10.0149	0.176729	PGSC0003DMG400016906	BZIP transcription factor BZI-2	chr10:45169463..45169484	no	no	yes:TSC,TY,TSY		38
106	solcap_snp_c2_27821	chr10:50649564..50649585	90.0568	9.94318	4.34783	4.16942	-1.04454	4.13303	0.255294	PGSC0003DMG400019131	Tubulin beta-1 chain	chr10:50649564..50649585	no	no	no	X_10	39
107	solcap_snp_c2_41769	chr10:59125062..59125083	18.2065	81.7935	0	6.4553	0.935649	14.7386	0.17691	PGSC0003DMG400008354	Conserved gene of unknown function	chr10:59125062..59125083	no	no	no	X_14	40
108	solcap_snp_c2_55036	chr11:14775605..14775626	11.1413	88.8587	0	5.06372	-1.3031	10.9116	0.284576	PGSC0003DMG400031412	Endomembrane protein emp70	chr11:14775605..14775626	no	no	no
108	solcap_snp_c2_55038	chr11:14780387..14780408	11.1413	88.8587	0	5.06372	-1.3031	10.9116	0.284576	PGSC0003DMG400031412	Endomembrane protein emp70	chr11:14780387..14780408	no	no	no
109	solcap_snp_c2_29434	chr11:32899869..32899890	14.1304	85.8696	0	4.81071	-1.38477	10.234	0.31177	PGSC0003DMG403008663	L-lactate dehydrogenase	chr11:32899869..32899890	no	no	yes:TSC,TY	XI_8	41
110	solcap_snp_c1_1331	chr11:39748921..39748942	83.6765	16.3235	7.6087	4.9022	1.32467	10.4784	0.294915	PGSC0003DMG400026533	conserved gene of unknown function	chr11:39748921..39748942	no	no	no	XI_9	42
111	solcap_snp_c2_15338	chr11:41585836..41585857	63.7228	36.2772	0	4.77789	-1.82292	10.1466	0.412091	PGSC0003DMG400008081	Auxin response factor 10	chr11:41585836..41585857	no	no	no	XI_10	43
112	solcap_snp_c2_54634	chr12:00644147..644168	89.8098	10.1902	0	4.13744	-1.01459	8.46002	0.249911	PGSC0003DMG400015356	NADPH:protochlorophyllide oxidoreductase	chr12:00644147..644168	no	no	no	XII_1	44
113	solcap_snp_c1_8631	chr12:03749158..3749179	84.7826	15.2174	0	4.35357	0.937781	9.02483	0.224074	PGSC0003DMG400000282	Serine acetyltransferase 7	chr12:03749158..3749179	no	no	no	XII_2
114	solcap_snp_c2_32120	chr12:09753253..9753274	28.6685	71.3315	0	5.37061	-0.956481	11.7411	0.201706	PGSC0003DMG402029798	Armadillo/beta-catenin-like repeat-containing protein, ubiquitin-protein ligase	chr12:09753253..9753274	no	no	no	XII_5	45
115	solcap_snp_c2_27414	chr12:10694794..10694815	29.7554	70.2446	0	4.6558	-0.893431	9.82209	0.205105	Solyc12g017260.1.1 (not annotated in potato)	Genomic DNA chromosome 3 P1 clone MMP21	chr12:10694794..10694815	no	no	no		45
116	solcap_snp_c2_52568	chr12:51963139..51963160	78.9402	21.0598	0	4.06257	1.15491	8.26544	0.2876	PGSC0003DMG400033642	2,4-dienoyl-CoA reductase	chr12:51963139..51963160	no	no	no	XII_14
117	solcap_snp_c2_5594	chr12:60306378..60306399	10.1902	89.8098	0	5.40974	1.38692	11.8474	0.291221	PGSC0003DMG400004642	Lipoyl synthase, chloroplastic	chr12:60306378..60306399	no	no	yes:TSC	XII_18	46
